# Supplementary material for: Biomarker prediction in autism spectrum disorder using a network-based approach
Source: BMC Med Genomics. 2023 Jan 23;16:12. doi: 10.1186/s12920-023-01439-5 (PMC9869547; doi:10.1186/s12920-023-01439-5)
Supplement: Supplementary file 1 — Additional file 1. The autistic gene expression matrix (\documentclass[12pt]{minimal} \usepackage{amsmath} \usepackage{wasysym} \usepackage{amsfonts} \usepackage{amssymb} \usepackage{amsbsy} \usepackage{mathrsfs} \usepackage{upgreek} \setlength{\oddsidemargin}{-69pt} \begin{document}$${\mathbb{E}}_{{n_{A} \times \mathop m\limits^{\prime } }}^{{S^{A} ,\mathop G\limits^{\prime } }}$$\end{document}EnA×m′SA,G′). [file 12920_2023_1439_MOESM1_ESM.csv]

	GSM650659.CEL.gz	GSM650676.CEL.gz	GSM650679.CEL.gz	GSM650686.CEL.gz	GSM650691.CEL.gz	GSM650692.CEL.gz	GSM650696.CEL.gz	GSM650709.CEL.gz	GSM650713.CEL.gz	GSM650714.CEL.gz	GSM650715.CEL.gz	GSM650725.CEL.gz	GSM650728.CEL.gz	GSM650729.CEL.gz	GSM650826.CEL.gz	GSM650828.CEL.gz	GSM650835.CEL.gz	GSM650850.CEL.gz	GSM650855.CEL.gz	GSM650856.CEL.gz	GSM650869.CEL.gz
LINC01128	6.906442	7.198315	7.186099	7.296602	6.80863	6.999142	6.981611	6.834657	7.24934	7.059072	7.329992	7.121044	7.504075	7.420045	6.931073	7.432651	7.400328	7.510892	7.411977	7.581309	7.732369
ISG15	7.818835	7.653704	8.251708	8.035551	7.9311	8.297684	8.299747	7.942194	7.843039	7.957244	8.378711	7.907336	7.914256	8.030161	7.29214	6.924464	7.551829	7.71536	6.954788	7.310003	8.238479
SLC25A33	8.695718	8.709581	8.708811	8.459994	8.650054	8.387098	8.567997	8.829396	8.561444	8.411551	8.491767	8.359148	8.644014	8.742646	8.522925	8.372858	8.122176	8.0275	8.031494	8.306064	8.310499
RBP7	6.481948	6.665605	7.065216	6.349913	7.499084	6.973699	7.058077	6.405605	6.91288	7.014063	7.977382	6.200864	6.810367	7.180123	6.910874	7.215533	6.611417	6.667153	7.458872	6.801707	6.626787
PGD	9.810405	10.507621	10.139465	10.319822	10.340524	10.436695	10.416218	10.087888	9.902462	9.992537	10.820726	9.397798	10.229169	9.551669	10.546762	10.244057	9.876214	10.633884	10.443538	9.829885	10.570067
UBIAD1	8.628962	8.445048	8.284839	8.698456	8.267199	8.626412	8.56628	8.554783	8.684084	8.242854	8.396397	8.083217	8.456598	8.709153	8.655758	8.631327	8.396405	8.511595	8.327949	8.661357	8.5583
RNU5E-1	11.145475	7.193018	7.944257	9.06465	8.737733	8.036105	8.069541	8.736238	8.772644	7.715068	9.565133	8.433535	10.773807	10.33837	8.511612	8.413328	8.87685	8.947435	9.216434	9.933896	9.048472
PLOD1	7.419824	7.667016	7.692252	7.428972	7.730106	7.606869	7.641278	7.643063	7.480468	7.382655	7.925703	7.336432	7.597024	7.278036	7.434148	7.627428	7.457901	7.416515	7.423872	7.158733	7.583658
TNFRSF1B	9.605945	10.191375	9.970592	10.019541	9.979879	10.15489	10.520187	10.115241	10.002363	9.684847	10.609774	9.261724	10.094307	9.347082	9.947243	9.545858	9.819741	9.876683	9.652619	9.473887	10.205921
TMEM51-AS1	6.253223	6.260343	6.244059	6.014141	6.228812	6.017375	6.111551	6.08798	6.221755	7.281309	6.18615	8.185244	6.166362	5.948814	6.187186	6.552581	7.432813	6.692476	6.191025	6.368091	6.333741
PADI4	7.838272	8.439527	8.724607	8.26216	8.972642	8.504736	9.069348	8.142088	8.31296	8.004174	9.532007	7.686932	8.346429	7.591308	7.987244	8.239011	7.788739	8.447499	8.522077	7.446049	8.44444
RPS14P3	8.30416	7.941745	7.460705	7.917073	7.926181	8.206176	7.3173	7.793699	7.972841	7.941653	7.934273	7.611936	7.921465	8.727107	7.680047	7.493723	7.41378	7.57373	7.486317	7.577577	7.077825
CDA	8.705218	9.304414	9.726431	9.197583	9.716552	9.443732	9.899936	9.066788	9.31249	9.331126	9.923721	8.881694	8.967662	8.390839	9.422156	9.163179	9.445203	9.355078	9.426831	8.586943	9.485257
HS6ST1	7.147557	7.272037	7.539783	5.186792	7.182862	7.510707	7.015508	7.134215	7.096708	7.490231	7.192269	8.18737	7.00334	6.871194	6.898291	7.029174	7.182862	6.532926	6.034423	7.444253	6.577398
ALPL	8.394745	8.750622	8.188886	8.469234	9.306438	8.894592	9.157808	8.420102	7.742149	7.606867	9.408381	8.445972	8.411753	6.922441	8.756503	8.264991	9.561067	10.039216	9.354369	8.601968	7.568488
LINC00339	6.842552	7.058928	7.963169	7.062432	7.1106	7.190935	7.070914	7.138555	8.173102	7.688002	7.887828	6.863249	7.064528	7.560219	7.824201	7.731769	7.013113	6.866092	7.258034	7.214783	6.94368
RPL11	10.818823	10.052283	10.353934	10.449679	10.887806	10.827146	9.270179	10.736878	10.441797	10.194618	10.863622	9.182724	10.673979	11.981669	10.09065	10.190807	9.670264	10.275288	9.763346	10.182117	9.488396
PITHD1	8.389873	8.29512	8.058086	8.355382	8.812369	8.009694	8.201905	8.106156	7.906887	6.810573	8.051395	6.665395	7.709246	8.324281	8.206422	7.949594	7.216044	8.209683	8.209044	8.626368	7.299805
RHD	5.653153	5.35201	5.728084	5.606432	5.809192	6.11482	5.345507	5.526212	6.279464	5.925953	5.675992	6.225113	5.147241	5.572536	6.744291	5.975317	5.43093	6.528556	6.072828	5.777282	6.427526
TMEM50A	9.998389	10.123017	9.904379	9.942967	9.941276	10.138239	9.697348	9.844381	9.990621	9.946935	10.489051	9.426473	9.890502	9.912199	10.356756	9.943762	10.090966	10.23644	10.424951	9.64682	10.018468
LDLRAP1	8.597448	8.70236	8.638827	9.262123	8.426157	8.82214	8.533907	8.755451	8.540858	8.504588	8.310007	7.960687	8.457884	8.80814	8.567383	8.368081	8.214168	8.760072	8.435242	8.601583	8.741612
PDIK1L	7.522616	7.185139	7.447441	7.831939	7.639252	7.61683	7.443822	7.489312	7.426659	7.231347	7.361433	7.18075	7.39566	7.766777	7.609962	7.581649	7.525812	7.683272	7.714255	7.666862	7.563121
CD52	11.143266	9.991636	10.310534	10.875226	10.974439	11.229618	10.453974	10.705599	10.839885	10.752078	11.004392	9.783554	11.108366	11.998784	10.360494	9.939491	10.383538	10.263786	10.874935	10.843754	10.103209
ARID1A	8.185508	8.752882	8.609068	8.858283	8.278306	8.553485	8.855553	8.421111	8.387141	8.421334	8.444704	8.129433	8.638847	7.895454	8.577988	8.569663	8.633204	9.13733	8.623606	8.347772	8.889484
ZDHHC18	9.600536	10.034256	9.93116	9.215555	10.366366	9.966646	10.454693	9.806118	10.112666	9.869225	10.524744	9.749369	10.166932	9.277667	10.045031	9.828829	10.053292	9.973179	10.153143	9.305081	9.981731
TMA7	6.789983	5.180138	4.397916	5.052711	6.105096	5.457924	5.213857	4.992981	6.657707	6.932836	6.264919	6.645183	5.033024	7.587075	5.593206	4.675351	6.322517	5.184369	6.19045	5.567722	5.393586
SCARNA1	7.177878	6.246201	5.99137	6.676299	6.581542	6.410726	6.525959	6.520854	6.701242	5.859398	6.1382	5.648501	6.74941	6.887999	6.369433	6.800367	6.304052	6.458052	6.730325	6.486451	6.321603
THEMIS2	8.78723	9.198521	9.218304	8.879867	9.356295	9.069571	9.454147	8.893818	9.175785	8.888274	9.845387	8.210913	9.345539	8.755846	9.062056	8.909676	9.105507	9.372023	9.234997	8.71475	8.954937
PHACTR4	8.035547	8.177979	7.832162	8.613544	7.874613	8.011919	7.830502	8.195216	8.266673	7.859064	8.193769	7.432963	8.222527	8.198045	8.141834	8.514576	8.29082	8.653633	8.390144	8.477839	8.545636
EPB41	10.984553	11.333738	11.316022	11.592133	11.309586	10.839137	10.938545	11.14398	10.716877	10.313038	10.683886	10.896377	10.686943	10.476529	11.52638	11.201846	10.447005	11.41808	11.386351	11.695404	10.844082
LCK	9.838144	9.698066	9.582235	10.180813	9.03458	9.857036	9.135631	9.882992	9.685142	9.516921	9.334176	9.240605	9.735403	9.943644	9.400092	9.611682	9.090929	9.574101	8.95483	9.300772	9.356532
HDAC1	10.325378	10.431067	10.0978	10.617036	10.102194	10.409857	9.359269	10.498523	10.386766	10.086022	10.267962	9.088426	10.444243	10.495365	10.433388	10.555661	9.940237	10.410323	9.984188	10.120667	10.354111
ZNF362	7.812558	7.723359	7.321913	7.811506	7.590921	7.920532	7.743295	7.907077	7.558248	7.656878	7.788515	7.319062	7.722644	7.574343	7.756893	7.744216	8.082846	7.83601	7.842623	7.814068	8.003739
ZMYM1	7.620656	7.501398	7.131062	7.943627	7.313571	7.74381	7.304719	7.313287	7.511768	6.899628	7.10875	6.467224	7.297594	7.762138	7.868818	7.871921	7.410858	7.839402	7.999943	7.82847	7.405832
NCDN	7.657398	7.560945	7.892238	7.522672	7.648827	7.491669	7.634681	7.706914	7.592907	7.60821	7.520202	7.742823	7.585093	7.604115	7.363533	7.460174	7.613018	7.347756	7.458375	7.353291	7.726326
AGO4	9.125008	9.609898	9.3796	9.116579	9.782278	9.491663	10.207265	9.114416	9.507159	9.205768	9.870428	8.913034	9.843982	8.788205	9.502154	9.382751	9.421261	9.786522	9.77512	9.30224	9.343514
THRAP3	9.333419	9.772994	9.244289	9.839795	9.322517	9.507706	9.341842	9.702934	9.558057	9.066166	9.609626	8.748359	9.605961	9.213761	9.606241	9.673187	9.436781	9.855681	9.432975	9.754684	9.435823
RPS27	9.885641	6.961251	7.64347	8.222295	9.075298	8.786048	7.875412	8.60659	8.835654	8.940405	9.165648	7.837313	9.30455	10.918103	8.890756	8.373394	9.379379	8.510566	9.719679	8.953454	7.826033
UTP11	7.312512	7.596385	6.792554	7.822792	7.386194	7.711733	6.832967	7.314437	7.31121	7.228957	7.255959	6.735889	7.364644	7.678368	7.571516	7.777509	8.051327	7.776989	8.284664	7.607021	7.353753
AKIRIN1	10.283681	10.259863	10.108032	10.192975	10.2773	10.310074	10.43071	10.237696	10.507372	10.055658	10.526149	9.787724	10.258155	10.378841	10.483164	10.435537	10.562517	10.129208	10.506194	10.272622	10.49699
NDUFS5	8.78223	8.52719	8.037445	8.211421	8.806305	8.479038	7.834505	8.644613	8.658656	8.658478	9.085567	7.879033	8.582947	9.927298	8.805504	8.75195	8.936359	8.382768	8.524777	8.445227	8.568604
MIR30E	7.034865	7.25553	6.576783	7.004946	7.28197	7.124574	7.684745	7.190944	7.475543	6.69445	7.590188	6.733624	7.12007	7.11966	7.059515	6.470598	6.309999	7.036351	6.85475	7.065855	6.50289
PPCS	8.59011	8.538605	8.385227	8.474365	8.659334	8.769811	8.265832	8.477849	8.591571	8.100051	8.768526	7.849572	8.736014	8.952959	8.56479	8.643643	8.212603	8.241094	8.508515	8.450381	8.607711
PPIH	8.608024	8.293417	7.555702	8.098593	8.08771	8.270795	7.236561	8.181248	8.519739	8.162639	8.341859	7.719685	8.502179	9.017863	8.407195	8.668954	8.352882	8.022807	8.305364	8.340588	8.132672
RNF220	7.763851	7.832975	7.759525	7.822963	7.924006	7.868791	7.958084	7.80654	7.795784	7.880819	7.643428	8.286344	7.805328	7.901487	7.619808	7.667138	7.978909	7.864226	7.771326	7.62757	8.100163
RPS8	10.939274	10.307758	9.935724	10.330304	10.598639	10.787689	9.470564	10.483517	10.702464	10.715618	10.563221	10.186526	10.491972	11.637094	10.058447	10.612439	10.53287	10.071363	10.428511	10.433484	9.508508
SNORD55	9.757691	8.235175	7.918968	9.048239	9.099213	8.852966	8.558371	9.105282	8.975013	8.429172	9.106292	8.237571	9.367576	9.842597	8.008624	8.218121	8.085452	8.087796	7.936894	8.585153	8.15986
SNORD46	11.15472	9.362996	9.67303	10.523487	10.793128	10.315102	10.524066	10.387247	10.496885	10.254871	10.061636	10.754062	10.885495	11.329018	9.872466	10.314275	10.069649	10.35815	9.947972	10.553322	9.73718
SNORD38B	6.63603	6.216845	4.757873	6.532077	6.363857	6.211035	5.657323	6.035844	6.811378	5.558772	6.0196	4.759641	6.459428	7.40788	5.908889	6.799545	6.650181	6.929788	6.902089	6.870625	6.306757
TOE1	7.452734	7.340527	7.087797	7.486724	7.529922	7.380981	7.152064	7.23569	7.437297	7.604299	7.307752	7.449243	7.443465	7.580036	7.398857	7.517803	7.148848	7.457781	7.336137	7.151617	7.361088
UQCRH	7.18374	6.200579	5.969685	6.814084	7.47766	6.796549	6.145747	6.140584	6.818873	6.616167	6.87347	6.54061	7.198291	7.700718	6.580398	7.10298	7.086882	6.769678	6.753286	6.959488	6.564265
CYP4Z1	5.770938	5.23806	5.542199	5.208505	5.727622	5.509007	5.395967	5.610373	5.567327	6.145261	5.39214	7.093532	5.483439	5.378826	5.703327	5.586791	5.744089	5.484168	5.143266	5.605846	5.681981
FOXE3	9.113441	9.001911	9.251223	8.892415	9.177129	8.997908	9.03533	9.171937	8.936088	9.035154	9.084663	9.017334	8.968484	9.04823	9.096499	8.983278	8.799207	8.659157	8.636812	8.969047	8.837749
STRADB	10.824309	10.730241	11.093416	11.446447	11.274724	10.482774	11.064795	10.115331	10.304994	8.650396	10.076231	10.275324	9.789307	9.67237	11.34877	10.658275	9.331538	10.588659	11.173751	12.152506	10.114448
RNF11	8.602533	8.203858	8.616967	9.252202	8.791462	8.771962	9.049691	8.291188	8.447486	7.568672	8.53565	7.898025	8.237854	8.160559	9.14798	8.701155	8.24107	9.10404	9.556094	9.229907	8.404698
GPX7	7.561357	7.203036	7.131907	7.303149	7.003001	7.66518	6.752149	7.414384	7.047738	7.33833	7.119999	6.485177	7.022415	7.813973	7.139943	7.265656	7.255973	7.112386	7.07903	7.197925	6.979996
SHISAL2A	8.030581	7.698008	7.522213	8.169275	7.407964	7.659281	7.387071	7.830917	8.034002	7.663096	7.741436	7.21949	7.751648	7.660242	7.483665	7.931027	7.724096	7.847664	7.521358	7.682435	7.832781
MRPL37	8.880325	9.088998	8.725213	9.191226	8.884902	9.115	8.530535	8.999362	9.001502	8.885819	8.769031	8.45342	8.986248	9.269909	8.834867	9.003851	9.083418	9.002958	8.838779	8.898965	8.893229
HOOK1	5.88009	5.528177	5.131077	6.260945	5.615473	5.449386	5.132609	5.767528	5.910852	5.198848	5.230885	4.819591	5.393536	6.048126	5.813247	5.828561	5.298815	5.678794	6.094297	6.729508	5.588676
USP1	8.294788	8.042098	8.001127	8.667781	8.183982	8.554345	8.001536	8.024148	8.168226	7.587708	8.135804	7.058743	7.852178	9.00556	8.715698	8.511211	8.3155	8.575325	8.710661	8.566994	8.382549
ATG4C	7.536289	7.134427	6.73546	7.741679	7.351816	7.640409	7.101122	7.186956	7.584767	6.995948	7.481724	6.207973	7.025207	7.840434	7.685558	7.957087	7.676344	7.864482	8.152033	8.046601	7.410044
ALG6	7.633907	7.454189	7.133149	7.955146	7.451124	7.398706	7.333824	7.253119	7.312721	6.757739	7.352093	5.879919	7.534963	7.72018	7.945432	7.836906	7.633068	8.008153	8.374899	8.32522	7.800905
EFCAB7	5.660451	5.665572	5.366203	5.877893	5.424792	5.636269	5.382722	5.200756	5.252159	4.852594	5.573784	4.927553	5.143662	6.277373	5.857184	6.011527	5.444819	6.27994	5.910119	6.110146	5.327347
MIER1	9.089371	8.959834	8.960115	9.25001	9.151279	9.514405	9.213338	8.888599	9.076099	8.721871	9.246668	8.178846	8.900135	9.175922	9.29136	9.21271	9.184807	9.528357	9.879591	9.409686	9.273577
IL23R	4.883432	5.806586	5.616914	5.096273	5.504061	5.636055	5.484014	4.97595	5.741074	5.61224	4.808251	5.490687	5.599154	4.69124	6.059034	5.304267	6.51431	4.575534	5.373495	5.621454	5.2391
TYW3	8.037313	7.643686	7.695267	7.897703	7.878408	8.16712	6.865867	7.962049	7.874744	7.553679	7.86887	6.876836	7.959922	8.457364	8.437866	8.293059	7.912226	8.271607	8.321681	8.192893	7.753191
ACADM	8.496119	8.259406	7.788815	8.323829	8.407383	8.619151	7.234669	8.3173	8.47584	7.942322	8.205523	7.24715	8.167518	9.004896	8.858839	8.871962	8.834959	8.602242	8.8798	8.484756	8.714903
RABGGTB	8.273432	8.137379	7.359672	8.446934	7.834232	8.095903	7.551132	7.86048	8.1486	7.357404	7.714508	6.738877	7.893943	8.318468	8.191637	8.330179	8.214771	8.361798	8.649676	8.36935	8.197569
SNORD45C	6.655437	6.20969	6.12507	7.088363	6.438035	6.553403	6.274732	6.228084	6.794473	6.105006	6.202557	5.760799	6.175613	6.887724	6.526046	7.391076	6.947328	7.046509	7.368574	7.084537	6.934306
ST6GALNAC3	4.957871	4.763389	4.878427	4.312336	4.601803	4.59457	5.286132	5.078052	5.251602	5.558369	5.022337	6.01666	4.603608	5.022256	5.068018	4.112376	5.193016	5.405989	5.374261	5.876913	5.121112
ST6GALNAC5	6.238131	4.440072	5.077708	4.662689	6.030356	4.148998	5.028917	5.184388	5.705517	6.331578	5.700608	7.48539	5.154923	5.188958	5.202687	5.724403	7.121607	4.388228	4.814416	5.302485	4.911709
AK5	7.573758	6.760332	6.689445	7.804554	7.270901	6.867221	6.341842	6.988387	7.25758	6.93633	6.556167	6.267041	7.321774	7.622572	7.428369	6.782798	7.004476	7.719063	7.214361	7.876594	6.737538
MIGA1	8.066642	8.05312	7.607406	8.4726	7.75147	8.120726	7.724364	7.884844	8.085143	7.507826	7.786595	6.822083	7.883891	8.096359	8.177987	8.20503	7.997131	8.413745	8.433439	8.417897	8.040639
DNAJB4	6.759834	6.391445	6.773029	7.893152	6.577257	7.251091	6.92731	6.371637	6.641944	5.699374	6.544999	6.028608	6.182383	7.478425	7.201036	7.149454	6.862506	7.100431	7.627425	8.352577	6.957325
IFI44L	8.481339	6.96474	7.249937	9.968059	9.347248	9.190745	8.676046	8.861616	8.462794	7.636996	9.838368	6.273661	8.507686	9.080835	8.449759	7.999516	10.033336	8.162815	8.790325	9.179203	12.402589
IFI44	7.79907	7.168752	6.590054	8.867321	8.681485	8.559668	7.890583	8.06328	8.043085	6.715066	9.036462	5.568839	8.103681	8.463329	7.659708	7.875197	8.983469	7.987336	8.384192	8.709349	11.011118
PRKACB	10.347522	9.591295	9.746266	10.541598	9.728937	10.411045	9.50545	10.054922	10.007583	9.75461	9.483098	8.73609	9.737439	10.742506	10.198858	10.495683	10.123347	10.484748	10.516778	10.653999	9.886081
RPF1	8.115658	7.246278	7.071295	7.823742	7.977399	8.001261	6.946237	7.691137	7.843721	7.463533	7.679446	6.853757	7.872125	8.755037	8.195014	8.101162	8.25097	8.014444	8.574365	8.175542	8.062242
SH3GLB1	9.564454	9.698082	9.194691	9.497474	9.994801	9.833682	9.862008	9.404723	9.626235	9.06264	9.745009	8.807306	9.396449	9.489791	9.644934	9.618516	9.592201	9.811811	9.965468	9.415948	9.86037
HS2ST1	8.232088	8.241839	8.010951	8.386297	8.082739	8.425325	8.001598	8.1453	8.402003	7.436196	8.027926	7.319522	8.098939	8.52126	8.327581	8.451968	8.349054	8.59887	8.787364	8.690676	8.110677
LMO4	7.384934	7.512248	7.159899	7.417269	7.51366	7.724505	7.531211	7.289982	7.553061	6.620517	7.624424	6.414757	7.335021	7.616684	7.188072	7.288437	7.288773	7.308313	7.542404	7.074995	7.382443
PKN2	9.805216	9.969631	9.596497	9.581438	9.986551	10.17643	10.634332	9.554382	9.9504	9.413782	10.230682	8.97733	9.722229	9.601204	10.185723	9.86082	10.145701	10.182038	10.870247	10.269658	9.64606
ZNF326	7.495824	7.458514	6.959462	7.638492	7.289877	7.566968	6.611493	7.26618	7.421324	6.812104	7.228206	5.962473	6.770202	7.583362	7.617768	7.3856	7.006905	7.507516	7.662974	7.525146	7.21756
CDC7	5.740398	5.663072	5.740334	6.28174	6.049677	5.826072	5.602874	6.067321	5.836482	5.673438	5.54031	5.509961	5.771654	6.151674	6.279958	5.981494	6.033758	6.034433	6.570352	7.164245	5.97047
RPAP2	7.789987	7.668809	7.368202	8.053533	7.500505	7.743183	7.23347	7.595907	7.787716	7.071172	7.156857	6.253975	7.396115	7.948155	7.939909	8.157643	7.629265	7.911061	8.254826	8.076356	7.693569
SNORD21	8.848269	7.774136	7.441555	8.677981	8.23763	8.107775	8.180772	8.083067	8.498799	7.728516	7.846988	7.126746	8.288179	8.947968	8.407554	8.710026	8.109055	8.855818	8.773541	8.922076	8.126291
MTF2	9.469859	9.155648	8.981268	9.60083	9.013967	9.400625	8.655143	9.314429	9.414184	8.719274	9.100092	8.07803	9.265333	9.673603	9.460887	9.5577	9.340877	9.516449	9.501436	9.600242	9.372666
CCDC18	5.663313	5.713354	5.357619	5.726838	5.669798	5.858114	5.376718	5.413824	5.53523	4.931396	5.572552	4.606204	5.351464	5.861407	5.859214	6.315414	5.348241	6.452483	6.092843	6.351588	5.710542
ABCD3	8.746087	8.521669	8.104181	8.855422	8.287581	8.640867	8.374545	8.505148	8.654843	8.114752	8.341455	7.479433	8.391548	8.840962	8.853182	8.965715	8.655598	8.909949	9.159002	8.939266	8.783276
PTBP2	8.65392	8.466346	8.119582	9.244047	8.383445	8.777783	8.407047	8.26722	8.818911	7.834747	8.25057	7.20478	8.318861	8.394116	8.920887	8.93859	8.861895	9.121374	9.62979	9.60513	8.725399
AGL	8.04228	7.783726	7.46149	8.282866	7.651791	8.015366	7.566316	7.951721	7.89775	7.231935	7.694494	6.92482	7.82319	7.984847	8.31507	8.210546	7.548835	8.711514	8.455764	8.499124	7.854956
SLC35A3	8.253577	8.248644	7.949559	8.732942	8.039533	8.413922	7.893097	8.197078	8.297959	7.445977	7.971145	6.721145	8.031854	8.647932	8.389697	8.597822	8.373989	8.6622	8.701825	8.663021	8.426648
TRMT13	8.318456	8.054806	7.450987	8.742315	7.945533	8.373337	7.429705	8.039754	8.233294	7.657992	7.663076	7.045095	7.878363	8.667827	8.448755	8.595435	8.280606	8.737541	8.843305	8.677416	8.134687
RNPC3	8.872255	8.783322	8.274028	8.874456	8.800984	8.819403	8.793822	8.707709	8.956389	8.74675	8.793732	8.262782	8.765652	8.985512	8.723623	8.76927	8.931359	9.103473	9.633263	9.542637	9.08182
FAM102B	7.842912	7.826109	7.267789	8.239403	7.662194	7.870581	7.676803	7.637889	7.859024	7.20765	7.765326	6.695061	7.844391	8.079149	8.315222	8.221963	7.722958	8.29671	8.08024	8.228063	8.455683
PRPF38B	9.292604	9.209202	8.903084	9.257192	9.298472	9.351392	8.329242	9.090663	9.34294	8.59509	9.142608	8.056203	9.24444	9.398705	9.336513	9.258957	9.014996	9.234398	9.261226	8.914469	8.781645
STXBP3	9.15233	9.297276	8.730749	8.986414	9.345977	9.370703	9.014949	8.988191	9.230205	8.777177	9.309172	8.408696	8.893534	9.27766	9.582742	9.317097	9.462068	9.420434	10.060766	9.523605	9.217005
ELAPOR1	8.013504	9.630974	9.202647	8.185975	8.827519	7.791887	9.573655	8.093092	8.307079	7.139249	9.114907	7.23087	8.86437	6.991407	9.483196	7.180267	6.909328	8.258204	9.650139	8.259633	7.651263
GNAI3	9.810027	9.821014	9.547335	9.766822	9.932728	10.241304	10.028159	9.646524	9.763381	9.125779	9.933818	8.883283	9.664733	9.732519	9.862335	9.859557	9.835971	9.835745	10.441883	9.933602	9.853472
MIR197	8.243588	8.2467	8.341734	8.087919	8.547656	8.158327	8.833214	8.286221	8.333832	8.927901	8.438694	9.473109	8.271426	7.925718	8.224871	8.237585	8.393383	8.236601	8.487746	8.093122	8.132487
GSTM1	6.558733	7.432628	6.727627	6.033802	6.042617	6.210434	6.006309	6.748878	6.94783	7.175045	5.772859	6.082822	6.394565	6.751265	5.89544	5.72957	5.65848	6.13602	7.709227	7.27226	5.768227
GSTM5	5.118411	5.432488	4.88496	5.07897	5.235719	5.058373	4.929396	5.092969	5.066477	5.914749	4.964357	5.912889	4.969193	4.904365	5.022777	5.39866	5.429141	5.375666	5.278187	5.919689	4.862379
AHCYL1	7.980992	8.445549	8.259601	8.419489	8.017604	8.081164	8.34445	8.207398	8.410818	7.835868	8.265539	7.610338	8.374781	7.86349	8.396684	8.191461	7.972772	8.664002	8.141077	8.288936	8.280381
CEPT1	9.402423	9.062284	8.808627	9.638268	9.309266	9.372848	8.964207	8.940461	9.401716	8.730422	9.142285	7.767305	9.054038	9.730828	9.6216	9.689302	9.447137	9.520482	9.796482	9.737529	9.206787
CHI3L2	8.126265	6.942808	7.360905	8.155044	6.778817	8.436473	6.529945	7.589036	7.442051	7.493651	7.510045	6.783504	7.887532	8.957291	7.793929	8.319303	7.622064	8.11444	7.268274	8.177545	7.48326
CHIAP2	4.99454	4.943006	5.334593	4.63501	4.76757	4.450615	4.849841	4.841024	4.86911	5.897383	4.419912	6.257797	4.997252	4.92204	5.521967	4.981404	5.683955	4.973071	4.708938	4.537597	5.106795
C1orf162	8.944856	10.098471	9.238745	9.999025	9.806965	9.778093	9.59671	9.542195	9.374104	9.581513	9.728627	9.183396	9.32903	9.319199	9.892893	9.906094	10.21604	10.313531	10.136323	10.143703	10.476369
MOV10	7.92621	7.940258	8.069001	8.297491	7.875239	8.171366	7.74541	8.067397	8.085096	7.837149	8.094998	7.685117	8.381475	8.079754	8.003592	8.074951	7.87262	8.126113	7.823789	8.178659	8.996528
SLC22A15	8.460364	8.637386	8.369847	7.849715	8.531712	8.423552	9.532938	8.247591	8.809289	8.070222	9.569697	7.901387	8.936386	7.910646	8.701263	8.424598	8.860044	8.885659	9.382927	8.961784	9.115791
TENT5C	10.40549	10.695258	11.006758	11.634004	10.810796	10.415273	10.97649	10.382485	9.81781	8.984716	9.851849	10.54697	9.586067	9.596763	11.251015	10.51908	9.875771	11.300825	10.85011	11.931999	10.069623
WDR3	6.945096	7.080509	6.751851	7.433553	6.839046	7.157143	6.618708	7.050793	7.039188	6.440396	6.829366	6.237265	7.107898	7.287493	7.152976	7.120308	6.790497	7.074166	7.286217	7.776216	7.067468
HSD3BP4	6.406211	6.329468	6.253081	6.160242	6.00338	6.1472	6.734979	6.778808	6.595623	7.386339	6.576718	7.94644	6.81725	6.243056	6.527535	7.120044	7.518396	6.112555	6.80551	6.191582	6.410848
LINC00328	9.573699	9.566831	9.908648	9.187714	9.69208	9.325956	9.751316	9.678061	10.012846	11.060473	9.504552	11.349632	9.869893	9.137769	9.042389	9.749183	10.412055	9.161381	9.367566	9.188457	9.780077
RBM8A	7.082049	7.44777	7.462063	7.84719	7.20877	7.671743	7.286659	7.096555	7.255009	7.659283	7.182376	6.969091	7.342635	7.339455	7.324294	7.652669	7.808667	8.073203	8.083336	8.083759	7.681795
PEX11B	8.300033	8.102383	7.564916	8.107028	7.881475	8.221619	7.95374	8.043302	8.001565	7.957868	8.053105	7.472984	8.197921	8.388884	8.15186	8.021862	8.018313	8.199253	8.236536	8.058399	7.951207
RNF115	8.019117	8.034851	7.900051	8.132162	7.932209	7.921601	7.546426	7.825813	7.985629	7.368306	7.841271	6.954712	8.043029	7.956513	7.91028	8.342164	7.546648	7.996463	8.102534	8.238455	7.9041
ABHD17A	7.723615	7.852557	8.064016	8.036847	7.791654	7.953323	7.915901	8.137161	7.586252	7.323266	7.992217	6.395305	7.586351	8.008021	7.809653	7.924329	7.883796	8.034795	7.823468	7.913339	7.838177
RNVU1-3	6.641363	6.235832	6.202053	7.308075	6.317185	6.451817	6.221609	6.616703	6.476953	6.297604	6.551526	5.87378	6.016895	6.746217	6.418766	6.877417	6.324187	6.705829	6.503914	6.409818	6.463046
RNVU1-19	7.484505	6.426837	6.492423	7.425012	7.022688	6.804098	6.730898	7.504577	7.021341	6.882101	7.117808	6.778734	7.392278	8.094137	6.719935	7.306778	6.837229	5.964471	7.324338	6.707818	6.643275
PFN1P2	10.960065	11.113696	10.875217	10.999415	10.918067	11.052716	10.669837	10.839003	10.753253	11.057278	10.934165	10.948309	10.830782	10.919841	10.788546	10.924923	11.31658	10.926125	10.989601	10.618547	10.777444
H2AC20	11.184648	10.909903	10.493441	10.82272	10.966061	11.105395	10.488194	11.048078	11.046977	10.507229	10.965793	9.976845	11.006689	11.592672	10.439373	10.689124	10.239929	10.118194	10.16346	10.545653	10.048334
RPRD2	8.606512	8.75964	8.292753	9.05782	8.040151	8.676484	8.373749	8.51271	8.45497	8.331734	8.269898	7.838992	8.502334	8.546658	8.936675	8.808971	8.695751	9.23571	9.000204	8.885797	8.841987
PRUNE1	7.364803	7.441095	7.320143	7.800629	7.505114	7.9145	7.67791	7.305893	7.742428	7.111412	7.440402	6.769267	7.541649	7.365646	7.6394	7.497384	7.466331	7.731107	7.856578	7.714694	7.987487
MLLT11	7.194884	7.119489	7.0556	7.372649	6.95296	7.23626	7.105893	7.272418	6.778108	7.335703	6.989494	7.389444	7.22329	7.438457	7.199378	7.172447	7.141007	6.67562	7.095716	7.28269	7.240721
PSMD4	8.155797	8.485264	8.153204	7.952561	8.308546	8.15942	7.441637	8.290125	8.160885	7.917133	8.106915	8.067011	8.186954	8.241504	7.881857	7.886956	7.81782	7.827622	7.444245	7.667689	7.843896
LINC00302	4.901432	4.809211	5.379109	4.924613	4.963353	5.285772	5.100541	5.086255	4.95741	6.01275	4.754729	6.148694	5.036711	4.45125	5.088668	4.655099	5.014784	4.965975	4.751437	5.137207	5.068809
LCE2C	5.302922	4.531096	5.603826	5.351321	6.054901	5.293884	5.763657	5.448011	5.505676	5.9101	4.966273	6.619644	5.368423	5.288146	5.501558	5.813911	6.392512	6.02422	5.527182	5.67739	4.691494
LCE2B	7.327763	7.418468	7.742399	7.152876	7.314526	7.214785	7.549173	7.533742	7.429492	8.121905	7.32627	8.638921	7.603982	7.217367	7.172248	7.36151	7.744098	7.439841	7.273805	7.367675	7.410554
KPRP	6.339144	6.131196	6.59351	5.993681	6.234147	6.205373	6.133241	5.912505	6.197557	6.959638	6.300474	7.684629	6.475186	6.453231	6.118214	6.154171	7.129005	6.235691	6.270558	6.067814	5.991636
SPRR1A	6.784215	6.618795	6.857468	6.593111	7.083302	6.662252	6.990243	6.729478	6.846622	7.678372	6.763509	8.516261	6.90252	6.554371	6.418445	7.342878	7.567763	6.529543	6.528691	6.731028	6.801597
LELP1	7.044794	6.90824	7.238283	6.847666	7.078199	6.887702	7.110482	6.958241	6.895581	7.87969	6.958818	8.51971	6.975355	6.948507	6.779608	7.139526	7.86165	6.717071	6.821637	6.945811	6.8812
S100A9	10.997238	10.987527	11.035828	10.340664	11.834024	11.797267	11.540893	10.387295	11.092162	11.206128	11.882679	11.033376	11.098819	10.857042	10.090261	9.657083	10.473536	10.175857	10.812787	9.894639	10.40318
SNAPIN	7.941485	8.136209	7.548973	7.857243	7.757734	7.940489	7.731466	7.890163	7.93743	7.581266	7.903059	7.187754	7.886652	8.449644	7.413167	7.494262	7.31364	7.246381	7.515031	7.695742	7.720783
UBAP2L	8.878265	9.341132	9.059178	9.539015	8.843393	9.243806	9.107899	9.062626	9.111142	9.027126	9.041035	8.567021	9.118372	8.806315	9.304663	9.243846	9.286475	9.69503	9.302614	9.161813	9.514593
HAX1	8.196193	7.937851	7.582929	8.322638	8.193369	8.323533	7.635871	7.984418	8.265607	7.588106	8.407015	7.171069	8.253071	8.810631	7.804696	7.882384	8.011173	7.92536	8.209355	7.967355	8.09509
CKS1B	8.741787	8.496358	9.078689	8.576758	8.926902	8.251781	8.384439	8.87208	8.594965	8.82635	8.577826	9.192761	8.751229	8.596292	8.748812	8.472631	8.34586	8.531018	8.706557	8.440643	8.535343
SLC50A1	7.988019	7.932163	7.853776	8.334663	8.121113	8.30457	7.851622	7.696162	8.148089	7.65253	7.993044	7.438355	8.182447	8.65767	8.062872	8.207291	8.301608	8.190332	7.871069	8.177264	8.243032
DAP3	8.816837	8.723821	8.37834	8.691452	8.779057	8.795627	7.958379	8.496724	8.817478	8.452305	8.788925	7.772483	8.59475	9.383477	8.458939	8.704435	8.794975	8.561688	8.680496	8.734764	8.537861
SYT11	7.322557	7.565812	7.348678	7.435393	7.013648	7.667614	7.461182	7.422326	6.922056	7.028962	7.612711	7.031461	7.369504	7.488651	7.119653	7.399569	7.105662	7.352162	7.413135	7.815682	7.985025
SEMA4A	7.740652	8.373015	8.130256	8.249528	8.364511	8.093804	8.873657	7.78703	7.738807	7.872259	8.492094	8.2707	8.015776	7.249691	8.144292	7.854568	8.332071	8.632668	8.498841	7.461376	8.277064
GPATCH4	6.907435	7.008189	7.189145	6.891859	6.735383	7.029705	7.006559	6.912615	6.967322	7.440453	6.799325	7.597937	6.861668	6.971504	6.725368	7.176182	7.269514	6.769893	7.035941	6.814105	6.736692
CD1D	7.967985	7.955769	7.782115	7.676348	8.059844	7.747951	8.204621	7.758094	8.048963	7.862581	8.301845	7.967973	7.988767	7.958456	8.061485	7.979216	8.098448	7.778798	7.780541	7.972806	8.344232
CD1C	7.638337	7.594274	7.147955	7.279626	7.657984	7.743954	6.777056	7.644174	7.606895	8.044417	7.02318	6.835967	7.499492	8.125502	7.818664	7.797304	7.984722	7.623744	7.369512	8.119488	6.180325
OR10K1	5.398172	5.490728	6.026878	5.526737	5.675777	5.70451	5.949161	5.71718	5.462831	6.430017	5.711357	6.521589	5.49913	5.809756	5.795081	6.030623	6.166554	5.458384	5.250919	5.627022	5.488663
MNDA	11.33414	11.443904	11.163262	11.114173	12.145543	11.780102	11.621476	10.876066	11.495532	11.580036	12.195577	11.457222	11.45875	10.980566	11.530563	11.395387	11.627987	11.384668	11.980617	11.162386	11.241906
PYHIN1	9.458343	9.303306	8.176751	8.93242	8.706364	9.108346	8.526837	9.27195	8.836588	8.403871	8.296775	8.447021	9.300645	8.966734	8.572708	9.764182	8.891992	9.241834	9.291658	9.676129	9.301959
IFI16	9.318337	9.2038	8.770164	9.284901	9.655018	9.452944	9.245613	9.404157	9.274315	8.814584	9.809579	8.54841	9.540168	9.232527	9.189951	9.498777	9.387714	9.714906	9.450853	9.647712	9.960341
FCER1A	7.309765	6.960631	6.948243	7.130991	7.545437	6.928412	6.55002	7.233651	7.182502	7.37698	6.496884	6.434443	7.569092	7.820092	7.215737	7.179547	7.278353	6.818661	7.008275	7.648895	6.475505
FCRL6	8.614102	8.852944	8.553474	7.941812	7.757672	8.519968	8.081434	8.764488	7.606064	6.925198	7.684089	8.014583	8.820418	8.427397	8.05342	9.582314	8.112939	9.186772	8.786489	9.161023	9.422524
PEA15	8.256038	8.424707	8.276912	8.510848	8.488944	8.455793	8.328571	8.305621	8.466235	8.314089	8.666263	7.88851	8.524945	8.413333	8.156259	8.255552	8.266022	7.955291	8.332562	8.117495	8.630632
SUMO1P3	4.269538	4.252404	3.857142	4.321848	4.190781	4.252469	4.189712	4.018096	4.398982	4.530157	4.471161	4.600628	4.969352	4.325361	4.389011	4.152218	4.803812	4.342379	4.901559	4.683025	4.33215
NCSTN	7.863483	8.390328	8.112179	8.486516	8.059494	8.190978	8.920425	7.910069	8.182734	7.918388	8.712839	7.710832	8.23722	7.856162	8.162082	7.948816	8.350501	8.537854	8.4219	8.477718	8.640881
SLAMF7	8.20575	8.345329	7.90631	8.01424	7.753937	8.285548	7.671108	8.309097	7.768747	7.020943	7.587507	7.285553	8.695528	8.300142	7.887001	8.768404	8.658654	8.559243	8.179281	8.662469	8.649144
LY9	8.977755	8.802541	8.644059	9.059626	8.481227	8.95694	8.471884	8.956212	9.036765	8.7521	8.234059	8.187211	8.689242	8.993655	8.716696	9.065546	8.523001	9.084374	8.5433	8.946433	8.78272
UFC1	9.104905	8.669459	7.965262	8.056012	8.974717	8.806053	7.312904	8.974289	8.972659	8.463523	9.155986	7.754176	8.904484	9.66087	8.912928	9.003336	8.84722	8.44048	8.46872	8.346331	8.725602
FCER1G	9.506324	9.769939	8.846867	9.485591	10.171487	9.624436	9.920528	9.524752	9.601305	9.562063	10.351843	8.966637	9.779917	9.220069	9.630346	9.895907	10.12407	9.740484	9.904434	9.563117	10.582809
FCGR2A	10.58245	10.945147	10.442836	10.243765	11.387299	11.095059	11.745625	10.612544	10.950102	10.543019	11.572081	10.290581	10.6757	10.015493	10.660216	10.076429	10.56803	10.959581	10.964538	10.349911	10.306865
HSPA6	9.880054	9.681002	9.466806	9.371335	10.251162	10.249231	10.325223	9.721594	10.255846	9.506608	11.119372	9.132934	9.805443	9.12412	9.852481	9.224164	9.618668	9.849088	9.862011	9.337542	9.870118
FCGR2B	7.343308	7.198601	6.367047	7.112928	7.134063	7.542986	7.465148	7.046313	7.627975	7.196881	7.615087	6.362786	7.274559	8.297597	7.510108	7.93926	7.45676	7.714342	7.485898	7.889227	7.333441
FCRLA	8.440927	7.952435	7.399809	8.469726	7.719044	8.857235	7.270007	8.237426	8.331543	7.579448	8.088083	7.844181	8.01096	9.270077	8.668992	8.802679	8.779374	8.817316	8.475919	8.647199	7.967249
UHMK1	9.829983	9.678494	9.572159	10.227093	9.650629	9.903959	9.817076	9.78434	9.855119	9.365081	9.724614	9.016973	9.920961	9.756747	9.669945	9.755119	9.602991	9.954144	9.809968	10.152913	10.065337
MGST3	8.648067	8.463219	7.702524	8.308603	8.266698	8.367331	8.317637	8.353831	8.303002	8.242261	8.059772	7.94144	7.889362	8.857145	8.016039	7.723673	8.036886	7.852206	8.15132	8.010283	8.202093
MPZL1	8.437994	9.26053	8.324358	7.950682	8.982648	8.686304	9.850793	9.062952	8.234458	8.499942	9.359421	8.010405	9.072313	8.355334	9.011131	8.801538	8.426214	8.703295	9.40889	9.000479	7.96079
XCL1	5.594113	4.641219	5.323341	4.230077	4.90322	5.439346	4.991435	4.929519	5.257916	5.604386	4.90314	5.907698	4.886795	5.336154	5.671659	5.4512	5.286051	4.742147	5.132347	6.215771	4.726954
BLZF1	8.350326	8.157411	8.063949	8.27261	8.455823	8.731719	7.991493	8.38151	8.141331	7.673917	8.354223	7.093667	7.878156	8.863284	8.625531	8.627282	8.647378	8.740943	9.134073	8.851888	8.757768
DNM3	6.096505	6.498598	6.405542	6.493008	6.497884	6.467633	7.149484	6.369327	5.965402	5.917803	5.903992	6.096359	6.013152	5.853011	6.392803	6.447447	5.951413	6.681	6.609439	7.2498	6.156745
SUCO	7.828626	7.581143	7.57255	8.130233	7.844775	7.935768	7.829345	7.75015	7.823557	7.089107	7.821734	6.63296	7.624109	8.244468	8.319392	7.997246	7.875151	8.012839	8.569481	8.826892	7.892435
PRDX6	10.232979	10.391129	10.34452	10.682865	10.251558	10.770742	10.963166	9.919216	10.182929	9.570831	10.402572	9.470882	10.193755	9.532124	11.269219	9.872935	9.4818	9.754565	10.007311	11.360066	10.078895
GPR52	8.171073	7.648768	7.673179	8.01255	7.604115	7.485642	8.353373	7.77458	8.280657	7.406214	7.933215	7.428899	8.389389	7.08994	7.563156	8.179109	7.995134	8.231596	8.342946	8.68783	8.16859
RALGPS2	9.322158	8.674243	8.089255	9.75017	8.816599	9.600334	8.360653	8.976984	9.349135	8.096968	8.651188	7.968083	8.82874	10.087505	9.457815	9.674323	9.605767	9.857789	9.329469	9.703345	8.347033
SOAT1	8.99651	9.11643	8.635453	9.190709	8.893788	9.113656	9.16154	8.91158	8.992104	8.495932	9.492529	8.091885	9.205428	8.57865	9.220914	8.904829	8.813148	9.270087	9.236386	9.001277	9.166075
NPL	8.299078	8.775989	8.422556	8.200834	9.257688	8.69612	9.379887	8.340959	8.582733	8.322303	9.536175	7.941752	8.502117	7.913922	8.679294	8.373868	8.486297	8.933161	9.253459	8.293563	8.825933
DHX9	9.266401	9.26851	8.991931	9.486063	9.106209	9.410067	8.792647	9.297929	9.131682	8.808032	9.130524	8.214819	9.173677	9.214279	9.202932	9.19408	9.19831	9.613328	9.478756	9.511875	9.290505
TSEN15	8.28492	8.419726	7.604979	8.445915	8.23848	8.408476	8.034721	8.104159	8.492563	7.493058	7.976349	7.627178	8.094341	8.552119	8.33002	8.602284	8.171706	8.476027	8.547861	8.692924	8.398109
SWT1	6.922222	6.814603	6.915002	7.456714	7.460936	7.449282	7.461479	6.683857	7.001901	6.11011	7.341699	6.063755	6.709957	7.320549	7.313092	7.120341	7.098159	7.213668	8.06373	8.373096	7.021701
ODR4	7.713036	7.604762	6.869446	7.852143	7.470935	7.85044	7.622528	7.487583	7.812517	6.871527	7.43712	6.382234	7.402633	7.808287	7.952944	7.977	7.847579	7.962371	8.496761	8.097113	7.721927
PLA2G4A	5.991862	6.124483	5.828425	6.243355	6.114517	6.57326	6.427133	5.703858	6.399845	5.981175	6.648195	5.527929	5.894205	5.575227	6.220273	6.070493	6.004096	5.850228	7.087387	6.037236	6.770927
RGS18	8.50588	8.740106	9.056345	8.959548	9.483491	9.713869	9.381234	8.483643	8.374739	8.130973	8.870808	7.806717	8.470421	9.016759	9.138827	8.972601	9.0397	8.799471	9.822259	9.170882	8.43453
RGS2	11.271728	11.26131	11.252191	10.619573	12.038412	11.844968	11.895739	11.549599	11.245597	11.152081	12.170126	10.878676	11.539489	11.178146	11.741035	11.016611	11.667402	11.599737	12.077726	11.597723	11.099364
RO60	9.238162	8.985484	8.843144	9.399603	9.015541	9.336652	9.036624	9.084368	8.983726	8.271794	8.848022	7.715572	8.856021	9.156909	9.173677	9.212272	9.035883	9.42177	9.8108	9.893139	9.431245
CFHR1	3.765304	3.848349	4.601381	4.279794	3.777794	5.051585	3.137118	4.253697	3.696492	3.755589	3.755958	4.07398	3.445148	3.234122	3.997436	3.54945	2.921468	3.707873	4.077329	4.719439	3.087325
CFHR4	5.057671	5.402612	6.084534	5.21957	5.417486	5.293645	5.292548	5.29811	4.5242	5.60051	5.332164	5.910989	4.701067	4.789253	6.295326	4.954085	3.929777	4.742147	5.057636	4.757902	5.718737
TIMM17A	7.038288	6.85788	6.447898	6.967371	7.068225	7.203481	6.527636	6.813967	7.092745	6.537098	7.07837	6.561624	6.980189	7.79153	6.936239	7.518617	7.031535	6.998364	7.42326	7.205831	6.9202
OPTC	6.112402	6.289402	6.203487	5.823493	6.329899	6.031543	6.458609	6.335586	6.248471	6.993588	6.107542	7.393008	6.305408	6.294578	6.181841	5.933893	6.309358	6.07097	5.912423	5.897975	6.222592
LINC00260	6.755379	6.925135	6.38728	6.560541	6.609341	6.615706	7.009089	6.567829	6.493948	6.276713	6.695803	6.440565	6.927219	5.942942	7.173115	7.096742	7.238612	7.027458	7.459946	6.687194	7.443052
SNRPE	6.687652	6.670828	5.927951	6.421621	6.720294	6.968478	5.89532	6.767763	6.908247	6.28292	6.749211	6.357748	6.159347	7.228022	6.778062	6.93526	6.511316	6.827743	7.117437	6.44021	6.909514
NUCKS1	7.052714	7.037042	6.890804	7.266289	6.910114	7.288083	6.388798	6.800992	7.021333	7.078373	6.496796	6.96302	6.495685	7.275908	6.37351	6.480705	7.061302	6.408167	6.873351	6.088729	6.17641
LOC284581	6.9081	6.212562	6.483658	6.683207	6.624937	5.724462	6.872565	7.086745	6.508811	7.122941	6.752522	7.734568	7.094462	6.045335	5.929392	6.759054	7.125741	7.111832	6.238053	6.853873	6.190325
AVPR1B	5.64056	5.604831	5.734621	5.492	5.655197	5.469998	5.470916	5.254905	5.417612	6.414058	5.500864	6.541064	5.530751	5.922861	5.046455	5.598983	6.279587	5.64048	5.195966	5.442205	5.38164
IKBKE	8.098677	8.267469	7.887225	8.282889	7.60296	8.589539	7.897302	8.478052	8.47401	8.064249	8.147747	7.791073	8.120816	8.224743	7.783291	8.302987	8.003329	8.222321	7.920419	8.22985	8.585886
C4BPA	4.59691	4.825081	4.914461	4.683926	8.508659	7.970078	5.076828	4.8824	5.011119	6.758754	4.804561	5.304273	4.82006	4.684801	4.981685	4.978141	8.449819	4.430296	4.881216	5.111301	4.420037
CR2	6.918492	6.127005	5.95324	7.805313	5.868994	6.952616	5.789889	6.527735	6.641219	5.930792	6.203639	6.118417	6.896743	7.245833	7.138434	7.319581	6.763542	7.567788	6.633257	7.663449	6.437639
CR1	8.406254	8.530335	8.679631	8.680181	9.271988	8.95145	9.743293	8.200762	8.563731	8.171616	9.136949	8.194094	8.789268	7.807939	9.02611	8.598516	8.753658	9.652741	9.551362	9.143382	9.126094
CR1L	7.172846	7.490477	7.459386	7.844535	8.306039	7.590503	8.235611	7.166777	7.402595	6.965454	7.803157	6.894353	7.379446	7.611337	8.022818	7.252025	7.554681	7.857868	8.285949	8.224843	7.717304
TRAF3IP3	10.456905	10.292163	9.993344	10.616534	10.224883	10.422913	9.765704	10.500629	10.444338	9.922001	10.108472	9.296725	10.523493	10.644585	10.297897	10.438464	9.989231	10.394468	10.178957	9.963715	10.242519
TRAF5	8.623595	8.372878	7.809263	8.867893	8.15862	8.556213	7.802481	8.319683	8.657547	7.981242	7.891446	7.495368	8.620488	8.787452	8.391208	8.829333	8.552066	8.681405	8.47685	8.412435	8.289868
DTL	5.42643	5.108365	5.19789	5.738334	5.288304	5.089636	5.114787	5.397246	4.998479	4.88755	5.206946	5.619753	5.231884	5.633222	5.514106	5.236855	5.874063	5.983154	5.420894	5.666399	6.066453
PPP2R5A	9.947431	9.267888	9.297682	9.731207	9.751801	9.795689	10.243042	9.386414	9.45048	9.122371	10.076566	8.843419	9.425316	9.63126	9.576914	9.564077	9.593324	9.661759	10.145243	9.49484	9.582125
SNORA16B	7.000279	7.257439	7.075477	7.68943	6.976365	7.318194	8.219343	6.828062	7.138085	6.802464	7.114303	6.539511	7.088606	6.31343	6.626629	7.092843	7.235613	7.680884	7.295607	6.833444	7.424743
FLVCR1	7.303427	6.883798	6.555169	7.305866	6.995821	7.378098	7.319282	7.142389	7.010927	6.737244	7.563245	6.207809	7.416314	7.392791	7.840569	7.180171	7.309604	7.420608	8.280682	7.750271	7.214541
KCTD3	5.929383	5.881295	5.187763	6.232234	5.896333	6.025152	5.762639	5.622995	5.885425	5.460585	6.448772	5.257318	5.750507	5.885233	5.837397	6.023713	6.031499	6.169295	6.393538	6.875439	6.208272
LYPLAL1	6.347399	6.292852	5.75091	6.758306	6.568326	6.785105	6.484754	5.954803	6.501727	5.066435	5.815189	4.657512	5.871091	6.72922	6.542314	6.908288	6.225137	6.687777	7.482688	7.193151	5.905257
IARS2	8.450731	8.445398	8.146632	8.75935	8.130419	8.298525	8.097489	8.224563	8.292392	8.013622	8.111007	7.76943	8.524017	8.170375	8.579911	8.402517	8.321092	8.748504	8.417809	8.607404	8.489682
MTARC1	7.299324	8.00875	8.012248	7.314291	8.122035	7.979643	8.287555	7.351721	7.84051	7.553543	9.104152	7.616079	7.72779	7.171997	7.781812	7.794378	8.314641	7.478459	8.021699	7.37011	7.645978
FAM177B	6.161778	5.625388	5.53847	6.07739	5.549823	5.892555	5.496887	5.687198	6.30964	5.596458	5.883934	6.445191	5.424366	6.325103	5.812857	6.078381	5.861692	6.173915	6.042508	5.881679	6.050366
FBXO28	9.123637	9.182024	8.689229	9.346221	8.893406	9.301291	8.794973	9.064032	9.139535	8.55363	8.99844	7.958071	9.101839	9.351835	9.246763	9.096037	8.82289	9.389904	9.146289	9.075909	9.126509
SRP9	6.540189	6.766184	6.365716	7.335774	7.410157	6.900307	6.660116	6.608946	7.527342	6.642897	6.409136	6.011947	6.502618	6.878728	6.72721	7.150136	6.75302	7.305205	7.772303	7.330361	6.637526
ZNF678	6.697737	6.490578	6.070448	6.472673	6.040648	6.774709	5.411895	6.263967	6.115276	5.856644	5.80348	5.884015	5.906416	7.407285	6.705567	6.718829	6.540467	6.803461	7.218803	6.928174	6.020356
GUK1	10.64846	10.31181	11.239872	11.290293	10.954919	10.78308	10.347596	10.555618	10.048326	9.545762	10.638984	9.710108	10.154938	10.140365	10.688824	10.134111	9.19277	9.909814	10.230906	10.921911	10.480487
COG2	7.510665	7.842422	7.255632	7.956646	7.349526	7.890821	7.448373	7.400511	7.437377	7.283721	7.546988	6.545851	7.624867	7.722122	7.650386	7.701165	7.578007	7.788693	7.490909	7.84304	7.808866
ARV1	7.687921	6.825993	6.614381	7.747676	7.638303	7.363644	6.835159	7.057937	7.342452	6.989608	7.510466	6.688556	7.404457	8.170142	7.792445	7.120904	7.727044	7.724066	8.108781	8.023516	7.608285
GNPAT	9.020458	8.815378	8.435858	9.003793	8.63898	9.002049	8.727189	8.739595	8.829204	8.366294	8.925685	7.875132	9.005965	9.186043	9.074496	8.948571	9.215579	9.288875	9.270905	9.361584	9.010781
COA6	6.939009	6.886093	6.084116	6.823078	6.962823	7.179716	6.569952	6.832299	6.812189	6.802044	6.884678	6.442328	6.675573	7.770111	6.833121	6.402985	6.361603	6.55008	6.738368	6.491385	6.787071
GPR137B	8.265424	8.158039	7.649172	8.198293	7.692198	8.191973	7.816685	8.149201	8.245041	7.82474	8.062706	7.023457	8.297196	7.844467	7.841062	8.024867	7.78684	7.532905	8.453268	8.036441	8.430179
KMO	7.402829	6.531296	6.275606	7.684262	7.247621	7.498892	6.610113	6.879634	7.749642	6.499328	7.203291	6.36856	7.006048	8.198738	7.503592	7.519419	7.297741	7.774292	7.67498	7.18386	7.404328
OR2G2	5.043508	5.483609	5.736962	5.141826	5.279713	4.917599	5.425384	5.726965	5.364278	6.053759	5.40637	6.829279	5.434218	5.157899	5.010319	6.008337	5.929184	5.696267	5.307584	5.625569	5.167935
OR2L8	6.599027	6.142556	5.99591	6.789045	6.769	6.761806	5.932657	5.080823	6.442165	6.843963	6.61412	8.225683	6.980115	6.137556	6.905842	6.899831	7.240036	7.004454	7.136646	6.46256	6.470523
OR2AK2	5.656327	5.708936	5.552371	5.843223	5.300227	5.218539	5.588303	5.130101	5.519225	5.626831	5.886758	6.031191	5.65376	5.198117	5.891287	5.688969	5.573172	5.663861	5.761526	5.22654	5.691044
OR2L2	5.964992	5.923363	5.84776	6.359654	6.133759	5.904502	5.747777	5.505992	6.048304	6.27165	6.398556	6.898534	6.359191	6.091709	6.746811	7.108536	6.205889	6.733567	6.851943	6.00721	5.911921
OR2M4	5.746377	5.523615	5.789272	5.433575	5.634338	5.199811	5.717438	5.722543	5.413231	6.374321	5.513114	6.858267	5.572491	5.380984	5.494714	5.431009	6.124056	5.201753	5.37082	5.362866	5.613323
OR2T4	5.26589	4.913129	4.767573	4.263955	4.940976	4.454859	4.764137	4.572779	4.885249	4.96924	4.472852	5.702311	4.530995	4.522849	4.580423	4.552468	4.912084	5.052614	4.783974	4.736314	4.704343
OR2T1	6.343039	6.130034	5.942811	5.884096	6.052532	5.770062	5.995086	6.181135	6.106698	6.82695	6.005212	7.091225	6.173115	6.088797	6.350416	6.158801	6.430866	5.92271	6.262133	6.082858	6.122616
OR2G6	5.983789	5.495717	6.171323	5.648741	6.055682	5.495875	6.021579	5.629599	5.969398	6.331304	5.735959	6.887795	6.096593	5.443819	6.08699	6.299643	5.998075	5.89451	5.985103	5.777867	6.069815
PGBD2	7.125757	7.00603	6.492612	6.901719	6.737028	6.948627	6.913293	6.618866	6.949292	6.240026	7.042481	5.978175	6.970118	7.062859	6.985852	7.093993	6.907111	7.099385	7.277066	7.298889	6.941704
NADK	9.288959	9.492458	9.588874	9.256383	9.699218	9.650016	10.150792	9.571123	9.614231	9.384748	10.319383	9.007015	9.765409	9.03034	9.570376	9.105453	9.447113	9.551552	9.124454	9.040799	9.783313
PRDM16-DT	7.517102	7.787052	8.429929	7.932081	7.848806	8.098991	7.395155	7.43618	7.714457	7.088875	7.991397	7.510635	7.198616	8.283433	7.723874	8.092723	7.518868	7.308319	7.452949	7.969038	8.242809
RPL22	7.360713	7.116158	6.916694	7.546861	6.980469	7.264451	6.288317	7.108636	7.290515	7.09166	6.74894	5.98044	6.878908	7.782747	7.230246	7.475747	7.139718	6.541671	7.061011	7.592728	6.616613
UTS2	4.709638	4.701434	4.987445	4.680683	4.758553	4.800491	4.557832	4.802612	4.70729	5.787878	4.628	4.906274	4.972016	4.704643	4.786961	4.622935	4.725365	4.635506	7.063383	5.036343	4.322115
TNFRSF9	7.160425	7.671944	7.308231	6.911197	7.583744	7.615268	8.359068	7.629039	7.527324	7.002558	8.090539	7.440854	7.609685	6.706692	7.607487	7.205328	7.197995	7.639752	7.816703	7.416083	6.309212
CLSTN1	8.26794	8.658796	8.369359	8.881814	8.235061	8.287414	8.05791	8.645346	8.585088	8.203045	8.038278	7.967089	8.761844	8.070978	8.322505	8.539781	8.138686	8.687219	8.089883	8.279681	8.68488
LZIC	8.05193	8.23613	7.848301	8.360408	8.135238	8.35408	7.845626	8.208189	7.813142	7.478233	7.813407	7.404688	7.909288	8.356368	8.485269	8.282863	8.048919	8.220018	8.45751	8.383655	8.251457
SRM	8.468886	8.690226	8.787415	8.818237	8.683162	8.753171	8.662548	8.692019	8.548779	8.552868	8.500644	8.306484	8.560932	8.628704	8.748666	8.834384	9.245596	8.474355	8.684762	8.632265	8.802519
MTHFR	7.232606	7.501762	7.153504	7.534606	7.245537	7.308616	7.246124	7.219924	7.680382	7.410912	7.429506	6.830079	7.440552	7.333782	7.459703	7.771841	7.068595	7.342293	7.122907	7.019901	7.744721
EIF1AX	6.777147	6.828317	6.260877	7.131159	6.796943	7.139183	6.310519	6.64308	6.823521	6.066547	6.836957	5.865239	6.826608	7.832204	6.697458	7.304202	7.401016	7.763971	7.539039	7.624846	7.239198
LINC01783	6.378356	6.169616	6.105003	6.268932	6.420774	6.161959	6.021241	6.295731	6.005111	7.189074	6.415463	7.564071	6.407824	6.232685	6.273258	6.042679	7.045059	6.123377	6.032826	5.867626	6.048336
PADI2	8.494773	9.067902	8.590445	8.643731	9.283362	9.137043	9.415481	8.488324	9.007105	8.281694	9.764401	8.503267	8.757528	7.231096	8.714526	8.64996	8.396227	8.202919	8.822741	7.876335	8.551614
LOC100506730	5.128272	5.186672	4.554688	4.782369	4.783985	5.177439	5.304682	4.723329	5.287541	5.771975	4.998031	5.536715	5.366882	4.821745	4.854166	4.934459	5.636154	4.979308	5.234948	5.187464	5.441818
PINK1-AS	6.721779	7.324549	6.467053	6.99509	5.873016	6.937462	6.696668	6.222086	7.167463	6.798161	6.554067	6.914111	7.116396	6.738237	6.49671	6.988096	6.174624	5.837898	6.041133	6.504215	6.404053
ECE1	9.103483	9.463747	9.346868	9.31659	9.321077	9.549075	9.763367	9.455543	9.263245	8.611455	9.8892	8.849909	9.521441	8.967494	9.711283	9.280501	9.561938	9.898649	9.696988	9.168878	9.943368
USP48	8.747551	9.101645	8.753207	9.073595	8.739205	8.84432	8.507974	8.749827	8.868721	8.448042	8.799405	8.004385	8.75871	8.79937	8.99376	9.088471	8.897691	9.083986	9.233477	9.038845	8.577548
HTR1D	6.283633	6.083966	6.65077	5.894517	6.769754	6.275518	6.463984	6.426803	6.246186	7.146419	6.515964	7.451911	6.564687	6.305621	5.791369	6.406718	6.754511	6.073717	6.072264	6.354593	6.51944
HNRNPR	9.882835	9.801937	9.483747	9.91203	9.463022	9.81599	8.955411	9.862304	9.861098	9.412972	9.476474	8.822289	9.858602	9.841615	10.169285	10.283274	9.897226	10.053421	9.869412	10.031986	10.142577
ID3	7.059628	7.203091	6.942149	7.368554	7.065777	7.245478	6.461181	7.165712	7.047734	6.952523	6.560548	6.059282	7.065777	7.66243	6.934756	7.238378	6.559503	7.256952	6.885317	7.006872	6.360609
SRSF10	6.992042	7.072711	6.73709	7.694653	7.136562	7.674108	7.204301	6.890625	7.090314	6.379773	6.861863	5.636331	6.816836	8.429881	7.812049	7.864371	7.552199	7.586907	8.291413	7.433749	6.992689
RUNX3	9.105087	9.267563	9.101746	8.886737	8.766269	9.136552	8.851559	9.299325	8.92072	8.962286	8.805888	8.634519	9.03886	8.923903	8.841151	9.094448	8.925869	8.85302	8.82152	9.063553	9.296483
SYF2	7.967901	8.032079	7.41435	7.526029	8.308152	8.199307	6.944342	7.499907	7.885907	7.601599	8.095574	6.977595	7.815771	8.320165	8.112221	8.015468	7.858058	7.926015	8.144683	7.418028	7.997728
RSRP1	10.36214	10.119872	9.957082	10.066692	10.268326	10.346212	10.360846	10.139608	10.494921	10.19995	10.638128	9.619046	10.463553	10.328622	10.223579	9.906832	10.200363	10.259724	10.441885	9.711604	10.09217
SLC9A1	7.327168	7.671435	7.645166	7.575407	7.639379	7.579402	7.7906	7.483696	7.409776	7.559495	7.510405	7.544188	7.602743	7.080287	7.445852	7.276071	7.579541	7.655559	7.779064	7.25982	7.664555
WASF2	8.841571	8.975585	8.987099	9.237663	8.870209	8.964596	8.895232	8.762325	8.940134	8.322195	9.011969	8.053493	8.829272	8.512023	8.894756	9.054896	8.724277	8.938419	9.120509	8.906203	9.012008
FGR	10.024721	10.283685	10.264706	10.133293	10.154897	10.293879	10.500801	10.086075	10.104646	9.953639	10.578299	9.477106	10.253195	9.694544	10.057181	10.034338	10.128389	10.276055	10.345615	10.123303	10.589627
IFI6	9.028099	8.759313	8.603096	10.190208	10.001182	9.764884	9.416503	9.772725	9.242675	8.621173	10.492041	7.4255	9.225891	9.620695	8.799454	8.848965	9.907174	8.696126	9.329345	9.597155	11.358427
RPA2	8.158909	8.097693	8.038157	7.995814	8.237871	8.468746	8.092213	8.030741	8.186705	8.09979	8.442496	6.587078	8.324418	8.638211	7.600809	7.809039	7.612315	7.790523	7.812298	7.787269	7.523819
EYA3	7.877691	8.094785	7.486526	8.272231	7.939622	7.888132	7.947807	8.003376	8.09155	7.591528	7.85192	7.333583	8.144196	7.937111	7.831418	8.106412	8.101636	8.18265	8.180637	8.032202	7.942049
SPCS2	5.408319	5.666561	5.799667	5.078224	6.429544	4.049838	5.726529	5.208798	6.07552	6.293234	7.458181	4.640434	6.911906	6.393464	5.334497	7.029174	5.249422	6.439002	7.279783	6.002067	4.909833
DNAJC8	7.024748	6.729931	6.083225	6.091609	7.164409	6.943776	5.849488	7.050891	7.054103	6.13777	6.939818	6.559894	7.076194	7.632579	7.327233	7.635488	7.383965	6.904063	7.211912	7.053308	7.397155
SRSF4	9.683883	9.889031	9.63714	9.913243	9.353005	9.724463	9.527083	9.745101	9.654858	9.370085	9.567432	9.134452	9.751947	9.521696	9.758115	9.728913	9.662264	9.8611	9.521314	9.400644	10.005439
PEF1	7.691855	7.820415	7.555112	7.680122	7.50006	7.782575	7.947021	7.632015	7.805161	7.579289	7.733733	6.914705	7.469991	7.632216	7.606473	7.622456	7.52573	7.788541	7.300917	7.705699	7.88726
RNF19B	9.020984	9.586874	9.418723	9.185151	9.704873	9.642347	9.893973	9.311478	9.542895	9.286727	9.908152	9.214848	9.554318	8.862854	9.576065	9.185496	9.973452	9.829441	10.055973	9.349858	10.00836
SFPQ	10.375771	10.256229	10.050037	10.457831	9.905423	10.282949	9.859242	10.324502	10.38043	10.064905	10.298361	9.507601	10.310858	10.3336	10.29747	10.467743	10.298176	10.483501	10.406586	10.237094	10.135035
MRPS15	8.261436	7.872481	7.853297	8.212798	7.994658	8.309146	7.860139	8.116155	8.007507	7.461284	8.253262	7.260129	7.934994	8.885182	8.244437	8.311818	8.549407	8.131148	8.024232	8.130245	8.113927
CSF3R	10.533905	11.296983	10.807688	10.16704	11.349807	11.125545	11.825186	10.681236	10.999185	10.957661	11.509566	10.884319	11.0602	10.268463	11.296581	10.798587	11.670009	11.698169	11.757989	11.0938	11.131572
GNL2	8.428461	8.253944	8.033514	8.211094	8.092501	8.336759	7.351697	8.30251	8.187788	7.808232	8.308993	7.451949	8.297922	8.912924	8.395334	8.368406	8.577574	8.155059	8.433659	8.457763	8.674552
MTF1	8.335778	8.738212	8.382174	8.921784	8.846388	8.866066	9.013036	8.534587	8.732942	8.479194	9.008395	7.907065	8.763705	8.259952	8.492616	8.790829	8.651779	8.989523	8.887617	8.279698	9.265366
FHL3	7.520261	8.321338	8.402307	8.050326	8.302757	8.240454	8.141947	8.153635	8.008167	7.863569	8.097314	7.74464	8.14525	8.199948	7.939113	7.844383	8.116042	7.789295	8.25868	8.09484	8.182346
PPT1	10.426734	10.974899	10.393008	10.616245	10.648045	9.793708	11.056965	10.554155	10.737445	10.407771	10.644907	9.554017	10.287577	10.533266	10.615966	10.465546	10.474839	10.689436	10.711891	10.452719	10.727363
FOXJ3	9.217552	9.416037	9.028552	9.516086	8.94612	9.294691	9.522427	9.188787	9.372598	9.028503	9.06635	8.897755	9.452621	8.992839	9.160481	9.467622	9.510989	9.511386	9.634212	9.531143	9.55415
SVBP	7.150155	6.879216	7.154897	6.882735	7.301524	7.456416	6.831628	6.670706	7.132211	6.656567	6.964833	6.505049	7.066398	7.508988	7.104895	6.564839	6.852853	6.809057	7.501106	7.122675	6.48442
SLC2A1	8.780102	8.892748	8.906619	9.114254	8.736591	8.728651	8.415924	8.757834	8.582636	8.113093	8.770056	8.276964	8.603333	8.846021	8.906734	8.958388	8.489425	8.931223	8.525275	8.914676	8.954602
ELOVL1	7.928646	8.538697	7.836218	8.466033	8.237912	8.327014	8.418013	8.209778	8.394127	7.872996	8.576183	7.513153	8.232557	8.131752	8.468883	8.315142	8.210778	8.393027	8.510444	8.287595	8.427995
TMEM53	6.969204	6.791568	6.981289	6.553378	6.9664	6.756859	6.838395	6.668146	6.527071	7.255305	6.794456	7.070008	6.791377	6.659407	6.557303	6.665924	6.593895	6.42735	6.542888	6.542915	6.547974
RNU5F-1	3.848773	2.875084	3.018233	3.380129	3.578334	3.560251	3.105249	3.244895	3.440801	2.782471	3.460732	3.035603	3.612516	4.1337	3.786128	4.047389	3.209636	3.859576	4.407026	4.248551	3.194071
RNU5D-1	5.450854	3.159284	3.269093	3.553292	4.558349	3.517931	3.805259	3.102237	5.345366	3.36481	4.114225	3.53973	3.309255	3.386812	4.08233	6.478263	3.235441	4.440285	5.237051	6.272446	3.343777
PTCH2	5.342339	3.048218	3.148166	3.934264	4.805656	3.808478	4.240563	4.114866	4.012975	3.394556	4.148766	4.154447	6.794921	5.481831	4.392427	6.090459	5.59704	5.355848	6.505134	5.559722	5.235419
HECTD3	7.480026	7.517698	7.513152	7.833883	7.692908	7.562981	7.444916	7.632299	7.612596	7.495817	7.589434	7.482602	7.691139	7.568016	7.741741	7.381469	7.504223	7.672603	7.616899	7.847555	7.913229
PRDX1	9.128098	8.97254	8.506044	8.803596	9.277351	9.061325	8.522473	9.079879	9.197016	8.935341	9.05468	8.118318	8.752659	9.475912	9.120846	8.922088	8.891696	8.428022	8.93137	9.14757	8.758806
IPP	6.851489	7.312009	6.714731	7.759996	7.155207	7.078462	6.875978	7.303268	7.364789	6.695787	6.600243	6.29126	6.977728	7.301203	7.626366	7.201818	7.489687	7.732197	7.850035	7.426616	7.392236
LRRC41	7.847199	8.164131	8.008011	8.341852	7.680195	8.081147	7.932974	8.100654	8.047126	7.866335	7.974456	7.577765	8.023914	8.03078	7.875546	8.225945	7.938828	8.227077	7.661346	8.037614	8.234115
CYP4Z2P	3.696006	3.897222	3.517431	3.955796	3.832215	4.007144	4.166482	4.112679	4.125946	4.399359	3.96278	4.88956	4.023531	3.947834	4.421546	3.218744	3.770212	4.443714	3.84224	3.721964	3.702541
CYP4A11	4.980693	5.316481	5.26037	4.932607	5.59639	5.329609	5.144189	5.556956	5.464062	6.404199	5.521146	7.274106	5.850799	5.435035	5.281202	5.922857	6.066222	5.305876	5.452871	5.420543	4.883857
PDZK1IP1	8.494661	8.133781	8.154161	8.401866	9.303437	8.55627	8.606633	8.477009	8.194835	7.808857	9.012077	8.128407	8.10204	8.54456	9.288191	8.206698	7.961706	8.210428	8.333231	9.804997	7.999939
STIL	5.838154	5.858982	5.91587	6.103413	6.204583	5.801155	5.820955	5.573736	5.585005	5.643909	5.86913	5.861813	5.767835	5.549879	6.531444	5.895093	6.20109	5.894528	6.677789	6.919745	6.515316
EPS15	10.041897	10.259721	10.047446	10.431192	10.066662	10.368749	10.247747	10.116137	10.185806	9.904654	9.953897	9.260342	10.187946	10.03967	10.16178	10.212807	10.213447	10.29584	10.518145	10.459926	10.469205
TXNDC12	9.195944	9.079867	8.656804	9.11921	9.501821	9.43505	9.03651	9.183234	9.202323	9.004849	9.267129	8.398665	9.269656	9.376575	9.716014	9.510649	9.584433	9.220699	9.766067	9.546035	9.474318
MAGOH	7.993009	7.631994	7.345069	7.965963	7.828748	7.801127	7.407888	7.913361	7.92582	7.457336	8.042328	7.252228	7.995417	8.436706	8.104545	8.152021	7.625487	7.894628	8.098823	7.654257	7.989346
USP24	9.018058	8.952778	8.584159	9.406712	8.530068	8.997428	8.940257	8.942701	9.023053	8.515013	8.786842	7.895043	9.256132	8.952164	9.176912	9.284605	8.725159	9.53706	9.234089	9.523754	9.107725
OMA1	8.787742	8.413512	7.73508	8.799414	8.622207	8.560039	8.23278	8.518842	8.473486	7.953954	8.33832	7.659243	8.584113	8.961997	9.011244	8.588169	8.649363	8.895909	9.246147	9.215213	8.36606
ITGB3BP	6.601605	6.792005	6.525309	7.055419	6.750319	6.860316	6.84168	6.170448	6.608604	6.054539	6.620617	6.269316	6.300303	8.145055	7.325255	7.121509	6.896597	6.934459	7.533669	7.756779	6.408324
MIR101-1	6.060929	6.677449	5.911693	5.618971	6.707414	6.530849	7.194319	6.062375	6.520619	5.515664	6.63362	5.344864	6.458663	6.142035	6.803141	6.027654	6.405645	6.203771	7.42833	6.645393	5.858275
SLC35D1	8.350254	8.358735	7.644422	8.982914	7.88418	8.407072	7.962005	8.489968	8.513654	8.076446	7.798679	7.008249	8.244138	8.703762	8.549539	8.92236	8.34501	8.933122	8.801602	8.885815	8.236592
SERBP1	8.667184	8.409623	7.729421	8.897996	8.385413	8.715672	8.274726	8.792255	8.725987	8.060229	8.198674	7.672475	8.247668	9.046601	8.756267	8.557453	8.790605	8.517402	9.083269	8.624852	8.462203
WLS	9.200682	10.277281	9.485545	8.953699	8.762403	8.981234	10.164945	8.636764	9.351783	9.212849	9.889541	9.022211	9.55598	7.714637	9.150398	8.041371	9.355386	9.912859	9.869463	7.736458	8.081575
LRRC40	7.517959	6.931239	6.603795	7.666416	7.158694	7.660909	6.908843	7.183602	7.241392	6.564046	7.055077	5.834908	7.05774	8.131954	7.445148	7.687858	7.603064	7.661233	8.09944	7.945147	7.472536
ANKRD13C	8.395548	8.128655	7.614765	8.622731	8.148724	8.479358	7.920456	8.26853	8.360723	7.758765	7.949508	6.973331	8.210632	8.774894	8.558312	8.948466	8.419097	8.719341	8.810682	8.722171	8.288344
ZRANB2	9.578094	9.080781	8.761594	9.656016	9.404633	9.651831	8.485205	9.339029	9.574062	8.951411	9.024966	7.949092	9.075647	10.012933	9.721793	9.862119	9.57274	9.793753	10.131591	9.851992	9.486733
MIR186	6.310606	6.321427	5.049958	6.843653	6.394	6.37714	6.259323	6.32548	6.883668	5.509939	6.315217	4.820406	5.805536	6.657945	6.210298	6.885466	5.852924	6.94605	7.296239	6.146258	6.224689
CRYZ	8.233888	7.09893	7.602077	7.407074	8.069596	8.271339	7.557546	7.860851	8.100019	7.665431	7.738869	7.041816	8.077333	8.782814	7.933865	7.699988	8.501739	7.524568	8.704544	7.812162	7.651789
SLC44A5	5.010072	4.971494	5.179425	5.050479	5.150279	5.16756	5.322767	5.451353	6.439912	5.15895	4.777821	5.700071	5.296566	4.95154	5.23718	4.87644	5.441298	6.382698	5.600943	5.346888	5.669676
PIGK	7.572477	7.142005	6.797686	8.093472	7.382799	7.74706	7.062803	7.196084	7.39974	6.333255	6.955967	6.004193	6.927987	8.131467	7.754248	7.891951	7.37744	8.058439	8.651839	8.367371	7.332334
ZZZ3	8.617498	8.357794	8.244576	8.917671	8.481167	8.613853	8.281054	8.443261	8.605757	8.021601	8.22747	7.365892	8.407331	8.928011	8.717909	8.689564	8.496836	8.935234	9.072387	9.042813	8.593988
USP33	9.211692	9.026318	8.657815	9.46096	8.866789	9.225396	9.0417	8.97342	9.088399	8.651917	9.001759	8.072955	9.22264	9.021232	9.279051	9.488125	9.038256	9.440012	9.651353	9.548123	9.370261
FUBP1	9.964584	9.750058	9.562917	10.382464	9.552307	10.040623	9.373493	9.860723	10.073882	9.470637	9.531388	8.791419	9.994758	9.83318	10.0496	10.23435	9.850539	10.317711	9.887861	10.316267	9.974694
GNG5	8.819953	9.04196	8.501805	8.664785	9.306253	8.75829	9.070662	8.777573	8.671131	8.48804	9.152348	8.423653	9.014486	8.622076	9.042838	8.828465	8.860248	8.953374	8.941193	8.992172	9.18511
CTBS	9.350008	9.850545	9.545743	9.555356	9.934011	10.098093	10.370656	9.286345	9.546933	9.196793	9.875476	9.031846	9.290024	8.913093	9.670772	9.193735	9.932711	10.015296	10.507291	9.840828	9.252933
SSX2IP	6.417334	6.053673	6.007187	6.722465	6.019288	6.910589	6.398193	6.430291	5.698703	5.701494	5.788875	5.779964	5.932911	6.531	6.388396	6.911735	5.966189	6.830556	7.192513	7.52559	6.746822
ZNHIT6	8.132029	7.829521	7.138664	8.353236	7.672762	7.929543	7.110693	8.055124	8.162922	7.653501	7.663314	6.502124	7.534994	8.199836	8.346018	8.435157	7.920079	8.795626	8.483252	8.452646	7.899435
ODF2L	7.69104	7.574921	6.868421	7.719055	7.235924	7.488466	7.229393	7.079568	7.199376	6.542439	7.177315	5.991889	6.73379	7.716294	7.60635	7.867955	7.296202	7.993482	8.153256	8.278969	7.276516
SELENOF	10.036441	9.530565	9.298681	9.661775	9.988389	9.844946	9.140244	9.746859	9.90325	9.660333	10.110886	8.941488	10.030573	10.352657	9.883105	10.198964	9.983913	9.650613	10.204631	9.825138	9.814287
GTF2B	8.489988	7.718469	7.858431	8.102783	8.454794	8.593322	8.224299	8.288155	8.268932	7.996116	8.5839	7.157502	8.475534	8.990204	8.530447	8.659795	8.336615	8.292526	8.67085	8.744943	8.467919
GBP3	7.537785	7.163919	7.0053	6.978029	7.431537	6.475029	6.337445	7.245131	7.173399	6.989913	7.21613	5.562439	7.243692	7.215224	7.546491	7.237963	6.273534	6.999443	7.442691	7.21304	7.621675
GBP2	9.66768	9.112414	9.229119	9.722565	9.793908	10.120287	10.296928	9.582614	9.538799	9.15253	9.982941	8.597073	10.174348	9.448478	9.554223	9.570817	9.925764	9.960961	10.248096	10.344785	10.046773
GBP4	9.010343	8.510179	8.204995	9.091563	8.443953	9.021808	8.204151	9.248664	8.459847	8.18823	8.861658	6.48494	9.673032	8.739367	8.797184	8.813779	7.93315	8.973764	8.732835	9.073305	9.611535
GBP5	9.941888	9.725762	9.572329	9.80733	9.978965	10.148103	9.57836	10.339164	9.654555	9.353046	10.054276	7.575242	11.118402	9.849583	9.647003	9.447024	9.372857	9.477977	9.731013	10.309739	9.979837
ZNF644	8.385298	8.181481	7.770664	8.620769	7.916256	8.675913	7.77569	8.131975	8.232185	7.517219	7.978173	6.488973	7.794715	9.07254	8.489552	8.752344	8.333454	8.6713	9.044516	8.742213	8.048635
TGFBR3	8.193448	8.29497	8.0203	7.94315	7.523592	8.179097	8.33226	8.2027	7.70912	7.32031	7.531828	8.0229	8.632543	7.691326	7.631239	8.766109	7.902287	8.762635	8.124787	8.970033	8.958891
GLMN	6.620314	6.606666	5.918082	7.086917	6.169163	6.549634	6.142302	6.166265	6.590566	5.791477	6.273395	5.39316	6.064579	6.908675	6.266892	6.690513	6.187706	7.075517	7.089132	7.12055	6.293045
EVI5	6.731196	7.019566	6.565849	6.893418	6.948269	6.935262	7.482117	6.459008	6.904986	6.010098	7.21864	5.998053	7.13556	6.415096	7.191629	6.885478	6.951761	7.261236	8.021833	6.88676	6.993573
DIPK1A	7.769562	7.543329	7.158748	8.145526	7.565941	7.906139	7.255413	7.28865	7.637374	7.188425	7.248988	6.804444	7.294614	8.065023	8.024988	7.817499	7.94996	8.291693	7.96508	8.01374	7.783336
DNTTIP2	7.399074	6.863769	6.491936	6.833084	7.445599	7.448166	6.019708	6.809914	7.223939	6.780178	7.195447	6.244524	6.373531	8.134424	7.310383	7.511096	7.443799	7.18727	7.871475	7.660368	7.321681
GCLM	6.257831	6.342139	5.815176	6.495619	6.07904	6.217735	6.368781	6.061955	6.224337	5.18076	6.251271	5.387886	6.153371	6.500828	6.499508	6.531175	5.74889	6.482176	7.025226	6.400438	6.292104
RPL7	7.037714	6.582954	7.048164	6.506006	7.221633	7.768347	6.888234	6.775987	6.607135	7.074466	6.577445	7.157053	6.844159	8.632251	6.531569	6.983399	6.619818	6.532926	6.508309	6.674591	6.471676
FRRS1	6.493236	6.729936	6.315018	6.912036	6.48401	7.417218	6.146496	6.556137	6.765386	6.566285	6.560436	6.332199	6.438109	6.469729	7.130788	6.912149	6.714066	6.561303	7.506388	6.764726	7.072116
SASS6	6.282844	6.175203	5.95497	6.575763	6.335171	6.584347	6.381407	6.081458	6.232179	5.862692	6.351586	5.872881	6.177604	6.825015	6.258789	6.595838	6.28685	6.107724	6.623898	6.940686	6.227359
DBT	7.767858	7.431293	7.079926	8.027712	7.357521	7.559856	7.247829	7.328265	7.677635	7.030882	7.195664	6.189312	7.43987	7.896686	7.662075	8.016801	7.652098	7.941492	8.003662	7.703072	7.985219
DPH5	7.546211	6.615972	6.480748	7.144898	7.040521	7.332078	6.47683	6.993656	7.191905	6.664247	7.022233	6.300611	7.153812	8.452793	7.442261	7.492188	7.431383	7.443067	8.136213	7.995534	7.21015
VAV3	8.781835	8.5566	8.121468	8.752689	8.543456	8.951432	8.978936	8.385543	8.883399	8.035853	8.993064	8.180165	8.893059	8.697544	8.581204	9.059519	8.931989	9.231507	9.565364	9.358617	8.832257
SLC25A24	8.081834	7.996306	7.52492	8.025932	8.014579	7.830679	7.708399	7.686877	7.967333	7.028778	8.025329	6.912657	7.791197	8.177414	7.579956	7.889496	8.337886	7.986789	8.409904	8.352706	8.283379
HENMT1	6.909764	6.730192	6.71712	6.767275	6.701759	7.40067	6.579978	6.968751	6.68228	6.523133	6.960886	6.267126	6.977167	7.297515	7.020091	7.147879	7.134934	6.923059	7.425849	7.312916	6.706933
TAF13	5.974107	5.383138	5.563564	5.97382	6.0977	6.094639	5.480009	5.776904	5.933176	5.259075	6.130575	5.460482	5.646985	6.654184	6.258879	6.083826	6.05089	6.222353	6.513116	6.309326	6.306551
PSMA5	8.460462	8.559621	7.733461	8.503561	8.265473	8.73809	7.548372	8.381506	8.506788	8.226615	8.35383	6.959849	8.651706	8.803419	8.369862	8.67242	8.564779	8.356926	8.610383	8.448002	8.672735
KCNA10	7.127895	7.175378	7.302525	6.878967	6.977635	6.88737	7.454955	7.138605	7.11137	8.144068	6.952198	8.219195	7.27748	6.748166	7.232674	7.052591	7.450354	6.945574	7.10878	7.03551	7.336473
KCNA3	9.363756	8.865945	8.685223	9.430959	8.993473	9.182348	8.924423	9.028132	9.203097	8.879385	8.534901	8.171432	9.23669	9.454432	9.279024	9.312448	9.42704	9.421019	9.521297	9.689082	9.339729
LRIF1	7.105358	7.154759	6.200428	7.384291	7.223166	7.27079	6.85627	6.827912	6.85039	6.331938	7.218899	5.895616	6.610687	7.569562	7.657519	7.556067	7.033142	7.512124	7.982748	8.042349	7.022586
DRAM2	9.28169	8.877659	8.193519	9.46232	9.087268	9.24245	9.084839	8.902276	9.406983	8.755715	8.983229	8.268482	9.069137	9.905514	9.109073	9.438493	9.316933	9.215116	9.747358	9.467957	9.223174
WDR77	8.47921	8.524381	8.158136	8.884485	8.455958	8.563726	8.273958	8.425771	8.710307	8.327764	8.401607	7.80397	8.656885	8.757829	8.510821	8.719233	8.776529	8.837502	8.670687	8.816821	8.81134
INKA2	7.565034	8.090911	7.549804	6.94597	8.067734	8.128818	8.368291	7.833597	7.744102	7.564273	8.441286	7.291682	7.802436	7.548445	7.653467	7.366345	7.716725	7.504399	7.502655	6.858883	7.167414
RHOC	8.03562	8.530477	8.464957	8.369047	8.348058	8.326539	8.530802	8.267496	8.118694	7.827885	8.206844	8.033092	8.66513	8.399966	7.844446	8.643866	8.110508	7.939052	8.426994	8.23192	8.310561
LINC01356	5.948952	6.310508	5.856625	5.740656	6.103762	4.873465	5.827287	5.862973	6.105435	5.769662	5.431694	5.957483	5.531677	5.54613	5.384372	5.532254	6.427492	5.520056	5.88519	5.480244	5.521361
PHTF1	7.332409	7.485549	7.224576	7.118764	7.795252	7.4402	7.862331	7.15844	6.973817	6.916482	7.727188	6.787067	7.428555	6.649622	7.414711	7.60937	7.46872	7.550737	8.435334	7.297442	7.619122
PTPN22	8.303253	7.485669	7.616992	8.342524	7.652213	8.44939	7.946493	8.0455	7.6966	7.147197	7.920439	6.762996	8.041024	8.603466	8.323551	8.468829	8.415054	8.187572	9.153297	8.88396	8.350889
SIKE1	7.706302	7.268948	7.137805	7.848234	7.614213	7.918489	7.577327	7.510383	7.495022	6.988011	7.299313	6.364418	7.635368	8.164635	7.990858	7.74764	7.398369	7.830439	8.241858	7.743346	7.696241
TSPAN2	8.568981	8.687204	8.331175	8.49425	8.770184	8.804565	8.746072	8.453416	8.16643	8.001487	8.957162	7.847557	8.867969	8.439233	9.195526	8.522853	9.202542	8.81117	9.294719	8.99947	8.431256
CD58	8.668513	8.723267	8.553439	8.561147	9.187999	8.891775	9.041497	8.631582	8.927936	8.075809	9.313078	8.229845	8.964958	8.579717	8.647943	8.798744	8.860517	8.886268	9.488971	8.646635	8.9019
NOTCH2	9.688174	9.98975	9.967989	10.073834	9.776926	9.789956	10.681417	9.685336	9.949797	9.837209	10.133783	9.595165	10.431655	9.088659	9.852412	9.732874	10.058401	10.457759	10.303517	10.029867	10.361523
POLR3GL	7.023095	6.594563	6.746497	6.76168	7.205306	7.116807	5.937074	6.861211	6.935794	6.643937	7.032537	6.107806	6.844993	7.86314	6.727538	6.579627	6.794169	7.117789	6.756975	6.687508	7.066205
CD160	6.187847	6.550495	5.938221	5.961667	6.44648	6.06521	6.030257	6.415398	5.952012	5.422074	5.502644	5.715724	6.903628	6.62744	6.016381	7.249163	6.476619	7.033931	6.488554	6.289368	5.932669
RNVU1-8	5.537181	5.619316	5.530135	5.955523	5.404108	5.505773	5.292491	5.834541	5.172326	5.31937	5.285901	5.396242	5.209521	6.224375	5.568148	5.105498	4.7517	5.327447	4.726236	5.475962	5.195885
LOC440570	6.999773	7.493015	7.730472	7.044721	7.520323	7.397807	7.639677	7.332972	7.76201	8.178239	7.513236	8.435338	7.254554	7.258245	7.102492	7.398462	7.828184	6.695863	6.600537	6.758038	7.380861
H2AC21	9.647849	9.092406	8.702335	9.308075	9.072352	9.404006	8.639013	9.368336	9.16162	8.476364	9.113876	7.838792	9.188567	10.060596	8.870883	9.241662	9.321258	8.858663	8.66553	8.978956	8.84885
ANP32E	7.615272	7.272563	6.852848	7.631371	7.646083	7.683907	6.610933	7.754596	7.46666	6.658088	7.059636	6.415303	7.650037	8.217379	7.938222	7.802378	7.67993	7.552881	7.78191	7.74897	7.667903
ADAMTSL4-AS1	7.517387	7.61743	7.607918	7.023127	7.689868	7.429541	8.168237	7.52156	7.75818	7.429829	8.309228	7.684991	8.06816	7.070439	7.296144	7.021313	7.634272	8.008121	7.357838	7.049976	8.011509
HORMAD1	6.922821	6.190865	6.265568	6.262445	7.016928	6.35158	7.573269	6.226308	6.551541	5.744329	8.670614	6.153649	6.685152	6.413581	7.446823	6.550838	7.62561	7.790161	8.202775	6.542414	6.798254
CTSS	11.866663	12.148087	11.761038	11.925542	12.279121	12.231158	12.403522	11.995141	12.035445	11.678251	12.468427	11.648611	11.977443	11.857527	12.09968	11.896902	12.008783	11.942853	12.344086	11.671756	11.619701
CTSK	6.323856	6.421045	6.530168	6.651477	6.326999	6.628718	6.366207	5.993262	6.423033	6.325522	6.705502	6.552991	7.019857	6.335306	6.693318	6.412387	7.163566	7.15176	7.131639	6.87078	6.388742
MINDY1	8.294461	8.751208	8.536657	8.364423	8.707224	8.670818	9.259942	8.54083	8.549088	8.413408	9.137976	8.032742	8.917047	8.01222	8.831501	8.269561	8.678136	8.770642	8.488524	7.866834	8.359175
VPS72	8.321831	8.479836	8.165429	8.697802	8.311802	8.63652	7.883124	8.408669	8.499307	8.329919	8.588024	8.097206	8.445813	8.556405	8.75641	8.661746	8.654788	8.604326	8.634093	8.371809	8.92412
SELENBP1	10.057756	10.090392	10.697143	10.434923	10.881485	9.486361	9.843306	9.850461	9.601098	8.561689	9.826681	9.014238	8.994441	9.471878	10.506547	9.90277	7.700228	10.030917	9.971333	10.478162	9.526598
POGZ	8.258359	8.497789	8.323589	8.763894	8.573137	8.506002	8.488241	8.472369	8.565069	8.319019	8.437854	7.686278	8.766375	8.312321	8.732359	8.599135	8.626578	8.986739	8.653037	8.581455	8.775288
S100A10	11.703577	11.987349	11.415098	12.031193	11.680789	11.78446	11.421065	11.603944	11.604488	11.615469	11.770608	11.174448	11.348034	11.629414	12.222633	12.300659	12.44997	12.162019	12.464505	12.039349	12.14537
S100A11	10.560819	11.251885	10.850188	10.719642	11.45561	11.102067	11.536178	10.688261	10.859287	11.055585	11.421811	11.021928	10.780147	10.274171	11.199384	11.066082	11.618083	11.290438	11.633628	10.714446	11.518457
LCE1C	6.511254	6.156776	6.719803	6.13803	6.301958	6.205552	6.57667	6.367587	6.270743	7.191784	6.462264	7.451525	6.318254	5.917206	6.046928	6.169868	6.587459	6.306363	6.24727	6.345854	6.631887
SPRR2D	4.75535	5.117227	5.203501	4.581625	4.644912	4.791024	4.93692	5.045911	4.862617	6.088334	4.865365	6.499114	5.05611	4.811543	4.943931	4.40077	4.979385	4.615137	4.978865	5.432984	4.539438
SPRR2A	4.756759	5.315738	5.168973	4.72564	5.417964	4.959179	5.11554	4.887123	5.066239	5.596051	4.666452	6.021353	5.042365	4.768525	4.713108	5.463905	5.931847	5.06349	4.860307	4.800664	5.227086
SPRR2E	4.465102	4.84768	5.220397	4.595646	5.029285	4.439691	4.774442	4.836136	4.682141	5.577853	4.924871	6.484607	5.152717	4.974431	4.212433	4.568553	5.236539	4.378733	5.179776	4.500354	5.045887
S100A12	8.37298	7.681438	7.376672	7.862953	9.897778	9.482026	8.976028	7.915453	8.618032	8.22856	9.985843	7.725518	8.996762	8.400691	8.49094	7.933755	8.664213	8.307417	9.38743	8.071137	8.16928
S100A8	11.057579	9.908172	10.618954	10.291198	11.995721	11.82092	11.532755	10.452114	10.424655	10.583116	12.00624	10.471392	11.215808	11.501405	10.600044	10.261698	11.519306	11.156241	11.985502	11.217248	11.159291
S100A6	9.19473	9.305416	9.172541	9.040058	9.425081	9.25856	9.286931	9.024213	9.153298	9.39828	9.505751	8.867065	9.025134	9.340642	8.737604	8.364618	8.418544	8.138807	8.532265	8.537345	8.813327
S100A4	9.790742	10.675545	10.324731	9.883958	10.112261	10.52137	10.093861	9.759305	10.288143	10.262624	10.587866	9.386593	9.775053	10.103831	9.007121	8.845907	8.892344	8.738378	9.184223	8.683341	9.319753
S100A3	5.057126	4.649834	5.799419	4.65936	5.021311	4.882258	5.100277	5.0669	5.228578	5.618607	5.026397	6.12363	5.00276	5.285987	5.408795	4.649038	5.37959	5.093115	4.768757	4.858002	4.904662
ILF2	9.653054	9.532157	9.376711	9.561499	9.338325	9.712537	8.710694	9.665239	9.590921	9.445458	9.544795	8.797837	9.691495	10.001979	9.729299	9.76508	10.002379	9.695461	9.761132	9.7073	9.778191
GATAD2B	8.707266	9.250864	9.015161	9.331071	8.721424	9.005236	9.165345	8.902533	8.985827	8.967024	8.782286	8.505964	9.008323	8.312918	9.037515	8.953673	9.122125	9.542971	9.101672	8.787957	9.344472
DENND4B	8.48782	8.642218	8.66704	8.758048	8.410158	8.494071	8.583224	8.536547	8.790992	8.54873	8.809438	8.838034	9.017345	8.44085	8.683997	8.73109	8.792999	8.946007	8.798708	8.523735	9.062625
CRTC2	7.878262	8.121552	8.113966	8.148882	7.998634	8.180045	8.213541	7.998451	7.978055	7.964563	8.38813	7.835178	8.144754	7.970361	8.260096	8.126758	8.222422	8.10776	8.299596	7.971201	8.150991
UBE2Q1	8.532732	8.532763	8.335906	8.610702	8.351915	8.678617	8.424764	8.540586	8.423395	8.302269	8.597	8.248937	8.656563	8.440984	8.477335	8.321094	8.710125	8.555243	8.586069	8.56415	8.739876
KRTCAP2	8.086435	8.433006	8.304751	8.271232	8.018809	8.571287	7.852098	8.102712	8.042271	8.219971	8.042118	8.072871	8.03526	8.40793	7.991663	8.178258	8.59538	8.013921	8.219971	8.259329	8.357503
GBAP1	6.012283	6.097051	5.890829	5.581541	5.938352	6.014393	5.843097	5.85921	5.790685	6.060498	6.120284	5.545632	5.89203	5.922093	5.762234	5.551551	5.887064	5.988354	6.301749	5.736021	5.867513
GBA	7.273574	7.777307	7.329291	7.872216	7.745353	7.699111	8.194555	7.50345	7.838318	6.920135	8.235665	6.409853	7.778106	7.374869	7.593614	7.746166	7.519504	8.250741	7.677999	7.749021	8.467609
RIT1	9.062401	9.370691	9.030094	8.984457	9.461582	9.204192	9.161021	9.014109	9.155366	8.656855	9.489948	8.250662	9.031465	8.96969	9.460927	9.118531	9.130298	9.402854	9.388093	8.827363	9.456585
KHDC4	8.038942	8.106107	7.921313	8.418424	8.000013	8.222482	7.927633	8.11142	8.148667	8.0177	8.080797	7.328998	8.358942	8.115229	8.129672	8.201774	8.254803	8.454384	8.36635	8.238947	8.370996
SSR2	10.881021	10.726778	10.631824	10.878253	10.799041	11.059152	10.714539	10.721308	10.791668	10.577201	10.913318	9.56112	10.823763	11.315562	10.890596	10.996947	11.133201	10.98538	11.070665	11.256206	10.745981
GLMP	6.787639	7.562446	6.972943	7.082878	7.193938	7.267244	7.412194	7.001	7.116478	7.382177	7.634019	7.213297	7.129874	7.114854	6.944404	6.765882	7.379183	7.334359	7.105849	7.028121	7.485008
MIR9-1	5.313665	5.035477	5.559033	5.122327	5.272223	5.135713	5.331025	5.206807	5.27227	6.001262	5.223685	6.596226	5.267388	4.91722	5.034846	5.692932	5.770812	4.845037	5.217941	5.413083	5.509555
ISG20L2	8.312465	8.434515	8.009755	8.327146	8.121488	8.561312	8.252214	8.174719	8.411561	8.153942	8.535703	7.658305	8.364767	8.613144	8.566528	8.473549	8.684305	8.302259	8.758033	8.392967	8.692265
MRPL24	8.215401	7.734214	7.779728	7.822344	8.204887	8.107003	7.169165	8.078501	7.992612	7.626449	8.301589	7.233173	7.99323	8.7218	8.250556	8.119397	8.098766	7.740005	8.273506	8.144495	8.113304
FCRL5	9.135477	7.01393	7.331003	7.643261	6.723923	7.831543	6.902047	8.307271	7.869179	6.917614	7.397408	7.392159	8.621204	8.247914	7.887147	8.417618	8.977022	7.922355	7.461083	7.724811	7.644756
FCRL3	9.251013	8.290921	8.309261	8.83974	7.728448	8.781632	7.857365	8.954337	8.668676	8.491873	7.258122	7.715155	9.168063	8.962913	8.390793	8.970317	8.520085	9.44496	8.600984	9.316426	8.041349
FCRL2	8.508505	7.325599	7.097357	8.27654	7.22537	8.071861	6.951591	7.836203	8.289033	7.366122	7.94935	7.408733	8.202718	8.1053	7.908368	8.212149	8.136963	8.483781	7.79051	7.676123	7.193924
FCRL1	9.836775	9.16543	8.743188	10.165251	9.065966	9.622297	8.717859	9.731761	10.251691	8.982923	9.316672	9.359717	9.86899	10.072002	9.72833	9.97035	9.58959	10.439488	9.564281	9.167772	8.971765
OR6Y1	5.7813	5.473078	6.097539	5.537818	5.836394	5.691221	5.755471	5.735473	5.591659	6.450807	5.798787	7.122734	5.634936	5.488786	5.82432	5.786643	6.341452	5.781628	5.430485	5.897475	5.634382
OR6K2	5.64193	5.476844	5.48369	5.414934	5.204269	5.389895	5.377244	5.531618	5.455389	5.904368	5.442819	6.807661	5.671951	5.384902	5.548682	5.040448	5.803748	5.404043	5.343536	5.396983	5.497634
OR6N2	5.478964	5.608406	5.793211	5.395879	5.720101	5.181448	5.776998	5.486046	5.741564	6.278462	5.362067	6.643134	6.064991	5.555644	5.22753	5.286322	5.875519	5.356612	5.296671	5.610022	5.779049
AIM2	6.806935	6.953957	6.051754	7.204984	7.9111	7.414894	6.954636	6.904985	6.691738	6.232032	6.933382	5.78078	7.054724	7.508944	7.194634	6.93873	7.738089	7.502629	7.1048	7.693572	8.884812
TAGLN2	9.938601	10.107253	9.658812	9.813022	9.711284	10.175465	10.480393	9.787436	9.596783	9.470912	9.878276	9.30864	9.702013	9.902912	9.715176	9.367786	9.664757	9.678698	9.439618	9.244599	9.192912
PIGM	7.951017	7.955605	7.357164	8.42697	8.102005	8.11179	7.803513	8.111695	8.060859	7.969877	8.057832	7.264294	8.052146	8.213751	8.304351	8.186777	7.816755	8.193856	8.109137	8.28545	7.672681
SLAMF6	9.529729	9.429731	8.565407	9.784648	8.71482	9.673506	8.971251	9.474856	9.497227	8.566353	8.774046	8.098127	9.451807	9.801798	9.407467	9.658991	9.135789	9.822395	9.582772	9.910545	9.43761
CD48	10.754015	10.043181	10.018887	10.607783	10.561994	10.894377	10.145895	10.337487	10.619406	10.200613	10.826914	10.011775	10.712396	11.115788	10.49513	10.671627	10.948861	10.551149	11.147943	10.836754	10.887405
USF1	8.95549	9.291777	8.886061	9.07861	9.256071	9.256505	8.877116	9.138872	9.302332	8.39398	9.701527	7.554216	9.048958	9.295961	8.980799	8.792311	8.686698	8.91587	8.638229	8.641518	9.003
DEDD	7.924713	7.927287	7.899569	8.064877	7.998135	8.000423	8.166835	7.899772	7.956492	7.836336	8.296757	7.577779	8.101311	7.879321	8.034229	8.149104	7.973382	8.17474	8.228462	8.143574	8.116537
FCGR3A	9.265228	9.400277	9.443708	8.825545	9.830775	9.529681	10.075291	9.342735	9.602131	9.319583	9.96099	7.969	10.046184	8.264142	9.353841	8.570411	9.17248	9.247237	9.611272	8.719007	8.98365
SH2D1B	7.346946	7.602188	6.942402	7.36386	7.320055	6.722151	7.695452	7.329834	6.372542	5.519151	7.244953	6.565605	8.229475	7.315965	6.965649	9.032368	7.024723	8.369293	7.813514	8.303987	8.13474
TMCO1	8.019001	7.617741	7.27978	8.080628	8.028792	8.374767	7.47459	7.7306	7.890906	7.197457	8.243439	6.346496	7.652759	9.10839	8.269039	8.216141	8.276224	7.947971	8.670318	8.407749	7.892471
GPA33	7.466293	7.308771	7.244092	8.262851	7.291395	7.679906	7.283592	8.023628	7.598118	7.6316	7.377704	7.483809	7.381784	8.20654	7.253682	7.907283	7.434112	7.834248	7.483801	7.788363	8.354828
CD247	9.386076	9.36563	9.000976	9.444957	8.750962	9.209241	8.953666	9.438007	9.188427	8.831071	9.092658	8.450547	9.449694	9.555634	8.587759	9.592938	8.511523	9.124922	8.855148	9.072649	9.310703
CREG1	8.291075	8.362676	8.712418	9.054964	8.96586	8.721739	9.203038	7.958031	8.235311	7.854276	8.858841	7.906408	8.362799	8.236831	8.684575	8.392201	8.648716	8.762433	9.526938	9.733347	9.1838
F5	7.572918	7.771034	7.63911	7.926983	8.568011	8.121963	9.272527	7.285851	7.757084	7.357038	9.170427	7.359205	8.04297	7.237489	8.013537	7.418436	8.073728	9.002712	9.048284	8.154807	7.52537
SELP	6.686464	7.415734	7.245791	8.238588	7.222125	7.717196	8.217306	7.133308	6.458936	6.714234	6.665352	7.0335	6.731503	6.086143	7.687652	7.512265	6.298658	7.645876	7.63959	7.733401	7.559148
METTL18	5.812074	5.313789	5.434233	5.563127	5.456026	6.00962	5.124456	5.551558	5.48144	5.221287	5.305428	5.243965	5.310388	6.847514	5.964862	5.693351	5.853025	6.018736	6.056012	6.427032	5.165991
KIFAP3	8.265254	8.03934	7.76881	8.526336	7.924105	8.395171	7.498573	7.882817	7.838616	7.212126	7.777942	6.945213	7.821818	8.323938	8.143992	8.40853	8.112578	8.436806	8.605431	8.773163	8.081959
VAMP4	8.052098	7.58757	7.153754	8.104349	7.86872	8.021373	7.548746	7.650365	7.901464	6.95748	7.589128	6.110178	7.546246	8.288366	7.99907	8.163301	7.825112	8.310637	8.756092	8.450833	8.001619
TNFSF4	6.449159	6.717411	6.267795	6.820628	6.642014	6.771619	7.360165	6.443403	5.729363	6.32025	6.441894	6.154994	6.263333	5.58932	7.31173	7.122771	5.587149	7.121351	6.786279	6.503499	6.436749
SNORD81	7.385951	7.212172	6.695573	7.777613	7.737572	7.516733	7.112225	7.262098	7.937677	7.24907	7.224569	6.46981	7.470959	8.418313	7.359752	7.594054	7.777778	7.72684	8.316204	7.853263	7.225015
SNORD79	6.091376	5.823604	5.145382	6.290295	5.5868	5.964567	5.345204	5.505136	6.142446	4.855259	5.655799	4.633638	5.483039	6.409251	6.189405	5.971567	5.737408	6.525504	6.590266	6.291977	5.60471
SNORD78	7.639372	7.202319	6.074971	7.793683	6.68684	7.55576	6.666846	6.95114	7.782384	6.393645	6.765252	5.605612	7.194687	7.74349	8.193111	7.907522	7.794315	8.161143	8.030508	7.724809	7.461988
SNORD44	8.897775	7.297405	6.754243	8.171432	8.010396	8.183123	7.845809	7.714974	8.219289	6.322399	7.762211	6.414376	8.386801	9.77892	7.472209	7.751039	7.570577	8.059543	8.328348	8.285042	6.819989
SNORD77	3.985126	3.829838	3.707652	4.006487	3.701165	4.575265	4.06988	3.542572	4.092093	3.320089	3.41802	3.201707	3.665337	4.602452	5.022342	4.029822	3.886428	4.633548	4.747687	4.004825	3.543034
SNORD75	7.300358	7.003896	6.527991	7.317356	6.901532	7.158987	6.787207	6.701926	7.163828	6.461479	6.703289	6.329922	6.78835	7.668841	7.231067	7.330189	7.316273	7.312227	7.572986	7.042674	6.962327
SNORD74	8.358653	7.540979	7.560251	8.080391	8.035607	7.973911	7.531638	7.624536	8.249835	7.903666	7.772886	7.83452	7.923488	8.517372	7.732653	8.240538	8.158137	8.005053	7.8823	7.767787	7.977585
MRPS14	8.156955	7.801085	7.102992	8.063134	7.618131	8.033591	7.270499	7.83004	8.139024	7.46367	7.847671	6.634636	7.896864	8.70954	8.237013	8.281507	7.849322	8.072669	8.275103	8.205997	7.794142
KIAA0040	8.311211	8.34057	8.004898	8.27137	8.386772	8.697485	8.765768	8.129869	8.288151	8.031572	8.690782	7.56561	8.494086	8.68482	8.50569	8.594258	8.708298	9.022205	8.634138	8.526227	8.538137
COP1	9.558117	9.732795	9.586221	9.472586	9.981419	9.862905	10.580646	9.579246	9.808934	9.539275	10.440947	8.722649	9.980861	9.22659	9.626818	9.665488	9.981109	10.104409	10.702904	9.696397	9.639125
RNASEL	8.391617	8.384817	7.981672	8.291028	8.603748	8.476215	8.743318	8.406001	8.332435	8.199828	8.758406	7.874214	8.556228	8.374848	8.786209	8.348141	8.36665	8.615324	8.775367	8.495745	8.574795
NCF2	11.498677	11.971636	11.773434	11.460066	12.080272	11.943555	12.15447	11.758329	11.94854	11.739876	12.419108	11.482182	11.97959	11.060971	11.922616	11.609399	11.818038	11.872948	11.933043	11.383757	11.822946
EDEM3	9.22377	9.036481	8.9098	9.419102	9.172814	9.511035	9.678285	9.001329	9.355804	8.813963	9.388382	8.146986	9.298154	9.095607	9.49258	9.21273	9.39216	9.53839	9.845973	9.554973	9.270345
NIBAN1	9.704842	10.63587	10.052778	9.713457	10.471348	9.972335	11.094557	10.05624	10.134571	9.802572	10.718075	9.973772	10.19893	8.639319	10.394008	9.659335	10.166719	10.98389	10.444947	9.770906	9.682979
TRMT1L	8.572194	8.425732	8.287283	8.886239	8.678357	8.776776	8.697745	8.33514	8.521852	8.012915	8.410567	7.25147	8.079504	8.822664	8.663606	8.762757	8.505705	8.824036	9.164169	9.134965	9.037249
IVNS1ABP	10.44565	10.314459	10.12212	10.594777	10.387897	10.48543	10.771055	10.193301	10.472767	10.021439	10.734484	9.446818	10.530674	10.257377	10.756069	10.828411	10.440579	11.008886	11.032381	10.926493	10.719808
TPR	9.004959	8.98575	8.772385	9.11944	8.895539	9.044183	8.673252	8.827137	8.938621	8.407882	8.780081	8.066357	8.73659	8.86661	9.21518	9.013265	8.795119	9.421285	9.387289	9.360324	8.935112
PTGS2	7.707169	8.265587	7.825085	7.202549	8.423812	8.80589	8.853412	7.883753	8.466084	7.388269	8.734622	7.193247	8.097123	7.510375	8.381691	7.20101	7.927428	8.088705	9.105645	8.330097	7.797164
UCHL5	7.884234	7.653444	7.147784	7.902614	7.5801	7.879062	7.05699	7.515472	7.766849	7.238193	7.523357	6.622942	7.499804	8.089396	7.714945	8.222248	7.835176	7.916832	8.236262	8.065663	7.826732
B3GALT2	5.137036	6.164757	5.646745	5.1944	5.459533	5.649258	5.801321	5.36082	5.70659	5.341926	5.735836	5.309022	5.329419	5.033944	5.551974	5.215507	5.606822	5.102355	5.893933	6.100632	5.262565
ASPM	4.923315	4.561282	4.911271	5.128283	4.978633	5.241836	5.228853	5.001037	4.634837	4.775958	4.714696	5.324185	4.641878	5.119055	5.062065	5.077867	5.349462	5.736725	5.38374	5.677591	5.236883
ZBTB41	8.239018	7.896524	7.878925	8.674419	8.182391	8.736835	7.665064	8.059554	8.063376	7.452815	7.76518	7.033401	7.667431	8.852274	8.525106	8.596361	8.501294	8.674509	9.210838	8.912584	8.365099
DENND1B	7.382581	7.372754	6.898142	7.580851	7.4431	7.881956	7.043762	7.26458	7.391835	6.607482	7.04432	6.068051	7.101322	7.574804	7.314785	7.830746	7.507976	7.954369	7.991332	8.159689	7.701469
MIR181B1	7.234193	6.942825	7.283316	7.34645	7.027191	7.515706	7.292569	7.202906	7.226694	6.828366	7.361674	7.242323	7.120983	7.473001	6.935863	7.128535	6.65536	7.478283	6.665216	7.583622	6.713475
CSRP1	7.647181	7.768544	7.344772	7.747643	7.523694	7.762373	7.436473	7.55805	7.677815	7.654505	7.875624	7.372817	7.469127	7.403799	7.684865	7.761628	7.893317	7.728923	7.590399	7.69863	7.987487
ARL8A	8.421558	8.782353	8.296807	8.517778	8.597212	8.737954	8.845398	8.411893	8.572918	8.577162	8.964607	8.382193	8.609104	8.358979	8.626329	8.744848	9.059738	8.755673	8.958043	8.481275	9.168585
ADIPOR1	11.184433	11.327902	11.750821	11.937156	11.678592	11.112622	11.389087	11.173431	10.869688	10.015855	11.019068	11.211431	10.706688	10.277139	11.799224	11.226415	10.819951	11.551159	11.953709	12.032252	11.478615
CHI3L1	9.871621	9.417892	10.216539	8.0407	9.931655	8.430508	10.976919	10.0515	8.714258	10.268845	8.704163	8.627472	10.116129	9.460959	10.359295	8.735762	9.668046	9.763784	10.441697	9.512378	9.145101
NUAK2	8.827301	9.153021	8.720182	8.870997	9.20588	9.198571	9.566357	8.766497	9.215034	8.741432	9.460046	8.185983	9.024801	8.838816	8.800702	8.617227	8.903932	9.091539	9.073048	8.564093	8.39732
FCMR	9.86	9.73594	9.47196	10.397992	9.341349	10.017124	9.1432	9.896616	9.985712	9.732756	9.150983	8.775352	9.692202	10.216523	9.528455	9.867692	9.786608	10.209688	9.695953	9.865704	9.731896
YOD1	8.616102	8.468105	8.964485	10.333451	8.876008	9.146137	9.848245	8.122282	8.311904	7.918255	8.500769	8.316532	8.389266	8.473879	8.390267	8.277431	8.227871	8.806895	9.685521	10.274348	8.171276
ANGEL2	8.781684	8.650053	7.983255	8.869116	8.456224	8.623482	8.221086	8.580374	8.751239	8.25787	8.354642	7.44242	8.586731	8.97889	8.644914	8.961465	8.592317	8.789979	8.974	8.994937	8.606377
EPRS1	8.518384	8.697929	8.37956	8.977531	8.361304	8.849194	7.881848	8.495002	8.40624	7.948228	8.398586	7.327998	8.400978	8.644565	8.735914	8.761571	8.8401	8.913208	8.775971	9.189149	8.771452
BPNT1	7.566284	6.995321	6.727335	7.43213	7.345734	7.361446	6.725681	7.409202	7.750606	6.974237	7.426116	6.26685	7.289867	7.779547	7.280252	7.556182	7.485989	7.119971	7.244922	7.262268	7.201742
LINC02817	5.635151	5.687522	5.914187	5.485492	6.061416	5.74806	5.332093	5.654227	5.817579	6.476347	5.483145	7.512653	5.79387	5.486545	5.788523	5.770582	6.422845	5.760601	5.657008	5.78291	5.54
TAF1A	6.123431	6.15353	5.777271	6.204365	5.602331	6.461208	5.787681	5.891826	6.227539	5.582668	5.799185	5.164814	6.075496	6.544369	6.489878	6.05635	5.959243	6.180093	6.274136	6.309522	6.282521
TLR5	7.865146	7.895743	7.160081	8.206777	8.727998	7.668105	8.836034	7.370407	7.906277	7.6709	8.574828	7.589832	7.777842	7.131864	8.055517	8.045742	8.548226	8.42891	8.359272	8.6139	8.47304
WDR26	9.509177	9.575733	9.277696	9.785399	9.7208	9.577759	10.096955	9.39051	9.681324	9.157411	9.636724	8.979722	9.697083	9.216685	9.89267	9.535508	9.495157	9.980935	10.256443	9.804333	9.524054
LBR	11.265153	11.423218	11.351459	11.349207	11.452026	11.634979	11.954195	11.176627	11.205066	11.132229	11.857282	10.935809	11.290823	11.043894	11.628669	11.433506	11.416861	11.805419	11.683796	11.251603	11.492803
TMEM63A	9.683504	9.747092	9.483914	10.107225	9.316683	9.725178	9.379142	9.77086	10.014321	9.640412	9.384368	8.988035	9.935007	9.612246	9.654417	9.812305	9.600624	9.95137	9.570378	9.458264	9.672764
LEFTY2	7.943211	7.865226	8.371914	7.486514	7.917135	7.804221	8.180122	8.113509	8.039356	8.740434	7.915654	9.295334	8.024899	7.929491	7.575128	8.130796	8.452648	7.49065	7.810886	7.850813	8.08769
PARP1	8.456906	8.478184	8.211938	9.156961	7.862139	8.511425	7.725177	8.753066	8.515504	7.987756	8.148186	7.52288	8.663517	8.464172	8.542773	8.491867	8.492344	9.002042	8.047273	8.456365	8.593415
NUP133	7.515025	7.535386	7.283316	8.028465	7.352184	7.865886	7.51573	7.47766	7.614687	7.041554	7.377164	6.470784	7.536098	7.694269	7.720844	7.589243	7.407712	7.968719	7.681849	8.025293	7.662713
TRIM67-AS1	5.198382	5.01314	5.194371	4.942803	3.970072	4.710043	4.754464	4.86755	4.572157	5.278228	4.664805	6.213677	5.111048	4.393058	4.201163	5.271654	5.219986	4.883011	4.54403	4.57845	4.898332
SIPA1L2	7.540946	8.007426	7.492589	7.309986	8.270567	7.589479	9.233413	7.395585	7.395363	7.514308	8.731805	7.484811	7.836795	6.72789	7.964762	7.554061	8.035408	8.193299	7.907591	6.60318	7.425885
TARBP1	8.205798	8.100423	7.674066	8.395061	7.992884	8.220283	7.852868	8.093644	8.013164	7.685277	7.635293	7.430408	8.129404	8.177665	8.13056	8.270187	8.024031	8.520657	8.47582	8.557907	8.186743
TOMM20	7.674308	7.846763	7.7083	8.160347	7.622147	7.784485	7.420938	7.866206	8.007416	7.093505	7.486278	6.43894	7.525603	8.226441	7.949449	7.436327	7.306812	7.847866	7.684379	7.39935	7.537769
RBM34	7.620089	7.517039	7.07458	7.225665	7.622819	7.689184	6.519848	7.573631	7.477515	7.012167	7.53492	6.613065	7.262594	8.132517	8.09367	8.165619	7.546873	7.662279	7.831801	7.653094	7.861491
ARID4B	9.025649	9.002676	8.729699	9.198706	9.062918	8.9958	8.807046	9.12649	9.021532	8.39449	8.926709	7.987761	8.716906	9.124864	9.052808	8.923636	8.770283	9.255488	9.396418	8.859787	8.581919
LYST	10.595054	10.856938	10.743762	10.719455	10.81778	11.061286	11.524585	10.525917	10.892933	10.562586	11.12741	10.437267	11.079276	10.178317	10.79647	10.707851	10.70064	11.18265	11.592302	11.213957	10.693976
ERO1B	7.341723	7.102277	6.896924	7.365062	7.061877	7.19713	7.314882	7.066955	7.240579	6.490095	6.898194	5.991236	7.257536	7.397986	7.246908	7.188241	6.995255	7.255058	7.831376	7.40044	7.144059
HEATR1	8.37557	8.341807	8.061074	9.035976	8.018535	8.323706	8.351445	8.458732	8.534839	7.876527	8.053497	7.551922	8.368806	8.433313	8.502656	8.64617	8.180893	9.069473	8.647341	9.126557	8.490153
CHML	8.095591	7.665381	7.407853	8.3971	7.454752	8.573056	7.127009	7.715371	8.09322	7.05656	7.713363	6.855527	7.208351	8.855336	8.177878	8.584166	7.878897	8.620928	8.332551	8.317602	7.556793
CEP170	8.698613	8.283155	8.049532	8.47211	8.700259	8.553496	8.877752	8.542001	8.796524	8.697907	9.148468	7.96534	8.62213	8.44309	8.903375	8.725229	9.015929	8.769633	9.701412	9.167866	8.777614
AKT3	7.732082	7.527022	6.961427	7.684899	7.368333	7.578664	7.440868	7.605256	7.779612	6.981137	7.144785	6.801078	7.714369	7.830795	7.569392	8.033516	7.570678	7.719896	8.199577	8.328209	7.474197
ADSS2	8.710434	8.879194	8.27888	8.890521	8.704855	8.742772	8.595144	8.574679	8.669257	8.245844	8.522769	7.17058	8.607666	9.088421	8.929827	8.973362	8.760515	8.775725	9.323914	9.164495	9.051092
HNRNPU	9.841542	9.494336	9.285951	9.90995	9.517378	9.747435	9.693839	9.703042	9.923094	9.668191	9.549086	9.057146	9.492972	9.709655	9.862249	9.819606	9.928984	10.039152	10.534853	10.192997	9.492649
ZNF124	7.636173	7.222278	6.74973	7.855485	7.370881	7.584888	7.396232	7.330792	7.716177	6.996309	7.539624	6.702673	7.431533	8.026065	7.878816	7.921612	7.674217	7.759991	8.078148	7.738112	7.73201
OR1C1	4.911257	4.49407	4.971909	4.714842	4.736729	4.507779	5.163419	4.774553	5.05791	5.814604	5.186673	6.291627	4.845534	4.973467	5.015288	5.173521	5.347591	5.161117	4.840376	4.87889	5.138344
OR14A16	4.986768	4.823836	5.022356	4.826464	4.759924	4.630681	4.819062	4.879521	5.317728	5.752496	4.73409	6.566541	5.237228	4.637049	4.883758	4.799884	5.660319	5.045482	5.123186	4.798534	4.801782
OR2T11	5.032606	5.184106	5.496968	5.054951	5.494849	4.841507	5.373444	5.502615	5.004388	5.891795	5.100869	6.523499	5.430476	5.155247	5.200213	4.970081	5.841269	5.391004	5.249368	5.274248	5.177433
OR2T27	5.429239	5.458818	5.523577	4.946704	5.299628	5.398459	5.444636	5.392049	4.729038	5.930737	5.50695	6.56459	5.12247	5.164294	5.307919	5.43992	6.35224	4.887683	4.870158	4.958551	5.084518
OR14I1	5.567572	5.531107	5.868185	5.308428	5.918075	5.377283	5.828321	5.604569	5.3279	6.405414	5.494993	7.267322	5.642113	5.186792	4.679691	6.307858	6.374267	5.256006	5.56302	5.409672	5.303961
ZMYND11	8.857047	8.748601	8.593324	8.996646	8.51088	8.843142	8.257305	8.906505	8.805585	8.427496	8.569933	7.752894	8.80557	8.930787	8.98781	9.044569	8.869127	9.074822	9.024068	9.048033	8.916737
GTPBP4	7.950278	7.980638	7.601294	8.153456	7.789519	8.075803	7.133595	8.008164	7.938777	7.313268	7.688436	7.299098	7.937461	8.22532	8.161913	7.905892	7.752592	8.200543	7.792116	7.80661	7.801715
AKR1C3	6.211109	6.595801	7.116308	6.782182	7.096104	6.23225	6.780058	6.385123	5.695555	5.746448	6.59051	6.385757	7.454794	7.144271	6.26923	6.978086	6.422932	7.048254	7.109414	7.284261	7.157241
RBM17	8.007161	7.787378	7.39924	7.992497	7.770583	7.944377	7.403747	7.770485	7.927928	7.549982	8.007666	7.100362	7.902348	7.998048	8.181762	8.2133	8.036081	8.194707	8.091923	8.06435	7.958982
PFKFB3	8.187381	8.346384	8.249729	8.287033	9.049157	8.486914	9.073665	8.197891	8.477403	8.029364	9.141739	7.856607	8.296528	7.72004	8.514787	8.267152	8.399492	9.013423	8.793457	7.988894	8.95671
ATP5F1C	9.235093	8.424927	8.328062	9.156913	9.20388	9.232394	8.830986	8.747031	8.885207	8.671543	9.107938	8.425684	9.0473	10.001126	9.135639	9.012759	9.393443	9.177383	9.71583	9.471623	9.246159
GATA3	7.834437	7.913079	7.728032	7.966807	7.802932	8.03981	7.486189	8.040411	7.820593	7.659804	7.424047	7.542187	7.446027	7.652278	7.88171	7.591117	7.947191	7.783173	7.751108	8.115458	7.868704
OPTN	9.051961	8.701241	8.926872	9.009141	8.818612	8.873619	8.140549	8.66583	8.478346	8.053345	8.704442	8.251585	8.585474	8.809408	9.401931	8.634738	8.258771	8.567919	8.920124	9.333008	8.900591
PRPF18	8.818939	8.80391	8.485634	8.711872	8.865822	8.618084	7.606109	8.557312	8.625404	8.014029	8.82427	7.595	8.369211	8.646461	8.939658	8.863152	8.324567	9.014978	8.794653	8.568681	8.328872
RPP38	7.065601	7.041552	6.334235	6.893651	6.758892	6.974105	6.517453	7.074337	6.969251	6.689018	6.762072	6.155406	6.734153	7.335537	6.665896	7.051113	6.251367	6.781543	6.835183	6.733398	6.903742
PTER	8.783908	8.236795	8.103782	8.615189	8.436711	8.112969	8.170014	7.938709	8.707749	8.148042	8.078047	7.709083	8.134319	8.468195	8.992904	9.016725	8.596715	8.914722	9.080107	9.167354	8.620895
VIM	10.321765	10.701099	10.338577	10.724594	10.652058	10.487834	10.678668	10.481939	10.583924	10.451017	10.855537	9.935335	10.36144	10.260659	10.213556	10.307055	10.500273	10.230429	10.410843	9.847518	10.262114
ARL5B	8.964218	8.818562	8.725779	9.168875	8.712255	9.119072	8.859696	8.812811	8.899595	8.154495	8.708366	8.112175	8.720281	9.132127	8.91582	8.976321	9.047058	9.049276	9.214617	9.412473	9.063278
PLXDC2	8.714901	9.665409	9.391687	9.33231	9.798742	9.450504	10.263529	8.968994	9.647358	8.969595	9.940458	8.735925	9.545091	8.683808	9.400702	9.163132	9.553049	9.184377	9.441076	9.200204	9.477417
THNSL1	5.70373	5.59319	5.342173	6.062158	5.411892	5.886498	5.167168	5.512474	5.430545	5.539068	5.139355	5.008882	5.268451	6.242927	5.882917	6.019877	5.270122	5.920809	5.827282	6.114536	5.588773
MASTL	7.150212	7.216331	6.410456	7.247628	7.31905	7.254467	6.81892	6.711604	7.457034	6.242238	7.109656	6.285117	6.997156	7.013526	7.156144	7.256445	7.025705	7.185138	7.690125	7.533915	7.459088
RAB18	9.287843	9.303797	8.941772	9.298257	9.529644	9.674877	9.51415	8.843955	9.183897	8.537796	9.175794	8.045247	9.056664	9.442534	9.685941	9.657296	9.637192	9.819001	10.395494	9.769441	9.308846
LYZL1	3.760923	3.838221	4.179924	3.358592	4.008439	3.447134	4.079482	3.860839	3.960953	4.255488	4.034267	4.646157	4.236796	4.241299	3.497787	4.017196	4.54881	4.091304	3.602859	4.338546	4.165451
ZNF37A	7.833932	7.514693	7.363523	8.107204	7.695356	8.004841	7.278546	7.615458	7.54357	7.23183	7.474934	7.055169	7.447018	7.869299	7.627853	8.074271	7.630208	7.806653	7.8968	7.689509	7.697238
HSD17B7P2	8.252163	7.834781	7.203848	7.689457	7.699317	7.922719	7.975664	7.675058	7.986046	7.367217	7.772419	7.007332	8.191356	7.867447	8.207592	8.076739	7.761103	7.496621	8.378393	7.638192	8.074715
BMS1	8.409677	8.393179	8.530288	8.524995	8.161078	8.365713	7.697179	8.536677	8.318663	8.476829	8.237934	7.967877	8.178038	8.233754	8.737073	8.325771	8.251284	8.958846	7.983009	8.629997	8.577434
ZNF487	6.6432	7.321415	7.172066	7.01268	7.202134	7.266395	6.395308	6.589185	6.828058	6.850164	7.235326	6.978171	7.308307	6.951119	7.017362	7.557801	6.632596	7.386747	7.501839	7.40865	7.200747
ZNF22	6.814402	6.433553	6.490998	7.023805	6.876508	7.347552	6.501591	6.862631	6.623276	6.531097	6.515948	6.200046	6.693109	8.330177	6.919522	6.943509	6.760136	6.877453	7.07064	7.531318	6.570945
ALOX5	9.775856	10.138654	10.077847	9.945401	10.40743	10.161667	10.572496	9.870808	10.053492	9.992435	10.71379	9.773075	10.22141	9.607346	10.182763	9.829381	10.224631	10.412418	10.280244	9.441263	10.010851
MAPK8	8.315786	8.196005	7.34147	8.494833	7.82907	8.246568	8.163147	7.643381	8.132685	7.49993	8.231664	6.87236	8.110066	8.284014	8.2415	8.272147	8.11808	8.653429	8.946991	8.983255	7.854628
NCOA4	11.563963	12.195238	11.695594	11.933043	12.027493	12.055225	12.339543	11.783491	11.631246	11.431862	12.063324	11.42597	11.60665	11.164016	11.986689	11.76734	11.581288	11.896518	12.212895	12.175575	11.46542
CISD1	7.401149	6.780033	6.777376	7.254424	7.154707	7.427339	6.728887	7.12501	6.950777	6.675144	7.378324	6.488773	7.006394	7.897537	7.318143	7.184234	7.092666	7.191519	7.384096	7.572301	7.159366
UBE2D1	9.758246	9.278877	8.596697	9.346836	10.133086	9.533706	10.251865	9.303699	9.923515	9.276868	10.628491	9.170549	10.31499	9.053901	10.181732	9.759367	10.038463	10.126827	10.748575	9.951733	9.672773
TFAM	8.244667	7.829167	7.463741	8.330925	8.089403	8.389613	7.662334	7.983672	7.910555	7.374942	8.126674	6.89865	7.842092	8.471412	8.588068	8.35213	8.155101	8.437321	8.761956	8.686042	7.608607
NRBF2	9.113143	9.145856	9.139971	8.51199	9.464875	9.527126	9.55041	9.34276	9.252502	8.969812	10.017424	8.748669	9.135544	8.892277	9.246194	8.920112	9.361847	9.266096	9.295519	8.648797	8.943706
REEP3	7.663191	7.790283	6.941115	7.882112	7.746118	7.853904	7.705424	7.444418	7.546504	6.719022	7.703351	6.815651	7.551004	7.898636	7.79491	7.986147	8.054172	7.607545	8.491695	7.944749	7.974395
SIRT1	9.049334	9.024739	8.858361	9.127891	8.904306	9.149904	8.889935	8.897436	8.964746	8.716589	9.000319	7.955577	9.035153	9.164628	9.236018	9.165567	8.88558	9.209369	9.341163	9.093495	9.108228
HNRNPH3	8.680833	8.95854	8.279935	8.792802	8.677004	8.713067	8.37221	8.740927	8.923692	8.283631	8.753341	7.6138	8.739947	8.666513	8.903879	8.816979	8.377701	8.986213	9.041656	8.508179	8.964349
DDX50	8.78995	8.778683	8.486881	9.088576	8.649442	9.010722	8.244448	8.715786	8.793037	8.546044	8.572867	7.900943	8.794315	9.192051	8.978436	9.122984	8.800015	9.043488	9.207256	8.969347	8.951861
DDX21	8.989236	9.176736	8.534362	9.206269	8.812275	9.259462	7.774345	8.901448	8.986513	8.714957	8.909275	8.086459	8.976204	8.966887	9.203622	8.928249	8.935937	9.299465	8.985422	8.994977	9.25862
KIFBP	7.554123	7.962021	7.268997	8.069854	7.677413	8.011335	7.425751	7.597998	7.482468	7.390887	7.394201	7.18109	7.448705	7.823299	7.811443	7.859761	7.89812	8.304871	8.27188	8.389217	7.656354
SRGN	12.743984	12.371439	12.639845	12.463746	13.168529	13.095722	13.054244	12.788606	12.627526	12.646211	13.234969	12.519455	12.972209	12.622614	12.950326	12.644226	12.89618	12.88279	13.350252	12.651681	12.809362
VPS26A	8.303236	8.351095	7.986248	8.69896	8.249869	8.409492	8.191263	8.354934	8.123645	7.473606	8.278887	7.150955	8.059852	8.353088	8.903456	8.514074	8.330503	8.61263	9.0924	8.624321	8.33974
ANAPC16	9.411989	9.200008	8.613792	9.453785	9.185651	9.402624	8.795374	9.28364	9.219062	8.770522	9.277503	7.924458	8.979289	9.845263	9.569562	9.210773	9.109536	9.369961	9.356539	9.079855	9.062806
VCL	8.166956	8.562911	8.671906	9.104614	8.284402	8.661747	9.182854	8.324601	8.175188	7.71596	8.278105	8.215178	8.550531	7.634299	8.562346	8.684102	8.021014	8.889355	8.560657	8.242785	8.77973
SAMD8	8.936353	8.785419	8.422416	8.76935	9.006882	9.061626	9.352014	8.717583	9.062556	8.363339	9.334275	8.455018	9.194281	8.82254	9.098815	8.996299	9.105768	8.957812	9.498893	8.808204	9.206475
VDAC2	8.57006	8.355786	8.386854	8.890795	8.368696	8.35221	8.363821	8.561157	8.581991	8.385845	8.162889	7.765963	8.151954	8.353214	8.053546	8.027638	8.497268	8.121429	8.301448	7.948926	7.803137
RPS24	8.28857	7.554428	7.472631	7.698041	8.462175	8.107253	7.552103	7.977615	7.901838	8.330539	8.294719	8.62653	8.25214	10.112842	8.311616	8.478767	8.655055	7.908992	8.216588	8.479894	7.526159
TMEM254	7.057275	7.076057	6.531786	7.389935	6.996811	7.14024	6.83732	6.588318	6.953223	6.872068	6.606945	6.505969	6.857597	7.255949	7.109685	7.106733	7.356238	7.108795	7.261385	7.350147	7.46477
PLAC9	7.44607	7.499012	7.906843	6.929022	7.407878	7.278596	7.539619	7.543067	7.142151	7.589719	7.45269	6.735243	7.188066	7.285781	7.242342	6.781811	6.970569	6.881293	7.150686	7.15625	7.399876
GHITM	9.384345	9.679818	9.203355	9.234713	9.640992	9.716313	9.230875	9.524679	9.436394	9.04284	9.733836	8.332702	9.442362	9.7257	9.602237	9.3	9.316256	9.243278	9.576719	9.466192	9.108924
SHLD2	6.885952	7.002793	7.189549	7.330108	7.251233	7.44408	6.810884	6.946715	7.174776	6.62411	7.092874	6.006657	7.344443	7.701883	7.657495	7.910829	7.334941	7.22235	7.966664	7.790516	7.164569
MINPP1	7.849916	7.694928	7.161054	7.902069	7.581444	7.9739	7.465736	7.441193	7.517983	7.274105	7.706798	6.927796	7.412221	8.273665	7.854455	7.892805	7.653775	7.724499	8.451775	8.604608	7.710699
LIPN	6.419728	6.287058	6.770286	6.355556	6.563881	6.336251	7.714653	6.922135	6.270108	5.87404	8.626567	5.091317	7.065062	6.489132	7.603628	6.72922	7.148206	6.220972	8.238722	7.736518	7.268095
FAS	9.051129	9.141098	8.774848	8.512605	9.552426	9.520148	9.434149	8.921491	9.10772	8.945294	9.394877	8.764468	9.828782	8.856551	9.067009	8.917924	9.438551	9.030559	9.957254	9.4689	9.325112
IFIT2	9.062338	9.248413	8.681637	8.995699	10.203961	10.035666	8.958673	9.70365	9.567602	8.887639	10.816303	8.074742	9.660985	9.62957	9.413904	8.645321	9.977974	8.779921	9.086609	8.817266	10.988148
IFIT3	8.607837	8.278599	8.0177	9.264445	10.021959	9.714474	9.041335	9.304763	8.897827	8.448803	10.23651	7.423411	9.402645	9.347733	8.574629	8.427955	9.902881	8.27512	8.746454	8.421337	11.326248
IFIT1B	7.338804	7.221103	7.631385	8.00858	8.693695	7.128206	8.250209	7.530526	6.633176	6.612382	7.051265	7.240093	6.788968	7.200577	8.329362	6.825706	6.579765	7.401008	8.460874	9.364777	8.25577
IFIT1	8.070653	7.240515	7.304474	8.801031	10.014628	9.692006	8.031917	8.938397	8.749718	7.632339	10.48956	6.658175	8.939843	9.440871	8.114261	7.646473	10.034807	7.55912	8.557632	8.449899	11.497859
IFIT5	8.20526	7.325559	7.358043	8.614117	8.89687	8.963935	8.20861	8.125444	8.151216	7.086493	9.102259	6.976134	8.149368	8.95984	8.326669	8.14569	8.968553	8.226719	8.778913	8.589453	9.622059
KIF20B	5.351236	4.996679	4.942603	5.677237	5.12235	5.703227	4.708563	4.988106	5.511817	4.37738	4.907241	4.146292	4.475465	6.214899	5.493203	5.547284	5.321244	6.094557	5.989583	6.047709	5.244848
PCGF5	9.750073	9.42399	9.449715	10.019231	9.759368	9.90043	9.49325	9.330471	9.463369	8.823746	9.519782	8.814103	9.279925	9.977114	9.906912	9.537392	9.181044	9.628735	10.071588	10.123745	9.713914
TNKS2	9.702574	9.728023	9.311857	9.955378	9.456426	9.713593	9.856516	9.603729	9.835407	9.153846	9.709304	9.06636	9.85835	9.6762	9.867286	9.758194	9.78024	9.917478	9.948879	9.901629	9.962082
BTAF1	9.561425	9.468541	9.118182	9.840397	9.356197	9.534338	9.45128	9.365828	9.635571	9.038176	9.266731	8.39953	9.540604	9.700559	9.72287	9.928929	9.530436	9.777489	9.791205	10.141827	9.505896
KIF11	4.826855	4.563392	4.702295	4.956224	4.397353	4.957198	4.700183	4.96683	4.297899	4.66274	4.319003	4.370392	4.452522	5.108033	5.024338	5.15089	5.664599	4.975946	4.504237	4.9945	5.327853
HHEX	9.122798	9.117779	8.984091	9.153354	9.458783	9.471852	9.290078	9.043506	9.407938	8.852111	9.578038	8.801444	9.541663	9.469067	9.415092	9.351449	9.622931	9.378145	9.712236	8.971532	9.385184
EXOC6	8.202007	8.392128	7.791843	8.449219	8.41074	8.615242	8.761668	7.870878	8.288676	7.670709	8.638849	7.134123	7.896303	8.253042	8.413136	8.712139	8.71517	8.870742	9.414089	8.809467	8.276243
HELLS	5.671572	5.254212	4.948007	5.928176	5.308419	6.118763	5.020527	5.884536	5.984111	4.708913	5.549542	5.055359	5.100821	6.057042	5.854326	5.703495	6.014694	6.204949	6.191595	6.269819	5.575349
ENTPD1	9.446215	9.875986	9.329165	9.430002	10.359707	9.823494	10.447183	9.436275	9.616389	9.292124	10.371393	9.152832	9.847387	9.530514	9.768601	9.476009	9.78471	9.510314	10.034625	9.57322	9.093979
ZNF518A	8.389786	8.283393	7.892228	8.888901	8.198074	8.812339	8.35892	7.832061	8.111938	7.47461	8.200762	6.800733	7.972245	8.882611	8.582491	8.474369	8.251871	8.765955	9.34082	9.106856	7.997828
R3HCC1L	8.721284	8.73861	8.288892	8.885774	8.652782	8.848598	8.475878	8.662865	8.801838	8.077682	8.767741	7.816584	8.55079	8.702834	8.721586	9.000994	8.712783	8.981912	8.937516	8.951743	8.775614
HIF1AN	8.079569	8.094457	7.621454	8.25476	8.034192	8.094296	7.920294	7.950587	8.286431	7.330931	8.275689	6.568305	7.941221	8.057032	8.080264	8.351014	7.823782	8.046617	7.973944	7.861391	8.306301
SLF2	8.078393	7.914571	7.580046	8.202378	7.970996	8.057231	7.847312	7.888911	8.094846	7.635582	7.796971	6.997917	7.919427	8.055874	7.837618	8.158195	7.907275	8.166857	8.153201	8.414074	8.005778
TRIM8	8.082406	8.535954	7.901145	8.352761	8.449319	8.275996	8.890109	8.337115	8.484302	7.98012	8.572326	7.899126	8.368004	8.019462	8.475414	8.277309	8.605565	8.844067	8.538988	8.209753	8.56038
SFR1	5.907425	6.138741	6.055699	6.34374	6.220735	6.35377	5.916546	5.889763	6.120996	5.929905	5.907425	6.407871	5.910126	6.820822	6.302396	6.642505	6.57933	6.585289	6.997078	6.694539	6.19736
GSTO1	7.461063	7.826222	7.363044	7.367049	7.985474	8.062193	7.658109	7.641369	7.416994	7.578709	8.252239	6.964797	7.658002	8.533158	7.276481	7.325985	7.295794	6.987532	7.830142	7.190582	7.352103
SMC3	8.421531	8.172978	8.021998	8.481902	8.059716	8.468867	7.533479	8.369086	8.155382	7.637594	8.224705	6.945937	7.930881	8.652988	8.626406	8.743383	8.267264	8.637499	8.583067	8.718314	8.52462
PDCD4	10.412411	10.493788	9.978331	10.806578	10.141369	10.496148	10.059599	10.314733	10.403883	10.022535	10.10807	9.166583	10.177218	10.490305	10.754255	10.675474	10.384621	10.774321	10.584199	10.535843	10.357137
SHOC2	10.35688	10.484805	10.110627	10.431631	10.530005	10.622247	10.488217	10.257876	10.316794	9.947686	10.567553	9.591006	10.298305	10.368625	10.600643	10.598238	10.370948	10.679996	10.963659	10.628444	10.339237
TCF7L2	7.787347	8.011419	7.740434	7.75873	7.580004	7.876874	8.157243	8.081458	7.809418	7.65454	7.94995	8.070981	8.154004	7.204405	7.636995	7.887769	8.034585	7.743292	8.394038	7.808265	8.734488
PLEKHS1	5.356931	5.272812	5.464664	5.156804	5.616114	5.281911	4.98065	5.082367	5.194582	5.930317	4.978407	6.492322	5.383161	4.798778	4.782632	5.779275	5.65376	5.073175	5.299525	4.895302	5.304779
NHLRC2	8.772132	8.453888	8.195235	8.732437	8.44192	8.839958	8.439284	8.403329	8.784413	8.127145	8.212607	7.546398	8.543543	8.710476	8.75538	9.081278	8.887702	8.898517	9.137045	9.184433	8.783468
TRUB1	8.058813	7.656911	7.35118	8.180028	7.759864	7.832808	7.347428	7.655429	7.935732	7.136558	7.541238	6.797419	7.677745	8.343418	7.972281	8.354846	7.774317	8.077196	8.487302	8.470184	7.716743
TOMM22	8.848969	8.718478	8.291978	8.925023	8.626923	8.404765	8.397704	8.644254	8.966635	8.329388	8.925841	7.744115	8.860172	9.575468	8.459558	9.397249	8.680795	8.809241	9.012131	8.87809	8.702432
SEC23IP	8.964626	9.254054	8.768985	9.372789	8.789016	9.06195	8.944761	8.993244	9.064539	8.682105	8.837221	8.070715	9.133865	8.837042	9.35182	9.026763	9.145941	9.322599	9.084012	9.260048	9.387967
WDR11	8.63325	8.616574	8.122066	8.905075	8.428115	8.523187	8.509628	8.38117	8.816881	8.133125	8.549563	7.779386	8.873108	8.530305	8.673791	8.941454	8.676048	9.065648	8.800857	9.054845	8.604949
PLEKHA1	9.38071	9.05453	8.477701	9.522727	8.771579	9.145521	8.701415	9.156638	9.445015	8.594642	8.734721	8.04534	9.091505	9.350567	9.216062	9.623011	8.91194	9.714174	9.503273	9.479354	9.141283
ACADSB	7.519477	7.391854	6.875085	7.95233	6.716756	7.444369	6.87066	7.385799	7.633577	6.931306	7.029753	6.447685	7.343277	7.454299	7.741916	7.553943	7.096125	7.731315	8.063304	7.927773	7.14864
BUB3	9.700175	9.404543	9.057413	9.776317	9.239323	9.591381	9.032728	9.522058	9.521046	8.973667	9.191429	8.274205	9.45551	9.99298	9.804677	10.034565	9.730425	9.940196	9.994942	10.044005	9.545729
ZRANB1	8.993571	9.037216	9.043008	9.395335	9.020367	9.065708	9.310752	8.802007	8.939322	8.552991	9.06136	8.531757	9.063572	8.79872	9.413237	9.091743	8.923159	9.600392	9.67041	9.689035	8.947133
GLRX3	8.485895	8.357491	8.145757	8.486279	8.148896	8.686748	8.101571	8.561907	8.671732	8.174645	8.666992	7.89835	8.536353	8.884587	8.577934	8.799644	8.690119	8.46891	8.968592	8.514484	8.482564
LARP4B	8.859562	9.17102	8.76174	9.365278	8.753971	8.981365	9.111593	9.041071	8.984728	8.597203	8.994276	8.196901	9.159847	8.783663	9.121097	9.204127	9.056362	9.411522	9.177371	9.061233	9.43423
IDI1	7.934482	7.876365	7.602943	7.967715	8.031258	8.197266	7.889601	7.610943	7.823289	7.216314	7.944355	6.950786	7.754545	8.62301	8.313505	8.049113	7.952739	8.36074	8.928828	8.480352	7.729707
AKR1C2	5.509386	4.687082	4.994882	4.9925	5.158578	4.522263	5.155144	4.983328	5.664107	5.189057	4.890034	5.980312	5.373384	4.575415	5.296354	5.468955	5.804375	5.299123	5.01264	5.117648	4.900962
KIN	8.255195	8.329813	7.79707	8.288767	8.280944	8.363062	7.74199	8.078726	8.280349	7.639138	8.144724	6.989237	8.192774	8.426295	8.701377	8.619884	8.187248	8.514713	8.654692	8.329755	8.320123
FAM107B	10.233087	9.781822	9.776497	10.303442	9.902684	10.143839	9.687846	10.252345	10.127868	9.878725	10.017504	9.614088	10.291668	10.572275	10.180387	10.208689	9.912929	10.086371	10.187189	10.268169	9.900009
MINDY3	8.222067	7.773677	7.487067	8.176362	8.084692	8.236404	7.892516	7.67868	7.968284	7.329872	8.007837	6.927701	7.661005	8.362597	8.147358	8.471729	8.213523	8.372384	8.572244	8.771572	8.073621
CUBN	7.074401	6.910534	6.790538	7.44848	6.962451	7.114317	7.320464	7.250523	7.544181	7.213654	6.998867	6.736173	7.43611	6.785897	7.665381	7.203741	7.083386	7.670906	7.66066	7.834437	6.937329
TRDMT1	7.621376	7.384014	7.108098	7.979292	7.535609	7.467706	7.755015	7.273523	7.840027	7.359776	7.702077	6.588119	7.38327	7.646053	7.790741	7.720924	7.475472	7.755046	8.371718	8.114483	7.291727
NSUN6	8.587714	7.893809	7.289761	8.330385	7.639923	8.16928	7.447916	7.888323	8.417995	7.545201	7.770119	6.838253	8.223145	8.580239	8.053959	8.777714	8.401948	8.336843	8.783682	8.82626	8.354476
NEBL	6.573713	6.654634	5.852617	5.65648	6.96117	6.928715	5.728601	5.777135	6.456162	6.546089	5.821944	6.162451	5.553546	5.461074	5.645305	5.396322	5.672106	5.40465	5.605821	5.696352	5.635313
ENKUR	5.124098	5.827086	5.811189	5.549297	5.654032	6.067032	5.453196	5.244183	5.235623	5.420462	5.402741	5.499642	5.657711	5.111471	6.764837	6.123301	5.215292	5.932691	5.654501	5.484306	5.232022
ABI1	9.763777	9.859797	9.501058	9.912104	9.833675	10.127616	9.810033	9.703206	9.821585	9.349109	9.838572	8.970096	9.749735	9.913347	9.984541	9.977057	9.914348	10.100792	10.252012	9.941692	9.896952
ANKRD26	6.276571	6.302423	5.787449	6.678094	6.04769	6.48853	5.248239	6.188819	6.072315	5.612639	5.689782	5.285469	5.780918	6.465998	6.687249	6.410673	6.040306	6.758715	6.576903	6.846365	6.192089
ACBD5	8.058835	8.076322	7.826257	8.188387	7.728223	8.060659	7.880235	7.820117	7.928132	7.296487	8.012509	6.759808	7.967996	8.153554	8.331469	8.342537	7.847425	8.139399	8.377147	8.230048	8.137236
LYZL2	3.781704	3.635186	4.309063	3.940431	4.29173	4.091068	4.236352	4.34009	4.062974	4.262773	4.06529	5.203682	4.086671	4.293929	4.575277	4.404973	4.684752	4.42577	3.63121	3.990451	3.575478
ZNF438	7.288707	7.641142	7.048071	7.468786	8.277589	7.500567	8.21959	7.265208	7.701994	7.157146	8.486416	6.778341	7.612289	6.899392	7.687623	7.659862	7.707557	8.386009	8.049342	8.011735	8.10486
ARHGAP12	8.791414	8.3928	8.192838	8.759098	8.271399	8.6434	8.113174	8.110665	8.424581	7.950881	8.234312	7.514359	8.242187	8.794984	8.951329	8.960892	8.651654	8.945101	8.980216	8.923292	8.70464
ITGB1	9.319851	9.412408	9.055108	9.494047	9.15314	9.589034	9.13066	9.292559	9.459059	8.589081	8.984854	8.433402	9.148874	9.261099	9.355482	9.509947	9.723261	9.28541	9.551263	9.459101	9.380932
CUL2	7.785173	7.714028	7.385951	8.075647	7.657364	8.028013	7.468098	7.713056	7.957483	7.156727	7.67277	6.397363	7.845822	8.306041	8.156109	7.846933	7.81575	8.204636	8.528102	8.256429	7.96751
NAMPT	12.307549	12.277007	12.007661	11.526059	12.892745	12.393157	12.746858	12.043507	12.241911	11.90354	12.85536	12.177653	12.348435	11.460516	12.469289	11.983865	12.382281	12.637793	12.709835	11.892226	12.140642
ZNF248	6.899305	6.714349	6.152881	7.189902	6.543972	6.551792	6.21524	6.633882	6.887993	6.13016	6.059539	5.772482	6.418964	6.898024	6.809626	7.38248	6.553544	6.868383	7.087969	7.455761	6.506155
ZNF33B	7.977215	7.477535	7.398049	8.02626	7.483921	7.769599	7.433286	7.791159	8.00197	7.240928	7.45554	6.676339	7.715459	8.566656	7.98432	7.995586	7.610448	8.087108	8.410035	8.118272	7.705596
HNRNPF	10.056254	10.144565	9.984774	10.308869	9.811313	10.188471	9.837931	10.090695	9.93924	9.915958	10.061232	9.165001	9.80567	10.019247	10.064082	10.062314	9.859397	10.008395	9.628281	9.734671	9.914709
MARCHF8	10.04534	10.09715	10.373408	10.696121	10.449234	9.693963	10.230628	9.889172	9.504483	8.951952	9.782693	9.729299	9.523836	9.288935	10.697618	10.063009	9.319827	10.801107	10.60486	10.640901	10.158464
IPMK	8.701794	8.339808	7.995568	8.19725	8.906702	8.529898	9.275509	8.341196	8.614776	7.998271	9.167241	7.721065	8.931888	8.15238	8.821712	8.430567	8.818027	8.706039	9.056688	8.375526	8.710053
CCDC6	8.439606	8.50147	8.028969	8.922571	8.339749	8.738876	8.343709	8.505293	8.563363	8.229382	8.625128	7.891785	8.449075	8.714665	8.795507	8.669538	8.969516	8.846614	8.742803	8.832179	8.842232
ANK3	7.209196	6.404864	5.948096	6.932812	6.816523	7.10888	6.583707	6.455888	6.765646	6.573984	6.626509	6.306271	6.848509	6.361963	7.017092	5.622774	6.800684	6.96314	6.950296	7.042113	6.995146
RTKN2	6.36427	6.333837	6.473586	6.665497	5.907409	7.2243	5.862613	6.063376	6.639122	6.028177	6.134611	5.47067	6.258212	6.357196	6.776608	6.436354	6.528708	6.591428	6.885582	7.403588	6.427726
HERC4	9.496802	9.425295	9.149221	9.750924	9.32743	9.537971	9.634186	9.243023	9.522149	8.889905	9.373609	8.470463	9.45865	9.294731	9.699877	9.614908	9.401857	9.955232	10.033608	9.806045	9.42603
PPA1	7.732047	7.413849	7.541736	7.133541	7.591273	7.501798	6.612461	7.764861	7.51638	7.40779	7.498263	6.84173	7.500187	8.531829	7.758866	7.93946	7.689965	7.319739	7.504975	7.646605	7.726635
PRF1	9.336132	10.046541	10.105293	9.730903	8.927028	9.517151	9.891351	9.948511	8.856804	8.45233	9.098128	9.203016	10.13756	9.355853	9.334813	10.311837	8.944282	10.445778	9.154962	10.014073	10.683214
VSIR	9.322044	9.863077	9.592638	9.338592	9.744778	9.734994	10.023023	9.536453	9.701956	9.551719	10.214796	9.259745	9.584903	9.455793	9.617431	9.405335	9.385821	9.330535	9.658298	9.374119	9.748156
SPOCK2	9.236529	9.532143	9.286129	9.729667	8.683251	9.286123	9.113491	9.349161	9.227938	8.92471	8.962651	8.399583	9.217534	9.346815	9.307519	9.257284	8.778901	9.41696	8.735391	9.216156	9.209586
P4HA1	8.197691	8.400802	7.980247	8.518004	8.219571	8.638315	8.243096	8.239407	8.343135	7.731543	8.530947	7.137038	8.322081	8.564521	8.718677	8.61062	8.199453	8.541619	8.980685	8.692599	8.370508
ECD	8.568697	8.676145	8.375742	8.784591	8.391604	8.693576	8.306786	8.55435	8.708972	8.14894	8.508424	7.632536	8.615685	8.509253	8.686374	8.679302	8.576658	8.633621	8.614291	8.688584	8.606875
PPP3CB	9.695166	9.417377	9.267003	9.961743	9.37423	9.607999	9.395772	9.371624	9.700621	9.039539	9.311732	8.544224	9.558932	9.532103	9.857104	9.816604	9.818558	9.984728	10.283507	10.039697	9.679203
C1D	3.521047	3.999965	3.472794	3.313265	3.785184	3.844062	4.141344	3.77136	3.459867	4.374556	3.575753	4.009573	3.547247	3.498007	3.942678	4.559976	5.158707	4.488813	4.60784	4.353082	3.737832
WAPL	9.340544	9.257661	9.152679	9.558352	9.275112	9.379725	9.24343	9.38507	9.426927	8.872937	9.49951	8.445599	9.23639	9.326353	9.420005	9.294317	9.140488	9.497125	9.419689	9.356709	9.231704
ATAD1	9.293106	8.974741	8.623432	9.447389	8.994929	9.461414	8.646027	9.168449	9.317653	8.69153	8.668716	8.017866	8.887156	9.809545	9.343825	9.72775	9.457525	9.572987	9.726645	9.778707	9.20758
ANKRD22	5.509843	5.325634	5.710632	6.112113	6.680313	6.679914	5.962586	5.924535	5.347729	5.265264	7.781956	5.855257	6.470673	6.012864	6.416586	6.472056	6.371711	6.00485	7.539111	5.946588	7.071191
MIR107	6.667022	6.841641	6.777377	6.481479	6.950593	6.691853	7.101556	6.84211	6.914594	7.329095	6.728879	8.359868	7.127169	6.120813	6.7816	7.283239	7.050654	6.716496	6.894108	7.105292	6.756897
FLJ37201	5.074711	4.660589	4.897064	5.407094	5.027986	5.609822	4.555643	5.233648	5.382985	5.056827	4.881655	4.958196	4.83467	5.900427	5.667964	5.694547	4.93099	5.516513	5.222008	5.891756	5.044617
MYOF	7.030138	7.11858	6.92086	7.608997	7.125823	6.852877	7.625313	7.098256	7.327041	7.228684	7.183892	7.11152	8.101138	6.568454	7.387245	7.111659	7.335251	7.481662	6.98974	7.418756	8.309559
FRA10AC1	6.473084	6.420239	5.744854	6.357179	6.20964	6.197216	5.9086	5.93077	6.413172	5.502206	5.704434	5.168472	6.022042	6.615236	6.607322	6.773265	6.131031	6.657367	7.258929	6.990704	6.220879
NOC3L	7.058948	6.688931	6.304187	7.419341	6.785772	7.485785	6.439714	6.853307	7.043533	6.332675	6.699296	5.686764	6.777805	7.907897	7.462197	7.293	6.790278	7.72389	7.7162	7.784497	7.041033
PDLIM1	7.904589	7.72989	7.716287	8.317713	7.785539	8.334585	7.837315	7.843505	7.724564	7.817957	7.484236	7.929591	7.728721	8.186188	8.113664	8.487782	8.344657	8.124603	8.105964	7.648655	7.79721
ALDH18A1	7.470003	7.552412	7.201519	8.143248	7.103558	7.749471	7.145926	7.60174	7.254502	6.980253	7.051564	6.844338	7.594178	7.3879	8.040563	7.75551	7.513018	8.296475	7.346152	8.032023	7.611105
BLNK	8.224548	7.788911	7.191179	8.487508	7.879955	8.491549	7.228314	7.89456	8.481641	7.46194	7.782175	7.534071	8.028322	8.777027	8.015887	8.491118	8.480167	8.448893	7.990509	8.028258	7.800273
TM9SF3	10.073996	10.145739	9.845041	10.384065	9.939341	10.292811	9.956167	9.951835	9.938189	9.560726	9.905696	8.893949	9.781273	10.188683	10.396707	10.400697	10.392283	10.357714	10.577005	10.533071	10.143799
ERLIN1	7.86559	8.193827	7.426281	8.262121	8.002898	7.997704	8.48186	8.011024	8.053365	7.764596	8.616466	6.76866	8.052502	8.115682	8.643923	8.261391	7.749991	8.179444	8.603761	8.081096	8.347139
CHUK	8.388619	8.360063	7.948523	8.386896	8.728555	8.83543	8.558955	8.203736	8.4382	7.798848	8.64286	7.358763	8.370297	8.710388	8.909381	8.672142	8.701305	8.92618	9.339975	8.878662	8.892273
CWF19L1	8.467317	8.460408	7.938311	8.707544	8.680152	8.568715	8.075533	8.237081	8.461934	7.990784	8.627502	7.58757	8.340713	8.624909	8.570724	8.59495	8.556935	8.711794	8.760954	8.73167	8.641063
LDB1	9.070185	9.326386	8.932072	9.252754	9.090865	9.233785	9.129473	9.089308	9.370267	9.028839	9.262257	8.521277	9.241248	9.072791	8.922454	9.285755	9.213974	9.124243	9.085914	8.838723	9.217619
PCGF6	7.673198	7.629372	7.633676	7.460411	7.415988	7.569381	7.71208	7.899623	7.117152	7.387894	7.154738	7.7943	7.667196	7.872599	7.700913	7.350752	7.86647	7.413022	7.634158	7.607496	7.501158
ZDHHC6	8.391104	8.37967	8.214948	8.753319	8.415266	8.709733	8.43642	8.069671	8.568738	8.181267	8.462617	7.502326	8.343257	8.647648	8.942393	8.724684	8.829527	8.948891	9.427723	9.449537	8.97804
SHTN1	6.637319	7.537877	6.865216	6.868214	7.210142	6.483559	7.956106	6.512824	7.147169	6.933247	7.659956	6.832937	6.912763	5.98731	7.153688	6.742662	7.553001	7.088252	6.975284	6.803938	7.140739
EIF3A	10.100365	10.502493	10.075304	10.547837	9.914545	10.38878	9.548264	10.264519	9.955588	9.821027	10.273731	9.318771	10.240696	9.923393	10.308332	10.278348	10.003462	10.302097	10.035419	9.928135	10.107602
SNORA19	5.825336	5.799074	5.479537	6.103744	5.589697	5.98136	5.738015	5.497816	6.03583	5.325915	5.461983	5.183872	5.632735	5.744144	5.856271	6.241774	5.532397	6.483369	6.489126	6.591256	5.904834
PRDX3	9.986283	9.885239	9.333376	9.787432	9.97502	9.916775	9.830841	9.742826	10.070013	9.683898	10.12747	9.076442	10.082556	10.160856	10.159944	10.010828	9.874484	9.523664	10.225126	9.873983	9.939608
RGS10	9.472517	9.034386	9.104867	9.359228	9.776823	9.088947	9.082061	9.283866	9.105658	8.978454	9.166022	9.043219	9.142943	9.510055	9.387603	9.51929	8.90368	9.063408	9.17051	9.868418	9.094928
TIAL1	9.038417	8.962194	8.588768	9.209209	8.700712	9.054226	9.030707	8.728078	9.045137	8.61417	8.650719	8.117685	9.102926	9.063905	9.097564	8.908788	8.903371	9.386306	9.597202	9.463614	9.029678
CHST15	9.363087	9.692596	9.642149	9.051371	9.792549	9.628456	10.270192	9.325284	9.327392	9.08317	10.244857	9.392797	9.714861	8.940437	9.766114	9.322273	9.829345	10.043748	9.8369	9.288034	9.744772
OAT	9.026269	8.157784	7.996024	8.258921	8.573424	8.993046	8.163907	8.323653	8.37957	8.016226	8.828397	8.079931	8.606938	8.453206	8.598085	8.161668	8.285907	8.21868	8.838781	8.660988	8.244211
EEF1AKMT2	7.722825	7.868877	7.061758	8.097847	7.455138	7.657749	7.085329	7.476288	7.616813	7.131228	7.162412	6.449445	7.466364	7.769393	7.742254	7.796357	7.322621	8.058207	8.063037	7.428753	7.77443
LINC01165	5.738587	5.766834	6.484434	5.919236	6.291256	5.750518	5.864418	5.97951	6.140584	6.942779	5.686378	7.131035	6.357783	5.797534	6.163085	5.670588	5.973414	5.901835	5.734769	5.695171	6.317986
ADAM8	8.646738	8.836291	8.914782	8.570583	8.784832	8.837508	9.267978	8.628883	8.771974	8.519354	9.207048	8.282418	8.863554	8.195861	8.641043	8.161681	8.493528	8.920194	8.841042	8.242971	8.739158
ECHS1	8.802248	9.150259	8.971654	9.24169	8.803727	9.051001	8.710352	9.125175	8.759802	8.890016	8.704213	8.504032	8.987081	9.128997	8.690147	8.635613	8.779644	8.535547	8.428467	8.602059	8.671857
IFITM1	11.037779	10.855202	10.459708	11.068201	10.998465	11.239422	11.028073	10.904581	10.849335	10.798416	11.191755	9.909084	10.975507	11.216799	10.680677	10.839127	10.761131	10.863401	10.664797	11.062171	11.897877
TALDO1	10.420274	11.484087	11.026566	10.794239	11.205984	11.172782	11.248631	10.814318	10.747619	10.824332	11.386612	10.492075	10.710067	10.346224	10.690375	10.359606	10.224261	10.621654	10.631511	10.07931	10.069852
PNPLA2	8.291313	8.521765	8.812628	9.129125	8.382906	8.37868	8.519048	8.41106	8.285943	8.042955	8.581659	8.35655	8.099798	8.086694	8.360133	7.940584	8.138351	8.488583	8.2489	8.65331	8.595916
CD151	7.249948	7.34344	7.571976	7.578553	7.185484	6.865154	7.536847	7.152019	7.282431	7.226622	7.651653	7.589033	6.699728	6.455563	7.348878	7.046133	7.159312	6.886531	7.178934	6.625288	7.184013
KRTAP5-AS1	6.713506	6.559855	6.764771	5.898394	6.719446	6.422857	6.797784	6.519192	6.704175	7.251911	6.622597	7.435407	6.797714	5.995113	6.325661	6.474107	6.496292	5.99076	6.312736	6.213353	6.743197
KRTAP5-5	7.176371	7.047097	7.21402	6.759719	6.786581	6.697376	7.450296	7.091139	7.009319	7.849741	6.867977	8.725738	7.089915	6.758449	7.165673	7.012623	7.987079	6.972497	7.03551	6.970216	6.474585
FAM99A	6.047234	6.166957	7.051509	6.449629	6.404996	6.520449	6.780122	6.970496	6.306548	7.173709	6.499513	7.238606	6.436479	6.328702	6.933353	6.54234	6.517368	6.185042	5.975165	5.70491	5.939005
KRTAP5-6	6.968251	6.756184	6.838553	6.769442	6.825795	6.580055	6.956558	6.726673	7.035266	7.885088	6.835171	8.192909	6.829164	6.514217	6.551065	6.930648	7.367868	6.795895	6.816902	6.87002	6.888897
TSPAN32	8.120999	8.182823	8.318522	8.162891	8.075703	8.104456	8.030885	8.473549	8.307656	8.138959	8.106982	8.202673	8.344684	8.122905	7.914735	8.203743	8.14085	8.165733	8.12131	8.23414	8.180584
CD81	9.025791	9.13233	8.710578	9.278887	8.589543	9.344899	8.665051	9.195217	8.885371	8.312765	8.67647	8.531816	8.892491	9.306898	9.252316	9.474439	9.178501	9.449409	8.94795	9.215989	9.363438
PGAP2	7.32932	7.482889	7.540152	7.607788	7.440243	7.580049	7.493229	7.387052	7.389927	7.345593	7.679936	7.408169	7.423406	7.504178	7.359918	7.606397	7.234536	7.373367	7.228857	7.77873	7.524483
RRM1	7.489374	7.742536	7.051016	8.107928	7.384648	7.85065	7.042586	7.785849	7.341986	6.991055	7.24501	6.995107	7.41465	7.931408	7.959754	7.603405	7.626951	7.997919	7.57625	7.929548	7.827113
OR52K2	6.193421	6.355043	6.887209	6.50545	6.51978	6.674455	7.63238	6.199026	6.760931	6.590624	7.071022	6.580552	7.118972	6.236872	6.156173	6.186207	6.6353	6.897353	7.182885	5.874551	7.128148
OR52K3P	7.717312	7.876111	8.289503	7.905381	8.203179	8.025181	9.194793	7.877907	8.177247	7.551674	8.589294	7.451549	7.894284	7.285272	7.688618	7.824872	7.9043	7.879698	8.242296	7.239512	8.52062
OR52K1	6.346367	6.63587	6.598958	6.534313	6.913759	6.911906	7.833212	6.5035	7.135825	6.875303	7.183821	7.211535	7.023047	6.171005	6.761997	6.690391	7.375675	7.165687	7.401244	7.187329	7.650474
OR52I1	5.367684	4.763912	5.254856	5.296878	5.286257	4.805364	5.276097	5.128777	5.156624	5.630673	4.82246	6.134045	5.03759	4.968485	4.682113	5.167673	5.891849	5.2582	5.583735	4.903765	5.12161
OR51L1	5.152549	4.511456	5.274414	4.554282	5.013949	5.016762	5.141798	5.123568	5.053787	5.837348	5.254978	6.23224	5.092022	4.699448	4.668	5.214835	5.75614	4.628303	5.120919	4.830515	5.506094
OR52J3	5.233443	5.225426	5.533673	5.012718	5.325312	5.469883	5.011001	5.394062	5.056836	5.233036	5.208173	6.603794	5.332434	4.985759	5.112125	5.248743	5.675939	5.34491	5.126035	5.297479	5.38989
OR51B6	4.329504	4.401143	4.529048	4.446618	4.486372	4.177732	4.491786	4.429527	4.616715	5.062371	4.509885	5.344895	4.479182	4.56427	4.271389	4.585602	5.172454	4.010148	4.376071	4.270945	4.143476
OR52B6	5.521227	5.853191	6.237287	5.553794	5.784077	5.418296	5.657503	5.631853	5.738816	6.384309	6.127274	6.952544	5.914137	5.808062	5.461023	5.936932	6.609415	5.643368	5.731746	5.584937	5.602051
TRIM22	10.360501	9.97282	9.715278	10.524737	10.337626	10.445773	9.843018	10.282799	10.34117	9.721384	10.585272	8.998723	10.368568	10.613247	10.327597	10.494761	10.598941	10.32052	10.558136	10.601867	11.292626
OR52N4	4.563004	4.798892	4.244608	5.502352	5.055653	4.55367	5.033035	4.904253	4.722009	4.994979	4.498998	5.381172	5.018382	4.740897	4.719025	4.836889	5.140333	4.866756	4.998749	5.603062	4.93331
OR56B4	5.159644	4.948256	5.522811	5.144146	5.045981	4.662763	5.344583	5.463765	5.180077	6.061638	5.151291	6.289899	4.979074	5.423703	4.669587	5.450185	5.627908	4.719654	4.830292	4.779785	5.612054
OR52W1	6.492804	6.470093	6.675087	6.378221	6.820566	6.414933	6.804506	6.406475	6.769215	7.219037	6.658463	7.69273	6.543889	6.268343	6.220998	6.483214	6.938091	6.318051	6.283887	6.401003	6.473618
TIMM10B	8.643769	8.673346	8.649042	8.886533	8.459046	8.656502	8.540347	8.67973	8.802445	8.513878	8.237937	8.058326	8.467324	8.418915	8.177002	8.509176	8.418915	8.500416	8.452594	8.693931	8.347302
EIF3F	7.111224	7.418835	7.116644	7.634721	6.96266	7.585631	6.337566	7.312593	7.518654	6.567635	7.275088	5.785082	6.752332	7.778623	7.60802	7.362663	7.228364	8.142152	6.96257	7.930706	7.054048
RPL27A	7.625058	7.604446	8.227232	7.841515	7.926953	8.324839	7.448192	7.70848	7.759362	7.574329	7.888398	6.683899	7.166966	8.205357	7.557641	8.383743	8.343691	7.845418	8.282574	8.036193	7.965581
SNORA3A	9.295435	8.242111	8.153331	8.664187	8.655756	8.446341	8.846686	8.565231	8.926725	8.14573	8.72662	8.283104	9.620081	9.193423	8.277497	8.885548	8.213045	9.115035	9.107838	9.3951	8.567375
IPO7	8.911142	8.496448	8.279479	9.125917	8.219594	8.866019	8.109372	8.80123	8.827851	8.172933	8.683846	7.305143	8.542588	8.883262	8.592792	8.880419	8.347697	8.653457	8.794709	8.654598	8.598427
SNORA23	7.806767	6.985118	6.617628	7.341582	7.236007	6.550037	7.203594	7.225513	7.564993	6.972138	7.024694	6.708044	7.81998	7.653151	7.108345	8.106028	7.044431	7.889224	7.652202	7.671097	7.130513
ADM	8.336675	8.500109	8.633854	8.584288	9.120146	8.869027	9.00108	8.315882	8.281467	7.979517	9.193469	8.300263	8.660618	8.072213	8.67843	8.202719	8.454408	8.899491	8.468497	8.191306	8.887469
CTR9	9.312258	9.420786	9.130647	9.379258	9.145921	9.536425	8.698841	9.55108	9.282257	9.027523	9.360482	8.436863	9.361931	9.241732	9.751004	9.793752	9.322722	9.597951	9.49418	9.879263	9.635587
USP47	8.764697	8.514781	8.353371	9.120686	8.333605	9.000123	8.09748	8.517672	8.602078	7.828914	8.312993	7.228989	8.414212	8.742684	8.945889	9.040737	8.572209	9.039542	9.312797	9.449382	8.756873
MICAL2	8.688749	9.268471	9.31207	9.090221	9.022421	8.807259	9.400916	9.033093	8.886447	8.40244	9.476284	8.777617	9.018379	7.755599	9.415501	8.553396	8.855335	9.107915	9.254773	9.284178	8.485136
FAR1	9.565898	9.566485	9.356669	9.793825	9.932132	9.97285	9.787852	9.34734	9.715444	9.116158	10.134348	8.858967	9.439673	9.491872	9.810648	9.926234	9.764822	9.969224	10.523103	10.034114	9.559645
PDE3B	9.285947	9.191713	8.739951	9.271221	9.053216	9.440528	9.473539	9.195464	9.489009	9.098988	9.580705	7.877485	9.09605	9.342901	9.279964	9.29915	8.757697	9.219167	9.587787	9.385504	9.076933
C11orf58	10.015495	9.498142	9.187641	10.056855	9.820002	9.851798	8.924512	9.645985	9.789845	9.23799	9.71346	8.475465	9.584574	10.407746	10.09655	10.103305	9.855218	9.756595	10.424912	10.222914	9.925629
NUCB2	8.643293	8.023119	7.863158	8.827676	7.952377	8.668582	7.175592	8.441726	8.379615	7.89335	7.953699	6.73364	8.139847	9.225317	8.830147	9.078557	8.701842	8.578101	8.871082	9.091946	8.551794
MRGPRX4	5.474207	4.958375	5.561705	5.095113	5.314137	5.057058	5.119652	5.2515	5.256467	5.892432	5.296672	7.126511	5.24096	4.953877	5.391876	5.326949	6.304342	4.764095	5.441976	5.527939	5.171691
LDHA	9.501211	9.953928	9.279249	9.564819	9.506263	9.790939	9.193933	9.54448	9.481317	9.304883	9.685931	8.737966	9.276738	9.592069	9.7295	9.996279	10.092305	9.622971	9.898318	10.01759	9.80157
ZDHHC13	8.108371	8.021141	7.66561	8.260623	7.921386	8.35813	8.250966	7.902496	8.192818	7.323056	7.966011	7.169859	8.135547	8.307858	8.369145	8.261491	8.261328	8.493237	8.894556	8.927249	8.399534
HTATIP2	8.380902	8.708531	8.34829	8.207216	9.107792	8.854751	8.352648	8.169401	8.591189	8.315328	8.982392	7.816353	8.531163	8.648635	8.783502	8.251943	8.616171	8.374248	8.931917	8.621308	8.745908
PRMT3	7.437489	7.144241	6.925711	7.673794	7.30735	7.409516	6.928876	7.168332	7.575764	6.76898	7.013802	5.881967	7.316409	7.687791	7.281174	7.404527	6.960092	7.401422	7.704104	7.613784	7.541247
RPS25	10.135221	9.398117	8.945604	8.955098	9.993354	9.356846	8.353468	9.705284	9.650103	9.898181	9.736189	9.008178	9.643452	11.065973	9.012337	9.198342	8.964359	8.40361	8.845336	8.796729	8.514255
METTL15	7.67423	7.380432	6.799235	8.008744	7.442013	7.918888	7.179098	7.326771	7.588602	7.065612	6.921341	6.688372	6.903369	7.619292	7.871171	7.771505	7.741731	7.335982	8.09279	8.362344	7.519744
DNAJC24	7.075537	7.102423	6.403769	7.070252	6.81337	7.103226	6.353438	6.704355	6.992331	6.414759	6.615878	6.565025	6.5178	7.52897	7.060999	7.440268	7.002535	7.323313	7.751227	7.933569	6.853685
ELP4	7.345925	7.067143	6.619675	7.677757	7.043851	7.514712	7.004334	7.252483	7.409796	6.843369	7.054008	5.928816	7.338261	7.499119	7.254582	7.281962	7.244079	7.480998	7.678439	7.749471	6.982788
EIF3M	10.224196	10.052085	9.195566	9.764755	10.006399	9.98564	8.950381	9.851363	10.110817	9.590835	9.986862	8.826665	9.828821	10.855043	10.223046	10.580462	10.298108	10.014277	10.156042	10.167091	9.860914
PRRG4	7.827459	7.141044	6.804467	7.188933	7.814122	7.461018	8.258754	7.316231	7.772318	7.439819	8.034144	7.246171	7.823805	7.167377	7.229985	7.009441	7.269129	7.60112	7.469752	6.683002	7.454258
QSER1	7.593679	7.371476	6.865544	7.96011	7.36729	7.688837	7.870354	7.409965	7.6269	7.213832	7.599783	6.57025	7.709154	7.538989	7.679799	7.531315	7.491206	7.92044	8.19468	8.265687	7.68371
HIPK3	9.694019	10.120764	9.61936	9.801323	9.983523	9.921986	10.57575	9.720303	9.958388	9.642491	10.23669	9.211027	10.136375	9.208831	10.004239	9.813346	10.253644	10.353988	10.459007	10.142475	9.792118
CAT	9.511235	10.088422	10.212929	10.139174	9.877242	10.533566	10.357636	9.524867	9.986498	10.118071	9.816442	9.259544	9.708895	9.715105	9.830312	9.426698	9.288877	9.444616	10.24631	9.574978	8.995515
MIR129-2	4.313055	4.741332	4.514133	4.666525	4.921599	4.772496	4.86565	4.204343	4.436938	5.609872	4.678268	5.763091	4.555287	4.614186	4.696727	4.909285	5.367277	4.116888	4.387505	4.694953	4.405132
SLC35C1	7.200919	7.208552	7.234248	7.139763	7.372859	7.262737	7.087749	7.343542	7.301311	7.239026	7.51641	6.637354	7.13211	7.380526	7.287863	7.025925	7.084202	7.355004	6.994628	7.475051	7.731629
OR4X2	4.836027	5.084595	5.109039	4.786595	4.919101	4.932098	4.747949	4.748452	5.158077	5.555722	4.964255	6.231219	4.913973	5.111618	4.88871	5.002781	5.915169	4.470585	4.892787	4.690512	4.684534
OR4X1	5.346887	5.243527	5.552528	5.315318	5.389261	5.210953	5.789284	5.466339	5.565576	6.295338	5.460503	6.885913	5.621965	4.830691	5.858161	5.613407	6.112638	5.701991	5.334763	5.527225	5.185074
OR4C3	4.946465	4.741001	4.625577	4.487213	5.265139	4.883307	4.884582	4.814148	4.765681	6.057284	4.950068	6.428401	4.939408	4.977435	4.985251	5.253127	5.652011	4.803719	4.654945	4.688002	4.887696
OR4C13	4.967158	4.986962	5.040727	5.414479	5.219442	5.071403	4.922396	4.808094	5.645963	5.885944	5.108315	6.927945	4.896148	4.745294	5.109001	5.817461	6.018466	4.931171	4.538416	5.042456	5.604455
OR4C16	4.511508	4.850904	4.902853	4.610421	4.70792	4.74067	4.547628	4.541333	4.598951	5.845491	4.737005	6.237976	4.873408	4.642937	4.753814	5.055279	5.699614	4.382305	4.3706	4.637397	4.882329
OR4C6	5.557327	5.188992	5.872539	5.407784	5.484197	5.111755	5.549954	5.536425	5.143987	6.2164	5.590761	6.899526	5.64397	5.118101	5.468887	5.429059	6.198275	5.328279	5.055263	5.534431	5.403165
TRIM51	6.279013	5.437327	6.142233	6.037963	5.942349	5.021657	5.879271	5.869339	5.499917	6.586815	5.64444	7.571679	6.442538	5.779509	5.357818	6.833093	7.265935	5.754832	5.854329	5.322981	5.659281
OR8H2	3.716062	3.738721	3.579263	3.605083	4.038431	3.591756	3.67426	3.68516	3.733432	4.231332	3.522859	4.069845	3.873837	3.690426	3.691975	4.313647	4.216506	4.006653	3.877755	3.658215	4.074864
OR8K1	4.540649	4.49358	4.532733	4.479241	4.619618	4.742699	4.48448	4.559912	4.205396	5.061744	4.146026	5.38624	4.655818	4.191316	4.616351	4.850676	4.965408	4.491551	4.484007	4.378595	4.400299
OR5AK2	4.016204	4.366204	4.584471	4.014821	4.484963	4.329341	4.601255	4.401021	4.383708	5.012703	3.879675	5.693617	4.476156	4.128021	4.822379	4.52716	5.46774	4.322517	4.674141	4.612966	4.378823
SERPING1	7.217042	7.057511	7.161748	7.380712	7.542526	7.587601	7.486044	7.465055	6.80159	7.31445	8.051436	7.277044	7.780688	7.107398	7.382314	7.015005	7.529903	7.283951	7.078637	7.680612	9.203302
OR9Q2	6.241386	6.196039	6.556442	6.225548	6.804699	6.231051	6.531317	5.789469	5.986146	7.06444	6.023516	7.425555	6.050907	5.801042	6.005232	6.093371	6.55937	5.962403	5.870108	6.033354	6.25073
OR1S1	3.574568	3.309819	3.610952	3.539205	3.601818	3.386046	3.657937	3.597031	3.556115	4.875645	3.701056	5.755147	3.575328	3.725074	3.709826	3.656514	4.443084	3.664472	3.487922	4.068336	3.742738
FAM111B	6.645425	5.657549	5.761676	6.794937	5.635126	6.238683	5.40036	6.718584	5.984121	5.480256	5.893852	5.756898	6.385674	7.479199	6.572102	7.234565	6.942745	7.242738	6.312032	6.558606	5.834097
FAM111A	9.340903	9.10295	8.353489	9.227243	9.042326	9.163986	9.292137	9.157622	9.454662	8.949279	9.267129	8.357153	9.697906	9.285741	9.463297	9.492853	9.467776	9.51474	9.67589	9.623855	9.501695
OR4D6	5.350604	5.391393	5.843696	5.325634	5.668039	5.422733	5.597724	5.582721	5.374529	6.383912	5.455707	6.954892	5.672271	5.468144	5.579245	5.484997	6.144396	5.338153	5.084863	5.280365	5.804315
OR4D10	5.010914	5.074334	5.377728	5.119879	5.551513	4.951126	5.096219	5.551677	4.79771	5.917643	5.28928	6.420782	5.362751	5.451961	5.422889	5.644805	5.980151	4.868903	5.175639	5.196013	5.153273
STX3	8.926981	9.255042	9.109807	8.327378	9.555447	9.337551	9.710299	8.859509	9.206119	9.009056	9.834311	9.106992	9.488101	8.607077	9.32321	8.803232	9.3027	9.196047	9.496114	8.659944	8.99234
MS4A3	6.251131	6.095863	6.30817	6.685903	6.779875	5.731086	6.229983	6.075462	6.258544	5.836793	6.151288	5.929813	6.231292	6.357261	6.133776	5.80458	5.432449	5.513626	6.294349	6.652521	6.968248
MS4A2	5.277763	6.12791	6.088212	5.815579	6.097297	5.318777	5.216914	5.250256	5.724901	5.367633	5.125958	5.126177	5.493769	5.756721	6.254975	5.668384	5.006959	5.287197	5.163082	6.3326	5.013031
MS4A4A	5.204639	5.07762	4.769038	5.010103	5.21079	5.027692	5.056603	5.03528	4.959049	4.913837	5.790055	4.992427	4.894801	5.158676	5.079723	4.958821	5.5694	5.273248	5.719812	5.576833	6.639815
MS4A1	10.329012	9.625105	9.069062	10.613356	9.905207	10.665654	9.273582	10.096042	10.663131	9.387974	9.609206	9.377054	10.06144	11.356004	10.238386	10.601414	10.430761	10.696861	10.403443	10.547096	9.457068
TMEM109	8.906152	9.313654	8.918449	9.370767	8.738667	9.28905	8.882971	9.179493	9.089043	8.800381	8.898925	8.2147	9.039123	9.160298	9.246861	9.377669	9.183335	9.414999	8.82298	9.241882	9.387027
CD6	8.771703	8.696715	8.588906	8.926039	8.639897	8.932453	8.187075	8.971695	8.73833	8.736776	8.392248	8.099039	8.436574	8.859325	8.698555	8.655785	8.485303	9.00524	8.467128	8.581069	8.709422
CD5	9.191551	8.987161	8.823972	9.418236	8.659725	9.184394	8.812353	9.450936	9.062439	9.0346	8.662254	8.157113	8.973748	9.228503	9.050456	9.195173	9.066638	9.383926	8.77432	9.059528	9.153783
TMEM138	8.019246	8.220854	7.804014	8.240545	8.152499	8.211944	7.912083	8.185096	8.295013	7.843467	7.990733	7.264171	8.301398	8.442871	8.405544	8.073206	8.351784	8.246315	8.489006	8.345228	8.318271
SDHAF2	9.6493	9.814172	9.346261	9.64957	9.725805	9.779969	9.450691	9.704629	9.742244	9.489015	9.748199	8.869138	9.811008	9.824894	9.812756	9.820011	9.840274	9.700398	9.831538	9.626964	9.895219
FADS2	7.01208	8.226371	7.295178	7.621475	8.000491	6.934552	6.939475	7.185537	6.864822	7.119515	7.064003	7.997111	7.161887	6.731722	7.720891	7.554181	8.363304	8.13451	7.196638	6.875845	7.237344
BEST1	7.568926	8.151687	7.650012	7.235317	8.296981	8.164737	8.485061	7.687624	7.97731	7.565479	8.338921	7.389309	7.855686	7.331238	7.924202	7.153614	7.960805	8.022945	8.123364	7.734604	7.740906
TMEM179B	8.560306	9.11183	8.710506	8.932362	8.837453	8.977513	8.829769	8.740905	8.710501	8.677231	8.747475	8.380199	8.695212	8.895443	8.746052	8.812923	9.019833	8.810488	8.810146	9.062127	8.959554
LGALS12	7.229731	7.166213	7.410977	7.633454	7.038559	7.799424	7.1942	7.214223	7.11028	7.735083	7.098865	7.431382	7.151713	7.070741	7.145236	6.887023	7.143488	6.786528	7.44456	6.992688	6.961342
RTN3	8.599166	9.266845	8.985881	8.938774	9.230619	9.173224	9.633355	8.914668	8.747892	8.644196	9.635745	8.734198	9.133425	8.424323	9.241052	8.95386	8.740576	9.392411	9.519905	8.679517	8.559879
NAA40	7.371331	7.430288	6.961625	7.357931	6.982151	7.372423	6.629807	7.025112	7.343273	6.894175	6.782699	6.619771	7.486678	7.317247	7.012081	7.421839	7.595161	7.511849	7.452199	7.268859	7.616177
COX8A	8.916385	9.316298	8.914651	9.136399	9.134698	9.210661	9.041813	8.91355	8.895797	9.088643	9.122563	8.562317	8.854269	9.125041	8.094627	8.140992	8.246304	7.708938	8.093307	8.281868	8.32277
OTUB1	8.71452	9.047088	8.932295	9.029238	9.051656	8.926759	8.846122	8.971192	8.941042	8.731975	9.047071	8.127532	8.898022	8.961805	8.973619	8.939576	8.795376	9.024539	8.869377	8.778112	8.9736
FERMT3	9.263407	9.761843	9.545249	9.830318	9.456146	9.637964	9.73598	9.528475	9.468691	9.000214	9.653602	8.769448	9.506219	9.000758	9.600235	9.705084	9.147353	9.757982	9.432405	9.046332	10.02834
PRDX5	9.790857	9.86244	9.729377	9.516522	9.849898	9.735477	9.533596	9.664194	9.536935	9.494331	10.132543	9.462966	9.559152	9.717606	9.773831	9.48831	9.424698	9.14054	9.39591	10.245194	9.657725
VPS51	8.779462	8.864726	8.814246	8.951615	8.6813	8.877691	8.527666	8.911509	8.709796	8.617428	8.746359	8.13957	8.520486	9.088041	8.484435	8.571381	8.392101	8.738856	8.36736	8.692036	8.357768
MRPL49	7.618702	7.905876	7.546449	7.8344	7.581667	7.839462	7.542447	7.825733	7.819129	7.453664	7.798241	6.786335	7.627062	7.890581	7.48064	7.803365	7.349732	7.81204	7.32923	7.705396	7.946563
SCYL1	8.093259	8.332237	8.215666	8.040064	7.861572	8.133283	8.444012	8.243185	8.027066	8.059189	8.251597	8.202178	8.197182	7.795941	8.253385	8.108786	8.100423	8.157263	8.070226	8.111851	8.186503
FAM89B	7.676155	7.998452	8.156562	7.66138	7.894927	7.915588	7.934489	8.042728	7.780613	7.663712	7.924211	7.406118	7.838974	7.856727	8.031111	7.812957	7.417883	7.632868	7.605558	7.859773	7.834694
CTSW	8.785651	9.760352	8.935286	9.178946	8.18533	8.733779	8.762733	9.31645	8.752074	8.630304	8.787546	8.263883	9.273793	8.871595	8.666334	9.783521	9.119147	9.274834	8.768406	9.673447	9.793578
DRAP1	9.332685	9.634416	9.321241	9.802633	9.797946	9.757264	9.190062	9.736505	9.494096	9.605619	9.581685	8.832123	9.352066	9.795071	9.446126	8.933214	8.963262	8.751066	9.225603	9.422013	9.749656
BANF1	13.223496	13.330751	13.248328	13.387441	13.399328	13.380925	13.209112	13.33859	13.318935	13.267512	13.405705	13.140157	13.136718	13.255804	13.639757	12.993742	12.808084	12.860349	13.095878	13.250151	13.375598
PACS1	9.023478	9.369184	9.084166	9.277964	8.919584	9.25079	9.320389	9.248314	9.22864	9.07895	9.348179	8.927495	9.356879	8.930517	9.126472	9.008585	9.198707	9.3958	8.872604	8.588041	9.053457
RAB1B	9.513185	10.292611	9.828527	10.059736	9.819946	10.284788	10.21106	9.767458	9.685998	9.531337	9.774597	9.200784	9.607571	9.513966	10.236105	10.152427	10.1025	10.385168	10.00335	10.36691	10.43289
DPP3	7.383115	7.369966	7.501451	7.485047	7.120043	7.278959	7.136252	7.469921	7.304749	7.162443	7.554232	7.051394	7.298652	7.232105	7.093702	7.248342	6.981299	7.123804	6.710252	7.028128	7.67953
RBM14	9.013687	9.116896	9.014103	9.524838	8.488109	9.093201	9.022127	9.362753	9.444371	8.698204	8.911287	8.728431	9.392891	8.564439	9.316583	9.211283	9.136679	9.298381	8.878954	8.583374	9.348025
TBC1D10C	9.32821	9.350981	9.327727	9.390708	9.007544	9.491546	9.291223	9.39739	9.529857	8.911006	9.416066	8.500441	9.368217	9.595502	9.038577	9.145293	9.052988	9.196117	8.990341	8.939945	9.123457
GSTP1	9.3215	10.083919	9.559075	9.605756	9.495688	9.697375	9.47255	9.445365	9.577537	9.414048	9.809236	8.726841	9.578237	9.47428	9.49147	9.574931	9.387263	9.277678	9.201163	9.249498	9.432141
TCIRG1	8.653436	8.922133	8.84889	8.589608	9.036952	9.038084	9.241559	8.813545	8.982316	8.759643	9.487261	8.620141	9.199214	8.575851	9.032976	8.840856	8.975211	9.015884	9.235705	8.64737	9.149734
KRTAP5-9	6.964243	6.544866	7.393114	6.628133	7.01869	6.911139	7.026997	7.159072	7.054105	7.734949	7.122348	8.006991	7.015061	6.780316	6.456823	7.334694	7.485111	6.791712	6.964606	6.833555	6.849138
KRTAP5-10	8.300598	8.228164	8.31173	7.888787	8.310088	8.015358	8.418579	8.317091	8.38566	9.441614	8.126307	10.117818	8.459604	8.145001	8.184907	8.4885	9.176489	8.033957	8.274299	8.014389	8.528514
FOLR3	7.929426	7.687669	7.898832	7.427279	8.617945	7.868107	8.331768	7.674447	7.725283	7.55038	8.805756	7.394855	7.101941	8.522154	7.131243	7.437702	7.28575	7.278306	7.211752	6.88231	7.508177
RPS3	12.731705	12.551484	12.40813	12.5908	12.61062	12.705626	11.517702	12.506126	12.486184	12.540383	12.38251	12.194175	12.602868	13.008864	12.040271	12.093907	11.9879	11.997029	12.185002	12.088563	11.684868
SNORD15A	7.743358	7.679724	6.876123	7.578637	7.577514	7.361109	7.236234	7.365236	7.540215	7.318945	7.392916	7.066857	7.933486	8.36721	7.567293	7.706187	7.233793	7.845589	7.937106	7.49897	7.709985
SNORD15B	10.266446	7.674955	7.765965	8.827079	9.972948	8.692515	9.197693	8.807768	9.62314	8.84869	9.500051	8.916965	10.201478	10.853837	8.463409	10.045418	9.552169	9.818898	10.340147	10.357127	8.953889
ACER3	7.002589	7.350173	6.886199	7.275113	6.776424	7.267159	7.435515	6.771523	7.412465	6.986667	7.359119	6.696081	7.473672	6.512365	7.368286	7.506325	7.579166	7.613367	7.775871	7.302791	7.501811
RPS28	12.953776	12.925135	13.35895	12.679472	12.82663	13.079284	13.044637	13.080467	12.821732	13.171111	12.687888	13.326382	12.734208	12.91789	12.600583	12.694946	12.950143	12.477819	12.245766	12.491992	12.493024
TMEM126B	7.046476	6.684141	6.49915	7.218823	7.079074	7.097467	6.746778	6.647876	7.080492	6.408813	6.790247	6.094591	7.011089	7.699223	6.894398	7.140515	7.113318	7.390889	7.88043	7.330862	7.089015
TMEM126A	6.501241	6.098896	6.120602	6.341609	6.505446	6.228769	6.242921	6.243817	6.294616	5.75269	6.428277	5.333503	6.444393	7.573591	6.535702	6.006962	6.171467	6.236435	6.806064	6.689502	5.939211
PRSS23	6.52717	6.732569	6.602738	6.278561	5.8928	6.284347	6.337135	6.356669	5.79216	5.702728	5.897093	6.075353	5.929402	6.512497	5.671762	6.380496	5.729326	6.110354	6.112768	6.355154	6.642324
SCARNA9	9.406503	8.603332	8.498054	8.893666	9.166872	8.860715	7.676766	9.163424	9.508183	8.014525	9.135311	7.078685	9.109871	10.129652	8.423849	8.80563	8.291435	8.76774	8.488538	8.25127	7.991058
C11orf54	8.628746	8.514956	8.36367	8.890483	8.955872	9.184706	8.907286	8.554088	8.703521	8.205027	8.940982	7.814702	8.577066	9.23457	8.777452	8.706151	8.583862	8.775214	9.181124	8.822577	8.474201
MED17	8.550414	8.58604	7.958064	8.749655	8.19588	8.654634	8.506303	8.339316	8.572965	8.109019	8.470143	7.274319	8.668709	8.684182	8.666252	9.006523	8.751813	8.846838	8.859343	8.476444	8.733123
ANKRD49	8.199647	7.490257	7.397068	8.042638	8.062464	8.634383	7.517026	7.800552	7.639707	7.222945	8.05818	7.099401	7.310904	9.172194	8.0234	7.87405	8.04629	8.049805	8.916227	8.442226	7.797521
SRSF8	8.871657	8.667496	8.502393	8.755401	8.633089	8.756988	8.433998	8.698879	8.692855	8.530039	8.706163	7.893386	8.71301	8.952287	8.671798	8.831258	8.395555	8.585578	8.732207	8.721446	8.588417
ENDOD1	8.008492	7.639457	7.772656	8.458784	7.998371	8.347742	8.024901	7.84262	7.752073	7.49362	7.63983	7.224467	7.699205	8.122033	8.203658	8.105805	7.302087	7.769476	7.921242	8.093304	7.867581
CEP57	8.176591	7.788321	7.462339	8.262504	7.853065	8.614589	7.398907	7.89708	8.003346	7.482537	7.761684	6.703732	7.64243	8.839142	8.452364	8.566138	8.469269	8.199518	8.767868	8.573211	7.847901
JRKL	7.282377	6.945209	6.707314	7.871132	7.027915	7.41913	6.587906	7.103176	7.188256	6.558513	7.225937	6.522035	6.818453	8.132396	7.668347	7.864796	7.277511	7.843086	7.945961	7.840198	7.593373
BIRC3	9.779227	9.313576	9.023401	10.461834	9.654439	10.086153	8.814522	9.578543	9.685569	9.094132	9.184122	8.455259	8.925657	10.710903	9.987851	9.895074	9.624328	10.26652	10.35838	9.967613	9.437152
BIRC2	9.276989	9.121586	9.203191	10.311571	9.222958	9.735593	9.643357	9.007642	9.088362	8.531109	9.165678	8.161162	9.028428	9.469339	9.557219	9.603706	9.696748	9.632823	10.565485	10.398445	9.514055
CUL5	7.903479	7.820811	7.46068	8.392302	7.745265	8.187043	7.271731	7.631459	7.724245	7.075543	7.420488	6.669538	7.387278	8.19656	8.110006	8.314806	7.680373	8.33788	8.650389	8.319472	7.860954
ACAT1	6.903649	6.419123	6.496371	6.744581	6.665511	6.935355	6.441859	6.575618	6.594825	6.400936	6.609482	6.039808	6.555449	7.421796	7.484824	6.92799	6.876917	7.048647	7.021302	7.179727	7.009505
ATM	11.204195	10.760232	10.775626	11.515598	10.586293	11.0798	10.865854	10.927771	11.248448	10.8257	10.631138	10.035975	11.014675	11.067618	10.983284	11.308506	10.828916	11.378092	11.297171	11.298715	10.865709
MIR34B	5.549182	5.160449	5.72996	5.061188	5.533242	5.555841	5.477444	5.332164	5.353681	5.736316	4.907468	6.129965	5.289038	5.156883	5.096112	5.739225	5.590421	5.209407	5.620883	5.639739	5.675446
PTS	7.052232	7.139709	7.138478	7.083974	6.974931	7.073025	6.806224	7.023618	7.17612	6.455958	7.031127	6.05753	6.962479	7.496476	7.111666	7.40558	6.913578	7.423802	7.556918	7.507555	7.10917
RBM7	7.300717	6.991408	6.710063	7.090548	7.497948	7.313428	7.073563	7.199662	7.242948	6.391376	7.33815	5.820998	7.211499	7.764594	7.391401	7.351756	7.076188	7.235134	7.505774	7.473914	7.292667
REXO2	8.45076	7.778624	7.710049	8.341201	8.035512	7.789046	7.51572	7.898747	7.938082	7.265705	7.927231	6.758245	8.026287	8.341013	8.22168	7.92044	7.967017	7.97496	8.375909	8.414177	8.329088
APOC3	6.339211	7.009716	6.160314	7.003608	6.003849	6.763311	5.764515	6.195054	6.51159	7.096535	6.068971	7.392711	6.492292	6.798798	5.208798	6.853762	5.901185	5.87618	6.602556	6.2612	6.20182
SIDT2	8.026934	8.77547	7.827114	8.897911	8.29981	8.244717	8.705795	8.289442	8.770827	8.330039	8.855421	7.896481	8.488989	7.381625	8.195823	8.459427	8.793583	8.676005	8.688426	8.079308	8.254411
IL10RA	10.114868	10.158985	9.868297	10.240718	9.916333	9.978003	10.025719	10.105317	10.294496	9.668862	10.243571	9.161244	10.074887	9.971654	9.906541	10.044982	9.80884	9.773501	9.879327	10.238471	10.305873
CD3E	10.127089	9.6849	9.489758	10.082636	9.548724	9.844767	9.158333	9.998333	10.08478	9.759303	9.352376	8.761099	10.116136	10.289125	9.980341	10.128801	10.05289	10.238416	10.074018	10.335678	10.220163
CD3G	10.802798	10.451415	10.10836	11.032193	9.854727	10.783937	9.8203	10.649757	10.381536	10.47627	9.644563	9.260311	10.142197	11.018848	10.762365	10.621708	10.570592	10.798786	10.544321	10.990078	10.404448
ATP5MG	10.387012	9.900163	9.740444	10.283434	10.478342	10.504778	9.828353	10.138815	10.032927	10.038338	10.403743	9.523396	10.259382	11.128928	10.460561	10.102531	10.47412	10.104886	10.667978	10.935523	9.936908
CXCR5	7.376201	7.153861	6.713352	7.645435	7.39066	7.495263	6.609294	7.160483	7.518495	6.843787	6.884598	6.630642	7.107763	7.79537	7.226967	7.480588	6.906838	7.595603	6.913581	6.535899	6.739409
TRAPPC4	8.531562	8.370998	8.107508	8.306191	8.586109	8.51578	7.747599	8.499551	8.569004	8.440541	8.418487	7.426228	8.731522	9.134447	8.734611	8.565624	8.938831	8.566311	8.784236	8.62974	8.759164
HMBS	7.533997	7.39652	7.790604	7.47114	7.760274	7.234266	7.46203	7.454978	7.299534	7.243685	7.509561	7.378473	7.339651	7.388887	7.117991	7.180847	7.185161	7.412709	7.100432	7.567611	7.295126
HINFP	7.840947	7.744933	7.454498	7.950524	7.571082	7.855739	7.748204	7.98633	7.897669	7.528337	7.692466	7.283049	7.906544	7.925909	7.744204	7.674943	7.777813	8.065782	7.712215	7.849723	7.874248
CBL	9.235014	9.485171	9.441233	9.390745	9.277215	9.351823	10.247675	9.042169	9.49972	9.084385	9.836032	8.903933	9.896921	8.813897	9.420651	9.251931	9.601789	9.89446	9.717828	9.169952	9.730828
RNF26	7.523628	7.667282	7.769244	7.760682	7.780814	7.832281	7.899096	7.63489	7.531071	7.675126	7.590035	7.846415	7.602416	7.826799	7.896272	7.432834	7.663142	7.72946	7.53024	7.828662	7.933814
ARHGEF12	7.562491	7.244983	7.689287	8.198644	7.606985	7.214548	7.821731	7.35478	6.887942	6.276153	7.257322	7.281254	7.175377	6.890993	8.055	7.625831	6.570363	7.88219	7.898362	8.883816	7.617868
TBCEL	8.814332	8.727818	8.716785	9.732399	9.016708	9.286482	10.3694	8.801611	8.399279	8.083853	8.698242	8.263267	8.753263	8.849647	8.868293	8.928381	8.66912	9.116593	9.876463	11.103847	8.950172
SC5D	7.129637	6.617273	6.410922	7.524498	7.087458	7.17524	6.723044	6.886742	6.939843	6.505446	6.572501	5.834651	6.951029	7.669344	7.399534	7.417173	7.006649	7.739583	7.763681	7.732357	7.15662
SORL1	10.968475	11.26536	11.318176	10.92471	11.28134	11.179521	12.269982	11.040272	11.198464	11.013961	11.695243	11.005242	11.646211	10.343524	11.214626	10.945177	11.189243	11.800394	11.251123	10.807915	10.761973
CRTAM	7.499514	6.748975	6.674798	7.065033	6.630615	7.246228	6.323158	7.229868	7.239231	6.497856	6.460175	6.080199	6.729114	8.093976	7.158625	6.873959	6.450844	6.899444	7.38221	7.441211	6.552109
OR8A1	5.377565	5.397662	5.637449	5.307582	5.531512	5.192027	5.543136	5.272811	5.424685	6.451994	5.609509	6.877271	5.592949	5.280319	5.624897	5.640331	5.857057	5.15182	5.103678	5.082036	5.405605
TBRG1	9.366068	9.314669	8.956504	9.569503	9.184305	9.385107	9.476779	8.999918	9.505649	8.755248	9.38306	8.359272	9.648037	9.257799	9.334315	9.474689	9.394022	9.409356	9.616148	9.58444	9.481266
NRGN	9.292533	9.537613	9.60369	9.529321	9.658634	9.569215	10.013607	9.605386	9.017636	8.699049	9.212901	9.399092	9.286176	8.425869	9.454919	9.713804	8.574501	8.961688	9.429429	8.933844	9.843053
EI24	8.065102	7.915115	7.589807	8.239616	7.890364	8.037205	7.651113	7.814959	8.066527	7.85279	7.840089	7.544213	8.175066	8.155128	8.118606	8.341709	8.635217	8.04249	8.141535	8.165615	8.386918
HYLS1	4.847963	4.761523	4.651169	4.498357	4.948604	5.279325	4.555898	4.890139	4.861719	4.44826	4.995429	4.317443	4.745661	5.797867	5.024159	5.224803	4.911358	4.737145	5.015446	4.954439	4.54109
TMEM45B	7.766849	8.045296	7.427417	7.425342	8.24279	7.873519	8.551994	7.138464	8.293161	7.717028	8.825069	7.881274	7.798163	7.197164	7.730973	7.470782	6.922684	8.067794	7.816443	7.181299	7.495651
APLP2	10.131418	10.852825	10.450749	10.893888	10.504758	10.708214	10.864045	10.443831	10.514336	10.328451	11.019123	10.153302	10.558587	9.907896	10.846406	10.499703	10.244859	11.03288	10.549714	10.385451	10.917816
ST14	6.626268	7.01937	6.868902	7.024236	7.027807	6.723124	6.769649	6.919845	7.013876	7.110221	7.210233	6.698704	6.837467	7.02497	6.481615	6.635039	6.69198	6.825609	6.541052	6.270456	7.14114
IFITM3	8.885724	8.085321	7.573776	9.488289	9.514613	8.385227	8.147775	9.395473	9.171462	8.022671	9.310238	7.85738	9.253049	8.808007	8.133306	7.651919	8.506984	8.146977	8.458425	8.782317	10.19738
SIGIRR	8.77142	8.787663	8.958606	9.146381	8.554677	8.951899	8.657561	9.046445	8.818126	8.231604	8.756686	8.187889	8.815588	8.866027	8.69157	8.569582	8.220104	8.654013	8.395389	8.538669	8.918662
POLR2L	8.948651	9.01723	8.850402	8.84648	8.935825	8.919474	8.821642	8.889686	8.954291	9.223114	8.960885	9.071023	8.869039	9.069749	8.457746	8.536844	8.591089	8.260904	8.345833	8.473805	8.66075
KRTAP5-1	9.054669	8.808629	9.360271	8.64529	9.086963	8.635871	9.023124	9.182136	9.043468	9.851978	8.911891	10.277069	9.128065	8.803419	8.692123	8.941399	9.41523	8.76445	8.707125	8.554133	9.007834
KRTAP5-2	8.009039	7.881603	7.916127	7.467082	7.80412	7.571686	8.033616	7.93598	7.953802	8.94613	7.794421	9.791401	7.965356	7.719908	7.579797	8.19613	8.968235	7.866441	8.307428	7.736177	7.979056
KRTAP5-3	8.924747	8.732729	8.971098	8.195021	8.715984	8.37902	8.910458	8.795241	8.671631	9.483325	8.707716	10.023385	8.90684	8.419725	8.444963	8.750561	8.978867	8.589782	8.402934	8.387482	8.731876
KRTAP5-4	6.967591	6.900929	6.777104	6.719403	6.79924	6.672867	7.322341	7.203287	6.872075	8.093682	6.575406	8.870537	6.978677	6.684456	6.676173	7.449308	7.793823	6.698522	6.866258	7.073394	7.311761
CTSD	9.215717	9.963142	9.851053	10.077274	9.704392	9.82002	10.064584	9.642147	9.500794	9.345614	10.186514	9.106635	9.521755	9.146903	9.740033	9.813579	9.549042	9.830996	9.49106	9.62878	10.715024
SNORA54	9.39234	8.003065	8.182795	8.988277	8.840107	8.924927	8.699909	8.506378	8.765684	8.131166	8.41921	7.929565	9.14963	10.120921	8.030975	8.449439	7.949249	8.677427	8.614838	8.479029	8.030586
RHOG	9.631621	10.327402	9.920125	9.933934	10.176392	10.196049	10.32559	9.883477	10.014699	10.039437	10.22945	10.013223	9.794886	9.593605	10.038701	9.841874	10.266767	10.255843	10.251152	10.026619	10.308839
TRIM21	8.03781	8.38574	8.034431	8.464252	8.440643	8.929684	8.361753	8.33078	8.36001	8.082375	8.936428	7.516892	8.613484	8.353199	8.881938	8.456619	8.614894	8.517616	8.815992	8.671322	9.239804
OR51G2	5.525052	5.193867	5.620195	5.392189	5.359393	5.41945	5.84464	5.635759	5.619045	6.095225	5.420859	6.814775	5.833409	5.105232	4.994269	5.622596	6.523676	4.976226	5.171871	5.354258	5.675446
OR51G1	5.120669	5.464224	5.452129	5.560991	5.115807	5.270359	5.406402	5.250563	5.184183	5.999462	5.145127	6.725243	5.460314	5.23586	4.92705	5.341315	6.083128	4.777256	5.488868	5.224638	5.233556
OR51A4	4.996681	5.295151	5.835007	5.103776	4.82018	5.902038	5.216539	5.356781	4.439221	5.87953	5.061161	5.713631	5.26175	5.038359	5.191385	5.011172	6.171203	5.420983	5.023192	5.399357	5.293898
OR52E2	4.679008	4.782697	5.012631	4.593306	5.210857	4.616786	4.77971	4.634172	4.918598	5.708225	5.004003	6.276911	5.050021	4.640355	4.909568	4.944904	5.375809	4.813714	4.699749	4.821968	4.945589
OR52A5	4.8873	4.646646	4.637458	4.402429	4.896784	4.42884	4.805379	4.590782	4.535407	4.911717	4.998904	6.347261	4.485304	4.525766	5.402037	4.846198	5.662886	4.742753	4.725718	4.836371	4.858811
OR51V1	5.647205	5.504288	6.114223	5.660865	5.921381	5.611079	5.661209	5.72438	5.710669	6.58762	5.729227	7.336694	5.671473	5.633883	5.381719	5.642669	6.070411	5.740791	5.351055	5.765644	5.669089
OR51B4	4.638384	4.863113	5.029906	4.514035	4.952152	4.568342	5.105362	4.74093	4.779639	5.257809	4.814212	6.092405	5.04089	4.587527	4.856639	4.525718	4.965697	4.862881	4.960009	4.503831	4.926756
TRIM5	8.058171	8.54217	8.074979	8.51562	8.260967	8.432334	8.166725	8.254557	8.349502	7.70762	8.232065	7.335632	8.287792	8.257178	8.403638	8.539849	8.287868	8.751111	8.031255	8.44523	9.172069
TPP1	8.390409	9.291726	9.125947	9.625264	8.802766	9.017505	9.605113	8.8761	8.806986	8.703929	9.053803	8.084035	8.846135	8.470372	8.830531	8.614784	8.71237	9.427355	8.800443	9.246898	9.506099
MRPL17	8.01159	7.756376	7.99594	7.856778	7.999538	7.822257	7.949365	7.988163	8.039448	8.052291	7.58875	7.687233	7.757844	8.238051	7.724675	7.676351	7.634868	7.5412	7.715945	7.715457	7.618436
GVINP1	9.356813	9.174404	8.95766	9.633456	9.088339	9.635781	8.616766	9.520901	9.341592	8.865063	9.045728	7.867832	9.158895	9.851403	9.23981	9.667355	9.199404	9.621524	9.450683	9.615818	9.042079
OR2D2	5.043004	5.319734	5.913875	5.75696	5.249675	5.512445	5.534212	5.606161	5.5085	6.465635	5.288857	6.891079	5.521716	5.327974	5.222756	5.553835	6.280521	5.546508	5.207771	5.403832	5.741759
TMEM9B	8.253292	8.175146	7.589877	8.269196	8.230503	8.384841	8.103812	7.852881	8.107043	7.698366	8.178677	7.378276	8.1241	8.644011	8.157413	8.20488	8.410889	8.14948	8.750098	8.476923	8.249601
RNF141	8.652236	8.566582	8.113915	8.472948	9.030595	8.792328	8.928629	8.237566	8.757641	8.090884	8.995123	7.481044	8.161869	8.908335	8.889797	8.457915	8.591922	8.945395	9.310701	8.982541	8.482309
ZBED5	9.35051	9.284119	8.945117	9.82367	9.176939	9.64815	9.085111	9.397164	9.442542	8.852818	8.825999	8.113437	8.873253	9.956038	9.604557	9.666939	9.436571	9.809842	9.836287	9.823945	8.997036
COPB1	9.699306	9.834177	9.458495	10.120877	9.808684	10.105847	9.486424	9.786743	9.761452	9.253437	9.658135	8.254058	9.620425	9.976823	9.942275	9.946928	10.013728	10.011066	10.178817	10.003795	9.807382
CYP2R1	8.349346	8.342547	7.848716	8.479531	8.086331	8.312756	8.047554	7.852411	8.31784	8.00248	8.230235	7.676322	8.049856	8.794615	8.653185	8.408942	8.61018	8.691449	9.204184	9.360758	8.323331
RPS13	11.547519	10.824127	10.290004	11.176536	11.154079	11.033682	10.73073	10.988748	11.239308	11.131077	11.202383	10.437503	11.10495	12.177264	10.972084	11.002016	10.697183	10.66171	10.834364	11.179287	10.20822
PIK3C2A	8.424158	8.269204	7.696558	8.63797	8.03276	8.489386	8.412833	8.092668	8.469442	7.807579	8.14095	7.244229	8.498523	8.236652	8.339067	8.565555	8.437933	8.780237	8.938764	8.712911	8.743454
SPTY2D1	7.033437	7.383883	6.982565	7.297188	7.160401	7.474875	7.335965	7.189516	7.13811	6.751097	7.340878	6.547615	7.477187	6.935008	7.548103	7.072059	7.183335	7.293853	7.720321	7.151224	7.573789
MRGPRX1	5.659066	5.854235	5.825394	5.492783	5.62461	5.616798	5.76392	6.124592	5.63253	6.132528	5.403247	6.901031	5.830305	5.874112	5.39473	5.555224	6.902248	5.740575	5.729188	5.664959	5.824438
FANCF	7.735623	7.647776	7.243004	7.958069	7.379944	8.009288	6.988673	7.687568	7.646387	7.484777	7.218503	6.907157	7.541081	8.368681	8.088567	8.100089	7.769641	8.124229	8.052264	8.075109	7.801533
SVIP	7.572035	7.0985	7.036406	7.539148	7.467098	7.76454	6.964092	7.368167	7.195052	7.123962	6.995291	6.730294	7.319377	8.086175	7.553327	7.423933	7.572933	7.896396	8.355179	7.639516	7.443705
LIN7C	8.026378	7.676968	7.248907	8.27767	7.61641	8.230975	7.019614	7.713513	7.645746	7.101605	7.574153	6.667132	7.347871	8.339271	8.046142	8.088909	8.064572	8.225366	8.267634	8.08186	7.740332
HSP90AA2P	6.937473	6.146423	5.673204	5.810799	6.261917	6.417538	5.311097	6.34137	6.342183	5.967494	6.939103	5.292171	6.621802	7.49607	6.77726	7.141731	6.738638	5.812733	6.516236	6.727659	6.9892
IMMP1L	6.542455	6.515281	6.292311	7.073466	6.142577	6.914511	6.147689	6.402969	6.699748	5.937852	6.380388	5.549925	6.219267	6.772897	7.277367	6.364736	6.439364	6.471878	7.17056	7.307766	6.008062
CSTF3	7.35907	7.511224	6.979976	7.680394	7.171281	7.355326	6.737348	7.597757	7.218509	6.901071	7.106421	6.037524	7.083905	7.408221	7.724322	7.806483	7.363779	7.888256	7.897182	7.858902	7.61261
FBXO3	8.653584	8.279028	7.970408	8.720481	8.478719	8.492987	8.365222	8.48267	8.626774	7.739406	8.358168	7.116312	8.52263	8.727802	8.705817	8.63577	8.488526	8.617607	8.961931	8.762851	8.444318
ELF5	5.609446	5.523235	5.63301	5.441136	5.793939	5.441425	5.7409	5.776476	5.605082	6.506022	5.518273	7.033472	5.824749	5.27067	5.564258	5.446412	5.812211	5.715039	5.483283	5.57274	5.684126
PHF21A	9.223304	9.341321	9.191808	9.297527	9.553512	9.386317	9.899213	9.285223	9.446598	9.019402	9.739948	9.113127	9.616033	8.593728	9.346361	9.43452	9.911216	9.892009	9.908371	9.321742	9.474143
AMBRA1	7.691846	7.636434	7.526101	7.801305	7.494888	7.620141	7.49304	7.832593	7.756356	7.522066	7.566496	7.423728	7.68709	7.376908	7.616791	7.730222	7.603657	7.817734	7.483259	7.416116	8.191339
RPS10P19	6.114722	5.690025	4.846709	5.786812	6.806049	5.822202	5.035783	5.761312	6.004644	5.822141	5.770588	4.597159	5.769229	8.899138	5.225853	5.570673	5.750146	5.265373	5.744803	5.836129	5.242521
ARHGAP1	8.446971	9.111031	8.903762	9.262332	8.557833	8.990803	9.239475	8.867966	8.760298	8.453938	9.201492	8.001371	8.736591	8.302721	8.847961	8.566329	8.690969	9.219362	8.773464	8.532828	8.898932
CKAP5	7.297358	7.777396	7.586313	8.357499	7.251289	7.789857	7.395791	7.79712	7.467989	7.236432	7.403314	7.098727	7.840211	7.398103	7.974296	7.95296	7.825274	8.299512	7.485615	8.384211	8.153224
ACP2	7.231349	7.512071	7.725727	7.672992	7.428875	7.355185	7.607202	7.442899	7.374655	7.215222	7.383541	7.008927	7.40872	7.561625	7.344748	7.492312	7.157818	7.327732	7.272558	7.220402	8.218389
SPI1	8.972121	9.506183	9.297256	9.00744	9.611132	9.415616	9.76373	9.153381	9.486191	9.000679	9.910549	8.877219	9.419962	8.707318	9.389868	8.988679	9.50276	9.587013	9.558356	8.891981	9.654076
FNBP4	8.931673	8.858143	8.568067	9.155647	8.884525	8.728865	8.491994	8.922143	9.111624	8.632769	8.713931	8.255401	9.189247	8.818965	8.940311	9.1366	8.954188	9.098676	9.199198	8.876679	8.982533
NUP160	8.723815	8.691282	8.550563	9.230727	8.260698	8.666501	8.418879	8.689785	8.860618	8.297718	8.497644	7.663121	8.885979	8.691438	8.656711	8.921159	8.376163	9.147841	8.591396	8.988612	8.718341
OR4C45	3.949085	3.74982	3.963446	3.826001	3.630021	3.861026	4.001433	3.895192	3.788903	4.624853	3.883083	5.276717	4.159209	3.648557	3.698353	4.20858	4.954572	3.705992	3.714405	3.546281	3.764468
OR5I1	5.837385	5.817427	5.703662	5.508206	5.625147	5.505213	5.639532	5.583302	5.773452	6.479665	5.615372	6.938292	5.942135	5.69803	5.450991	6.020655	5.99303	5.47862	5.451077	5.449188	5.169542
OR8U3	5.647918	5.717854	5.604193	5.498521	5.381031	5.495913	5.696834	5.361802	5.452628	6.448881	5.367868	6.758227	5.722691	5.191361	5.557823	5.614168	6.270102	5.566379	5.45631	5.68385	5.178327
OR5M3	4.95575	4.604541	4.887216	4.595246	4.732444	4.930864	5.009264	5.125459	4.906982	5.986476	4.742777	6.261437	4.990387	4.887772	5.024011	5.204286	5.839971	4.883501	4.809748	5.199543	4.790381
OR5M10	5.323951	4.985724	5.101551	4.906447	5.134387	5.157989	5.015633	5.328404	5.124309	6.074687	5.270606	6.676977	5.417486	5.337831	5.054268	5.362278	5.777598	5.109162	5.567209	5.233151	5.652039
OR5AP2	5.098775	4.754369	5.323341	4.514066	4.56198	4.412228	4.912086	4.666547	4.437826	5.677806	4.765783	6.545644	5.133797	4.382388	4.965468	4.982796	5.306514	4.798876	4.916357	4.704999	5.02052
UBE2L6	9.170957	9.266573	9.138457	9.3606	9.360673	9.616351	8.962656	9.566465	9.111754	9.06219	9.804871	8.16124	9.275899	9.302792	9.119271	8.63836	8.535421	8.710638	8.478933	9.179443	9.646815
OR1S2	4.160123	4.400756	4.607465	4.170728	3.831995	3.969837	4.440197	4.348255	3.919209	5.145317	4.191567	5.490366	4.177292	4.075304	4.453328	4.213677	4.771717	4.008916	4.093716	4.354771	4.834714
OR5B21	5.411704	5.619111	5.646913	5.951587	5.882123	5.429534	6.436188	5.724875	5.711024	6.157431	5.951179	6.109164	5.803677	5.167554	5.727614	6.046302	6.168444	6.265036	6.298504	6.283783	6.273584
LPXN	9.546184	9.793709	9.24736	10.008498	9.181104	9.614381	9.465393	9.458816	9.640816	9.318354	9.591949	8.588568	9.686737	9.412012	9.4887	9.602172	9.210783	9.83835	9.449824	9.824297	9.536589
MPEG1	10.421749	11.175661	10.793349	11.218045	10.515977	11.075239	11.462736	10.700916	10.919176	10.851238	11.301596	10.212867	11.082052	10.737762	10.961873	10.995256	10.890709	10.925559	11.235748	11.344639	11.264975
OR5A2	5.346103	5.64501	6.131209	5.270078	5.683697	5.298669	5.458837	5.553504	5.431534	6.544483	5.438595	6.921827	5.697369	5.356669	5.487244	5.936766	6.271421	5.315206	5.126679	5.460413	5.574125
PATL1	8.831618	9.008928	9.047688	9.185318	9.067153	9.172355	9.423467	8.794658	9.034581	8.860471	9.112921	8.852225	9.372679	8.677256	9.441752	9.307163	9.515283	9.55187	9.579455	9.346456	10.144518
TCN1	5.926383	6.559578	5.896874	5.830862	6.885448	6.559356	6.72618	6.016442	6.255642	6.411726	7.016044	6.661109	6.404396	6.421759	6.496408	6.314726	6.46158	5.969439	6.844237	7.263436	7.647846
MS4A6A	9.54515	9.486788	9.030736	9.349691	9.896325	9.49426	9.802192	8.717605	9.477461	9.435009	10.2167	9.08378	9.619006	9.434859	9.424598	9.404205	9.907616	9.293259	10.107051	9.665826	9.533758
FTH1	9.949265	10.302106	9.96594	10.171696	10.456921	10.373445	10.395622	10.204031	10.092623	10.021453	10.547569	9.748686	10.05884	9.732186	10.168544	9.949487	10.348759	10.184324	10.278538	9.788819	10.213036
AHNAK	10.449704	10.503875	10.300227	10.433152	10.313414	10.3243	10.521435	10.347803	10.557529	10.135587	10.407745	10.428758	10.647073	10.369672	10.470339	10.633376	10.659762	10.589241	10.334545	10.620009	10.34764
B3GAT3	6.871932	7.037708	7.1083	7.434091	6.621957	7.018528	6.288775	6.634754	6.865551	6.547104	6.999773	6.131924	7.209316	7.015738	6.798184	7.406724	6.49045	7.374198	6.688544	6.966931	7.390309
GANAB	8.609689	9.224904	9.010176	9.523613	8.407554	9.011717	9.118269	8.956332	8.902431	8.68465	8.702429	8.1636	9.141362	8.589635	8.902973	9.015292	8.685148	9.469386	8.680372	9.338762	9.294954
TMEM223	8.165627	7.790027	8.055308	7.990067	7.719267	8.122241	8.057233	8.078235	8.029482	7.831098	7.783722	7.516872	8.070918	8.357252	7.874515	7.779329	7.763011	7.870067	7.7275	7.898266	7.94433
WDR74	7.965403	8.233658	7.788825	8.42041	7.959925	8.163011	7.426533	8.086837	7.984443	7.686589	7.954878	7.073076	8.026571	8.174117	8.258189	7.912725	7.845775	8.233151	7.805838	8.100934	8.256203
SNORD30	8.043242	8.020631	7.686558	8.422028	7.543923	7.791943	7.844457	7.776033	8.246278	7.61068	7.597591	7.480486	8.103599	8.345609	8.247936	7.839407	7.738188	8.386843	8.0472	8.402095	7.834153
SNORD28	11.781336	9.142735	8.539119	10.704018	11.073493	10.430353	10.821128	10.28043	11.447765	9.999005	11.266569	9.314388	11.545676	11.974528	10.470669	10.818592	10.447645	10.679071	11.056483	10.942931	9.830434
MEN1	6.888644	6.779884	6.947897	6.828809	6.47079	6.8298	6.749363	6.843837	6.791137	6.86034	6.880358	7.045399	6.969992	6.70927	6.69783	7.029666	6.912827	6.769113	6.642801	6.73348	6.973767
FAU	9.563919	9.1268	9.239914	9.339484	9.377446	9.729748	9.089807	9.354525	9.337807	9.123468	9.564849	8.938389	9.34764	10.366631	9.287629	8.931975	9.066654	8.771065	9.24907	9.358463	9.03935
SYVN1	7.858688	8.069467	8.117978	7.966884	7.785885	7.973279	7.818809	7.944053	8.067645	7.785518	7.814087	7.712748	7.993389	7.891098	7.899239	8.000386	8.109646	8.110632	7.773427	7.768739	7.865631
MAP3K11	7.780828	8.206775	8.100487	7.949882	8.249776	8.189299	8.511397	7.886904	8.23527	7.842823	8.453374	7.718992	8.10116	7.888167	7.992724	7.959173	8.268973	7.89107	8.24528	7.727331	8.366707
CFL1	10.54317	11.222517	10.794614	11.1959	10.537485	10.99356	10.875323	10.785926	10.499365	10.664214	10.913516	10.331928	10.569484	10.416834	10.87325	10.948888	10.984972	11.117488	10.940246	10.717142	11.056427
C11orf68	7.144952	7.717619	7.903688	7.515694	7.607919	7.65674	7.555694	7.746387	7.334329	7.1824	7.888954	7.116788	7.363983	7.623587	7.502911	7.542218	7.399875	7.62721	7.314859	7.517413	7.805681
EIF1AD	7.413856	7.615969	7.578407	7.716655	7.657989	7.594128	7.417642	7.722474	7.420305	7.555701	7.404208	7.174173	7.642003	7.343575	7.368327	7.272399	7.494608	7.174309	7.171626	7.139831	7.430003
YIF1A	7.789046	8.010933	7.806312	8.020581	7.652113	8.054989	7.559471	7.986889	7.86655	7.667184	7.862215	7.902335	7.868437	7.998864	7.62171	7.970806	8.182023	7.817693	7.825283	8.071672	7.933712
MRPL11	8.342195	8.166039	8.553159	8.068458	8.140925	8.052716	8.145055	8.327645	8.115171	7.954558	8.289522	7.931008	8.055888	8.549406	8.227135	7.726338	7.857403	7.766029	7.733878	8.033508	8.024828
ZDHHC24	8.330306	8.266506	8.560919	8.163597	8.197704	8.206131	8.063105	8.349349	8.316176	8.481325	8.273738	8.56648	8.310471	8.209627	8.255849	8.071699	8.01783	8.034975	7.832954	8.00294	8.082657
PTPRCAP	9.187176	9.207511	8.996774	9.146525	8.891166	9.343494	8.849119	9.348289	9.208954	9.055704	8.875006	9.108063	9.061294	9.583354	8.788229	9.095255	8.909426	8.680442	8.50107	8.962183	9.115475
PITPNM1	7.548939	7.809599	7.714294	7.70909	7.579023	7.849267	7.724708	7.800844	7.773866	7.16014	7.725206	7.535379	7.774093	7.64503	7.804157	7.697781	7.567534	7.573977	7.55126	7.488411	7.95261
CDK2AP2	8.088973	8.211475	8.57651	8.175283	7.965505	8.29734	7.966063	8.317155	7.674437	8.105237	8.285085	7.48932	7.74821	8.01756	8.172259	7.866419	7.766257	7.818348	7.837228	7.757176	8.070263
C11orf72	5.239957	4.899194	5.237889	5.099446	5.127435	5.157752	5.381554	5.055489	5.338253	6.156552	5.472434	6.813305	5.319775	4.999665	5.29737	5.200046	5.825644	5.044145	4.915924	5.258505	4.932825
OR7E14P	6.393929	6.397455	6.275039	5.990532	6.450302	5.740134	6.268067	6.190787	7.012963	7.825757	6.466828	8.146321	6.198752	6.017533	5.930058	6.342604	7.698249	6.289664	6.793581	6.749909	6.559936
UNC93B1	7.791805	8.393015	8.120513	8.436904	8.468584	8.399852	8.395623	8.305208	8.336257	7.76761	8.749687	7.223088	8.246231	8.347791	7.913333	8.022123	7.984482	8.00242	7.809058	7.707368	8.738557
C11orf24	7.179468	7.193124	6.717244	7.378069	6.798889	7.228158	6.999353	7.257202	7.356141	7.293284	7.105881	7.141337	7.273835	7.451116	7.064196	7.452097	7.691241	7.637482	7.192793	6.981198	7.203671
CPT1A	7.473441	8.356167	8.090855	8.614986	8.224331	8.314929	7.917736	8.264411	7.883808	7.585294	8.242617	7.217226	7.993693	7.309286	7.874256	7.625947	7.952392	8.187783	7.86394	7.682914	8.363433
MRPL21	7.346516	7.33419	6.809353	7.233931	7.540016	7.034888	6.70084	7.13683	7.481478	7.29559	7.254104	7.219695	7.28086	7.918382	7.551654	7.358438	7.13937	7.202862	7.300575	7.385385	7.166356
KRTAP5-11	7.758458	7.538839	7.864065	7.245997	7.556563	7.460445	7.759625	7.532895	7.521057	8.382753	7.584742	9.096242	7.695568	7.220483	6.991662	7.573209	8.107848	7.475209	7.271466	7.296229	7.644874
LOC100133315	7.819168	7.994184	7.346968	8.274969	7.765434	7.858524	7.197692	7.773045	7.961098	7.243834	7.306351	6.867297	7.374568	7.736201	8.098491	8.302221	7.320342	8.06163	7.48299	7.707677	7.802669
UCP2	10.086165	10.359961	10.116127	10.592515	9.847544	10.246169	9.830297	10.086074	10.284097	10.045778	9.712709	9.658502	9.956843	10.321798	9.858312	10.114669	10.597646	10.372377	10.328788	10.195336	10.372303
PGM2L1	7.306091	6.927341	7.06644	7.811442	7.052447	7.352532	6.835907	7.153521	7.13989	6.81103	7.051061	6.55859	7.092277	7.360101	7.391252	7.238378	7.307724	7.957039	7.665996	7.625031	7.42781
KCNE3	7.602404	7.82725	7.68426	7.583556	8.467483	8.035778	8.447867	7.662647	8.084139	7.419026	8.585436	7.322609	7.699484	7.680568	8.083019	7.724236	7.654431	7.651162	8.003353	7.352574	8.071393
XRRA1	7.497467	6.591733	7.126664	7.726827	6.886601	6.679738	6.60458	6.731803	6.978468	6.426921	7.598325	6.447036	7.71194	6.692114	6.731226	6.881399	6.869816	7.795567	6.672608	8.124197	8.025517
OR2AT4	6.619875	6.376233	6.569584	6.312906	6.363304	6.531809	6.570212	6.572809	6.453436	7.261277	6.664053	7.883718	6.492938	6.330739	6.437191	6.305631	7.103768	6.614025	6.450153	6.603109	6.339177
ARRB1	9.107206	9.833074	9.45261	9.606063	9.321108	9.445094	9.458524	9.588307	9.670787	9.266521	9.627486	8.537192	9.645585	9.252859	9.440666	9.489031	9.291448	9.044498	9.485318	9.103027	9.563745
THAP12	8.33191	7.690087	7.284149	8.277251	8.142745	8.479473	7.843032	7.946195	8.038147	7.604289	8.177646	7.077864	8.000387	9.200902	8.28686	8.361411	8.282836	8.291088	8.944263	8.591743	7.815168
PAK1	9.780113	10.385421	10.006858	10.020303	10.293211	10.396739	10.450793	9.915006	10.156328	10.099861	10.72422	9.585528	10.585095	9.292748	10.269222	9.979236	10.073442	10.107731	10.39385	9.902967	10.45475
CLNS1A	7.716028	7.623982	7.346652	8.04161	7.831191	7.916514	7.20165	7.813053	7.886679	7.483525	7.694706	6.371709	7.815996	8.41881	8.093298	8.141117	7.961067	8.247273	8.395438	8.402143	7.762852
RSF1	8.671555	8.628387	8.407883	8.700998	8.533426	9.038236	8.030405	8.644117	8.60209	8.078713	8.445878	7.847951	8.406427	8.826608	8.91996	8.796596	8.671323	8.94375	9.050839	9.004335	8.69493
ALG8	7.383189	7.45174	6.805033	7.884303	7.177223	7.424307	7.141616	7.413053	7.357119	6.947981	7.259799	6.61206	7.530686	7.703171	7.647959	7.462617	7.697323	7.514566	7.975452	7.760505	7.428792
GAB2	7.992016	8.654793	8.262003	7.955089	8.870635	8.757558	9.24832	8.456194	8.550978	8.154294	9.468531	8.37366	8.741626	7.775599	8.410329	8.213983	8.776222	8.627095	8.771589	8.105166	8.591339
PRCP	8.694964	9.123007	8.672917	9.249282	9.078461	9.149918	9.320184	8.921734	8.867254	8.336654	9.647152	7.982403	9.055726	8.964801	9.446872	9.094769	9.051996	9.561496	9.690021	9.469113	9.015146
RAB30	7.996452	7.435787	6.991172	8.709956	7.116384	7.942189	7.384887	7.737383	7.946839	7.328425	7.30369	7.062447	7.897888	8.133171	7.698044	8.105717	7.998083	8.472417	7.872664	7.781127	7.648313
SNORA70E	7.271041	7.137812	7.006022	7.910587	6.757759	6.974571	6.780383	7.205585	7.616701	7.419594	6.913427	7.377892	7.156711	6.730661	6.894261	7.420741	7.489329	7.591364	7.069456	6.645805	7.117907
CREBZF	9.359075	9.024982	8.61041	9.439654	8.904911	9.334373	8.915097	9.144756	9.389989	8.615407	8.840697	7.937235	9.243706	9.482732	9.441197	9.558491	9.401747	9.619241	9.940691	9.921278	9.27638
CHORDC1	8.358873	7.85756	7.539783	8.480468	7.351492	7.797385	7.560326	8.07729	7.969642	7.445872	7.786441	6.243907	7.59472	8.242436	8.658054	8.559587	7.935686	8.438697	9.045509	8.089334	7.916483
SLC36A4	7.823415	7.828142	7.355416	8.066167	7.72883	7.84458	7.657618	7.544402	7.865612	7.336791	8.293802	6.364861	7.509138	8.100392	8.278303	8.024137	7.752006	7.981278	8.625348	8.232071	8.029674
SMCO4	7.242179	7.63948	7.033102	7.557812	7.594701	7.444807	7.534552	7.164784	7.383602	7.020842	7.477768	7.061649	7.501968	7.108682	7.290104	6.924501	6.858033	7.042093	7.08968	7.144672	7.581496
MRE11	7.653462	7.512566	6.939562	8.09272	7.472081	7.776786	7.517478	7.350423	7.507348	6.944364	7.181091	6.498104	7.414628	7.720041	7.716292	7.789045	7.237034	8.061289	8.099091	8.138458	7.841114
CWC15	6.257404	5.891304	5.524028	5.689088	5.977708	6.072023	5.249399	5.862073	6.073586	5.554537	6.074357	5.245649	5.987925	7.015091	6.159286	6.172115	6.172597	5.73375	6.521559	6.034454	5.654146
SESN3	10.13947	9.836956	10.404079	11.053145	10.178726	10.440218	10.177503	9.84779	9.990505	9.523262	9.69088	9.099532	9.565037	9.939772	10.157797	10.062945	10.102195	10.509829	10.728774	10.942739	9.855645
FAM76B	7.983116	7.866514	7.693231	8.135534	7.859575	8.143178	7.784432	7.704654	8.059095	7.372852	8.021405	7.130512	7.75689	8.610179	8.21106	8.05007	7.909224	8.103073	9.01881	8.569531	7.762655
MAML2	8.552522	8.513275	8.286899	9.124877	8.524893	8.582788	8.879753	8.683017	8.697794	8.556188	8.319684	7.586777	8.621528	8.548109	8.411787	8.602445	8.572669	8.911957	8.842877	8.928609	8.869086
CCDC82	7.732039	7.355873	7.486937	7.828211	7.683485	8.099169	7.18642	7.471039	7.339358	7.15049	7.281768	6.611924	7.156165	8.654314	8.239314	8.106619	7.802633	7.996003	8.629721	8.420273	7.743312
MMP8	4.633299	4.250634	4.241609	5.826321	6.061686	4.555687	5.666967	4.120621	4.077739	4.252439	5.425348	4.904083	4.358987	3.822917	4.580423	4.046625	4.749706	4.874515	7.392198	4.891351	9.200125
DCUN1D5	7.351818	7.173313	6.70239	7.439311	7.377692	7.465477	6.774504	7.084419	7.289035	6.624303	6.993454	6.020547	7.160781	8.14237	7.53585	7.562486	7.839661	7.868108	8.233325	8.170907	7.178353
PDGFD	6.511664	6.448355	6.317644	6.067311	5.794933	6.230348	6.564259	6.511195	5.542275	5.649636	5.917	6.050017	6.685149	6.504115	5.494728	7.094897	6.287717	6.882261	6.010397	6.891448	6.290785
CASP4	9.799936	9.981332	9.446848	9.255516	10.468464	9.971746	9.864547	9.769782	10.183879	9.604138	10.692693	9.510797	10.081771	9.907188	9.958584	9.730211	10.015478	9.905614	10.132172	9.795025	9.841408
CASP5	6.795412	7.138014	6.474695	6.610245	7.82544	7.154136	8.672965	7.113199	7.096047	6.45359	7.863312	6.736712	7.546651	6.265279	7.3454	6.382281	8.091578	7.399012	8.786307	8.232787	8.13798
CASP1	9.336375	9.427316	9.096705	8.939607	9.826146	9.702083	9.440105	9.375073	9.384695	9.094401	10.084117	8.757439	9.640287	9.496283	9.653064	9.378341	9.960656	9.26556	10.027286	9.727732	9.997831
CARD16	8.200462	8.360195	7.947654	7.757319	8.728726	8.431059	8.654384	7.997017	8.232415	7.857422	8.866368	7.673187	8.683105	8.519682	8.537714	8.352942	8.902998	8.271986	9.509478	9.075686	8.982213
CARD17	7.016388	6.883639	6.654001	6.889182	7.220686	6.942265	6.912749	7.165364	6.928162	6.994237	7.17073	6.888234	7.206659	7.236519	7.154778	6.863848	7.440971	6.697737	7.567969	7.936187	9.792825
MSANTD4	7.964989	7.833417	7.239219	8.18437	7.812126	8.151909	6.729601	7.745589	7.87329	7.464591	7.801483	7.175944	7.678996	8.081678	8.250306	8.255089	7.979289	8.052975	8.01824	7.890498	8.076017
CWF19L2	7.906823	7.885618	7.381973	7.988318	7.670934	8.082147	6.646927	7.9128	8.070558	7.388913	7.484595	6.730322	7.38561	8.004473	8.173386	8.221959	7.825662	8.081935	7.99973	8.278275	7.93582
ALKBH8	7.09928	7.089736	6.621247	7.202154	6.764877	6.893095	6.408865	6.924837	7.277074	6.358784	6.653985	5.978178	6.792185	7.182217	7.38571	7.426784	6.866715	7.394377	7.164692	7.622089	7.075645
NPAT	9.71139	9.358883	9.192315	10.246	9.281573	9.580763	9.409066	9.458758	9.7327	9.126503	9.154609	8.596031	9.543557	9.610245	9.690301	9.750966	9.569314	10.292895	10.097479	10.018484	9.67308
RDX	7.083551	6.953641	6.896646	7.381887	6.790171	7.301872	6.75659	7.051751	6.80473	6.537128	7.189402	6.419045	7.010185	6.909336	7.406302	7.651605	7.809897	7.546966	7.611256	7.693445	7.145228
POU2AF1	7.860153	7.57843	7.850215	7.76678	7.760757	8.018364	7.562617	8.088733	7.759424	7.730757	7.912124	7.645988	7.662654	7.957603	7.957137	7.528315	8.406449	7.993358	7.465325	7.952317	7.829183
IL18	4.36762	4.768844	4.183793	4.80247	5.20335	4.872301	5.072471	4.622537	4.61975	4.294596	5.141935	4.058023	4.89426	4.774745	5.367374	5.060931	4.784463	4.850509	5.574763	5.802151	5.090189
PLET1	5.719674	5.514742	5.503154	5.480204	5.723425	5.391135	5.534192	5.660459	5.653466	6.452502	5.548183	6.300645	5.763308	5.176661	5.383833	5.464003	5.855114	5.707047	5.548533	5.38061	5.321342
ZW10	7.008053	6.864317	6.673214	7.116952	6.465174	6.807787	6.739389	6.837749	6.855433	6.413692	6.800068	6.529223	6.863528	7.001306	6.833797	7.231607	6.872799	7.163505	7.201817	7.463713	7.000194
C11orf71	6.785221	6.707962	6.644843	6.724017	6.999986	6.836289	6.478937	6.732258	6.753417	6.534324	6.694462	6.49164	6.789559	7.354541	6.689857	6.726342	6.743341	6.528239	6.698242	6.907514	6.629637
APOA4	6.374186	5.825514	6.345288	5.600312	6.086726	5.728603	5.904815	5.760869	5.673204	6.006188	5.757785	5.712312	6.335404	6.299033	6.19269	6.140663	5.488194	5.35488	5.471798	5.692889	5.241723
APOA1	5.536315	5.851784	5.933193	6.042412	5.829389	5.847786	6.726152	5.899264	5.524843	5.256797	5.340394	5.719312	5.357548	4.902133	4.762826	5.729833	6.098325	5.397571	6.856468	5.873255	5.450896
SIK3	8.336651	8.578877	8.481359	8.710205	8.623679	8.565626	8.909937	8.407033	8.580941	8.148684	8.605423	8.003642	8.992644	8.036992	8.662991	8.583438	8.866034	8.816087	8.838943	8.623463	8.905557
PCSK7	8.531068	8.648384	8.399179	8.807286	8.294887	8.613341	8.130085	8.627799	8.78506	8.236323	8.430848	8.08914	8.784101	8.725581	8.384312	8.681067	8.432024	8.56622	8.197243	8.064506	8.497276
JAML	11.297589	11.841557	11.772945	11.337592	11.854218	11.9779	11.83526	11.548504	11.555104	11.658097	12.226228	11.202037	11.741225	11.173455	11.833974	11.568246	11.639849	11.990779	11.915776	11.459725	11.282109
MPZL3	9.414136	9.672479	9.508693	9.00089	9.716338	9.95497	10.115911	9.530971	9.660065	9.162856	10.146408	9.034737	9.619961	9.142906	9.772373	9.329561	9.389522	9.729966	9.818563	8.767845	8.801651
MPZL2	6.063291	6.847274	6.419428	6.526121	6.87144	7.033499	7.360321	6.63528	6.96145	6.137566	6.993702	6.273269	6.554524	6.164608	6.666635	6.468676	6.165803	6.551395	6.751765	6.579093	6.357256
CD3D	10.058763	9.397899	9.321787	9.657253	9.155192	10.192279	8.589684	9.776907	9.718728	9.481171	9.229407	8.744917	9.563411	10.626184	9.10304	9.016278	9.047345	9.104594	8.998019	9.416503	9.141848
DPAGT1	7.128434	7.491169	7.187871	7.680354	7.095319	7.488866	7.242604	7.154641	7.297336	7.295807	7.279337	7.010494	7.361772	7.229159	7.519498	7.501991	7.276809	7.377714	7.176895	7.342782	7.434411
MIR125B1	5.250644	5.227086	5.700556	5.105535	5.684787	5.352165	5.448122	5.632343	5.759485	5.139471	5.629768	5.103931	5.434088	5.918952	5.203584	4.952088	5.039083	4.585726	5.006769	5.368212	5.334497
SNORD14E	8.175969	7.634251	7.423533	8.395913	7.757711	8.183241	7.843535	8.127091	8.295038	7.463551	7.908213	6.517888	8.191578	8.503621	7.928057	8.21315	7.951224	8.324708	8.2464	8.37973	7.736756
SNORD14C	11.204316	9.167203	9.138829	10.260608	10.748781	10.111961	9.840794	10.542499	10.690319	9.739978	10.635299	8.805705	10.737395	11.726622	9.376204	10.07171	10.23392	9.683465	10.235214	9.96956	9.442798
OR8D2	5.361046	5.048522	5.635755	5.136606	5.335614	5.516914	5.205436	5.462125	5.150728	6.419369	5.487278	7.050359	5.572275	5.250742	5.232162	5.360949	6.119313	4.880302	5.527692	5.129462	5.251555
OR8B8	5.942347	6.067063	6.259944	5.599278	5.932833	5.923274	5.743639	6.348235	5.734724	6.916591	5.778216	7.763062	5.891992	5.866614	5.760447	5.667691	6.896489	5.569062	5.762634	5.432997	6.138014
ETS1	11.432329	11.350145	11.21368	11.957206	10.759538	11.289048	10.830367	11.566006	11.268844	11.160191	10.840139	10.499551	11.472053	11.352141	11.279341	11.331211	10.972401	11.418969	10.853684	11.265229	11.222568
LOC399975	4.846265	4.804732	5.029742	4.633424	4.975411	4.946483	4.448268	4.813284	4.805516	4.279448	4.387313	4.353156	4.754338	4.551956	5.058077	5.813911	4.500364	5.581638	5.071857	4.779768	4.336293
IGSF9B	6.74149	7.503694	7.942345	7.831314	7.290533	7.400238	6.630225	7.348095	7.524145	7.124525	6.964152	7.745189	7.443913	7.715399	7.038602	7.153479	6.394474	7.623016	7.102515	7.945395	7.213901
NINJ2-AS1	6.617433	7.083449	6.988715	6.885337	7.157646	6.777445	7.333884	6.819749	6.93521	6.550017	7.501724	6.356003	7.201059	7.108864	7.136247	6.9536	7.229013	6.778064	7.269247	6.801124	6.939428
RHNO1	7.8037	7.673303	7.40046	7.744765	7.562126	7.524865	7.375317	7.344433	7.748553	7.536833	7.772641	7.787138	7.596215	7.993764	7.484506	7.407202	7.747109	7.372199	7.478068	7.431316	7.642032
TULP3	6.141776	6.422495	6.289069	6.224229	6.022229	6.193209	5.902867	6.077386	5.851294	5.96959	6.010622	6.241506	6.410543	6.247546	6.300051	6.087103	6.357626	6.288878	6.110182	6.630244	6.317533
TIGAR	7.444592	7.312086	6.594075	7.425659	7.421571	7.43348	7.10202	7.239632	7.200461	6.795654	7.382055	6.251064	7.004899	7.359519	7.649919	7.226489	7.610403	7.702158	7.93743	7.101177	7.883676
CD9	8.10582	9.560231	8.364309	8.655332	9.380348	9.140766	9.469477	8.371611	8.050315	7.901602	7.714412	7.85114	9.054237	8.197786	9.298987	8.872907	8.504631	8.674057	9.301844	9.442519	8.656705
CD27	9.338497	9.538004	9.347302	9.965002	9.006266	9.770948	8.702826	9.646762	9.37157	9.44946	8.950385	8.45631	9.071593	9.875009	9.435246	9.468934	9.418698	9.561558	9.080219	9.302078	8.99615
TAPBPL	8.16977	8.685443	8.638754	8.752887	8.53966	8.455476	8.569209	8.58029	8.519469	8.035672	8.738777	7.820793	8.623101	8.555012	8.617805	8.567898	8.400313	8.45055	8.518286	8.491365	8.625444
SCARNA10	9.419224	6.379833	6.935041	7.810365	8.983246	8.132188	8.644823	7.789829	8.636004	7.684512	8.817642	7.46798	10.233668	9.995979	7.661447	8.581481	8.019418	8.662487	9.807459	9.281709	8.166628
COPS7A	7.632863	7.915106	7.778966	7.870375	7.726225	7.726315	7.933164	8.019771	7.864298	7.530769	8.14428	7.550702	7.743534	7.775808	8.122328	7.85951	7.783317	7.853014	7.93087	7.788543	8.189171
CD4	9.031627	9.666204	9.150147	10.076072	8.839894	9.323043	9.557337	9.29363	9.219258	9.142861	9.172639	8.486801	9.097463	8.75804	9.175036	8.990916	8.771069	9.494322	9.049109	9.291384	9.209018
GPR162	7.014083	7.290417	7.722107	6.905899	6.997097	7.023055	7.108582	7.578725	7.178107	7.386908	7.385326	7.393907	7.305987	7.002083	7.338701	6.889774	6.821443	6.391499	7.477804	7.199492	6.793001
DSTNP2	6.700813	6.805869	6.196641	6.665694	6.799241	6.738242	6.278433	6.418053	6.66631	6.378132	6.231364	5.998637	6.945726	6.964309	6.825134	7.001405	7.000228	7.300931	7.327743	7.00815	7.233276
C12orf57	9.147279	8.716802	8.485587	9.34911	8.557427	9.403106	8.480388	8.932568	8.981455	8.936523	8.802504	7.994061	8.983021	10.244128	9.001146	8.76271	8.679174	9.049782	8.657231	9.211202	8.134596
MIR200C	5.790579	5.679622	6.081667	5.702172	5.681673	5.704856	5.949819	5.996792	5.825955	6.543845	5.696199	7.430013	6.009199	5.367714	5.557615	5.632374	6.25485	5.692345	5.697816	5.987818	6.101549
EMG1	7.918418	7.678017	7.531861	8.15101	7.711608	7.855875	7.149746	7.799695	8.025665	7.484237	7.59751	6.90046	7.772019	8.596955	7.510342	7.786191	6.939331	7.651523	7.503504	7.551445	7.532743
DPPA3	5.973479	5.663349	5.679927	5.465223	5.654049	4.802201	5.415203	5.185777	5.418653	5.282795	5.857978	5.793689	5.22184	4.789935	6.23528	4.75825	5.559179	5.425009	5.238313	5.62012	5.674146
CLEC4A	8.360826	8.767838	8.296768	8.651947	9.073671	9.07035	9.274167	8.4474	8.598841	8.212429	9.516588	8.284311	9.060999	8.545667	9.002568	8.57274	8.815947	8.260995	9.744297	9.150406	8.895814
CLEC6A	5.956105	6.281287	5.98387	5.840819	6.253884	6.161965	6.867501	5.868221	6.129772	6.019009	6.784776	6.236547	6.443081	6.057102	5.611894	5.946814	5.87857	6.654221	6.578494	5.732457	5.560484
CLEC4D	6.499813	7.574247	6.916101	7.645019	8.273576	8.168763	8.642108	6.994402	6.643778	6.139109	8.257806	6.898307	7.083735	6.29185	7.597346	7.682931	7.395215	7.587294	8.421191	8.790072	6.872787
PHC1	6.449629	5.666561	6.299033	6.384323	7.242907	6.228769	5.825548	4.482817	7.118785	7.144646	6.570619	7.668079	7.145132	6.77693	4.580423	3.316617	7.680354	7.654591	6.762362	6.46256	7.029174
KLRG1	9.938567	9.987872	9.408338	9.498353	8.661529	9.829531	8.603268	9.345673	9.845775	8.740537	8.84846	8.601259	9.800739	9.093605	9.559744	9.274831	9.464838	9.021411	10.04757	10.44487	9.250227
CLEC2D	10.834602	10.362411	10.018474	10.94564	10.230367	10.593009	9.829074	10.525332	10.737587	10.247095	9.929252	9.554338	10.300485	11.143928	10.595642	11.081733	10.783505	11.047947	10.943773	10.999412	10.362894
KLRF1	6.894783	7.228358	6.373102	6.496505	6.675709	6.431279	7.585134	6.19156	6.202247	4.773985	5.966002	5.708593	7.715794	7.022993	6.65717	8.546343	6.203413	8.231628	8.330258	8.437378	7.615554
CLEC12A	8.474795	10.210452	9.225666	8.567916	8.782352	8.593296	10.405627	7.863979	10.042619	9.549135	8.998703	8.907866	9.673967	9.599753	9.669598	8.247215	8.899078	9.894647	9.567138	9.185935	8.827707
CLEC12B	5.100029	6.889926	6.212245	5.670762	5.213969	5.012808	7.403509	5.177196	6.40344	5.76624	5.832834	5.384024	6.195929	6.319347	6.299165	5.063518	5.629467	6.95887	6.600383	6.339794	5.655878
GABARAPL1	8.090928	8.078337	7.697953	7.220495	8.023444	8.132482	8.272813	7.905756	8.137254	7.930045	8.324189	7.630967	7.954914	7.690316	7.694416	7.853246	8.044438	7.510664	8.208292	7.883826	8.015426
KLRD1	9.541092	10.027282	8.780925	8.857478	8.300391	9.143149	9.387221	9.500845	8.591329	7.803732	8.511283	9.00769	9.722596	9.403462	8.719154	10.172133	9.08482	9.77159	9.632838	10.030707	9.667351
EIF2S3B	5.851864	5.582059	5.389183	5.784018	5.758808	5.471456	5.829992	6.23944	5.762008	5.43326	6.101211	5.527466	5.989932	6.798008	6.415883	6.054402	6.423084	6.182275	6.108937	6.091442	5.654651
ETV6	8.64623	8.961899	8.348232	8.726041	9.031302	8.812418	9.304607	8.665568	8.901118	8.641861	9.42328	8.321223	9.080702	8.396092	8.686795	8.801226	8.989862	9.016521	9.197882	8.898888	9.065847
CDKN1B	9.436938	9.246416	8.916684	9.302736	9.356691	9.487591	9.423933	9.449143	9.397806	8.949455	9.397179	8.455762	9.494986	9.652646	9.371248	9.143585	9.223045	9.252001	9.368709	9.196352	8.892892
RPL13AP20	10.26528	9.827104	9.62018	9.912865	10.098441	10.131001	8.891127	10.1399	10.025489	9.705174	10.029753	8.811357	10.049203	11.268378	9.744769	9.992662	9.663959	9.881987	9.83912	10.159541	9.344868
STRAP	8.722891	8.482077	8.371393	8.806731	8.501473	8.68976	8.325338	8.543542	8.386671	7.969445	8.356426	7.265239	8.406161	8.86838	8.608454	8.772819	8.512991	8.692895	9.079029	8.827633	8.361629
MGST1	5.147275	5.557599	4.844541	5.398554	5.525701	5.455509	5.49332	5.001642	5.789255	5.19823	5.96442	5.254467	5.280144	5.072729	5.666656	5.951555	5.650058	5.027444	5.827197	5.547809	5.715249
PYROXD1	7.576504	7.169263	6.670387	7.740667	7.028283	7.838478	7.495335	7.377306	7.517438	6.401514	7.264382	6.053938	6.438629	8.051484	7.588681	7.866419	7.706	7.725974	8.306351	7.666963	7.97812
GOLT1B	8.33489	7.962622	7.370631	8.604663	8.02116	8.293955	7.700629	8.1927	8.080057	7.307648	7.916114	6.612767	7.982679	8.769649	8.607956	8.986748	8.623533	8.697322	9.228389	8.940586	8.619751
ETNK1	9.208726	8.926628	8.478178	9.459308	8.877323	9.330054	8.840997	8.960654	9.106632	8.546002	8.914524	8.100381	8.932506	9.177831	9.199937	9.280461	8.963552	9.469958	9.708458	9.388571	9.142219
ETFRF1	8.377398	7.920906	7.32663	7.951585	8.150258	8.30387	7.77555	7.975375	8.021409	7.673123	7.963928	6.97991	8.092086	8.813071	7.970891	8.419344	8.003419	8.153654	8.749713	8.436876	7.939807
FGFR1OP2	8.867418	8.794788	8.70635	9.156597	8.931391	9.082538	8.777123	8.787372	8.816589	7.905492	8.79935	7.958398	8.701625	9.199043	9.700094	9.340139	9.015275	9.192938	9.767563	9.647841	8.998677
MED21	8.834561	8.635359	8.326691	9.131376	8.872259	9.154028	8.946076	8.781134	8.649584	7.874341	8.806954	7.384283	8.827562	9.434132	8.879377	8.448127	8.404501	8.826783	9.204987	8.961178	8.142699
MRPS35	8.120171	7.608009	7.285222	8.112136	7.884853	8.15593	7.137143	7.811251	8.190241	7.477343	7.777651	7.030681	7.838407	8.650134	7.697961	7.988176	7.767699	7.864202	7.824686	7.690329	7.706579
CCDC91	8.499747	8.190118	7.579933	8.580364	8.192261	8.38704	7.606342	8.058204	8.449857	7.753265	7.919972	7.297801	8.174108	8.958479	8.23758	8.629724	8.294155	8.450151	8.807804	8.882447	8.454233
FAR2	7.513777	8.248058	7.579243	7.62623	8.055658	8.022692	8.661667	7.857827	7.698923	7.509583	8.576837	7.307128	8.456261	7.562791	8.0617	7.541471	8.415827	7.980639	8.631254	8.635014	8.27345
FGD4	7.391731	7.838459	7.413078	7.49748	7.78623	8.094461	8.680299	7.403664	7.627738	7.066376	8.74744	7.219677	7.655349	7.293456	7.930875	7.413145	7.487712	7.60413	8.217937	7.776836	8.252373
LRRK2	10.619019	10.775111	10.77727	10.53993	11.136974	11.173761	11.696799	10.422547	10.993208	10.547939	11.463054	10.255439	11.317893	10.088967	10.836005	10.52732	10.891898	11.200427	11.759901	10.967274	10.860509
ANO6	8.224504	8.250361	8.031022	8.824508	7.979535	8.529019	8.868738	8.078566	8.205479	7.715585	8.167518	7.533667	8.617098	7.914522	8.516138	8.513009	8.103532	8.630498	8.711644	8.643037	8.675864
ARID2	8.296712	8.497205	7.98343	8.854826	8.125057	8.337497	8.512537	8.29157	8.426961	7.896533	8.025982	7.295112	8.560653	8.199661	8.514783	8.653824	8.296113	8.933724	8.999045	8.946573	8.391821
PCED1B	8.453868	8.138397	7.836428	8.534644	7.959383	7.889392	7.738217	7.985413	8.252597	7.878715	7.565971	7.214288	8.14662	7.996209	8.297285	8.158733	8.115735	8.560878	8.447408	8.365314	8.507998
LARP4	7.931002	7.949809	7.716211	8.550082	7.774366	8.321694	7.54859	8.038287	7.904382	7.141658	7.854015	6.666282	7.682032	8.160265	8.242665	8.21216	8.035204	8.467785	8.348083	8.500765	8.304729
DIP2B	9.558794	9.753079	9.556057	9.771157	9.703435	9.686022	10.2666	9.534317	9.889534	9.398232	10.152646	8.986982	10.009427	9.140141	9.904839	9.634434	9.627438	10.067606	9.603268	9.304185	9.851223
ATF1	8.926733	8.857134	8.487532	9.196053	8.830099	9.094687	8.692208	8.91864	9.0682	8.577482	8.725105	7.977012	8.725669	9.19484	8.939189	9.111085	8.873897	8.957165	9.223042	9.192888	8.99018
METTL7A	8.53668	8.611718	8.164253	9.128695	8.517425	8.988619	8.489159	8.469062	8.647307	8.406453	8.369097	7.770613	8.481921	8.827055	8.594899	8.530319	9.096546	9.029557	8.621125	8.500345	9.012978
ARL2BP	4.984826	5.193586	4.935482	4.772803	4.961087	5.169539	5.178633	5.029621	5.117706	5.631643	4.984049	5.927687	4.985508	5.030196	4.578586	4.818083	5.278313	4.758841	5.065488	4.918228	4.87252
PFDN5	8.156731	7.456749	7.482607	7.708783	8.347883	8.221756	7.221026	7.512151	7.675605	7.444282	8.176596	6.776823	7.830244	9.701804	7.604028	7.200134	7.382222	6.97957	7.989382	8.042152	7.157102
MYG1	7.915673	8.243864	8.0701	8.113212	8.203669	8.05253	7.889419	8.16398	7.8517	8.181869	7.971256	7.888005	7.883814	7.972674	7.918504	7.854575	8.050926	7.742494	7.881755	8.073973	8.035891
PRR13	5.930055	7.777313	6.570619	6.587218	6.920872	7.96388	7.694682	7.102183	7.429121	6.293234	7.264474	7.00334	6.736443	6.472455	6.920872	5.695255	5.803592	6.942434	7.677352	6.62086	6.715996
HNRNPA1	7.511329	7.641756	7.077406	7.966485	7.426081	7.458796	7.122538	7.438915	7.688565	7.488864	7.383769	6.729045	7.496347	8.161651	7.125297	6.971471	7.246382	7.350873	7.296841	7.176392	6.872087
COPZ1	9.13989	9.228129	8.676864	9.402527	9.206735	9.355801	8.834934	9.14339	9.081464	8.797472	9.371156	8.002549	9.181254	9.633951	9.871697	9.719443	9.894781	9.431127	9.742574	10.013924	9.470672
MIR148B	6.67754	6.829414	6.003553	6.983578	6.632862	6.424585	6.061988	6.464027	7.064459	6.794191	6.440305	6.880156	6.985202	6.28976	6.720776	6.949409	7.3651	6.630409	6.756852	6.757	6.665315
OR10A7	5.328011	5.094099	5.582982	5.115909	5.172048	5.002473	5.452294	5.351889	5.306938	6.220568	4.965875	6.802345	5.476655	5.228917	5.263584	5.495899	5.507923	5.023655	5.183666	5.420086	5.182159
OR6C3	4.320665	4.477934	4.575689	4.302019	4.47521	4.069927	4.520242	4.315069	4.540711	5.427525	4.501862	6.204052	4.423258	4.038813	4.808818	4.81482	5.122874	4.335621	4.142621	3.948091	4.365599
OR6C76	4.796121	4.772197	4.69014	4.339272	4.819494	4.913863	4.785566	4.559344	5.081477	5.654418	4.697137	5.53919	4.848414	5.193659	4.386043	4.95015	5.533006	4.614365	4.998951	4.647963	4.520849
OR10P1	6.748829	7.017653	7.054827	6.76023	6.872873	6.743446	6.915201	7.253121	6.893966	7.582979	6.75183	8.115724	7.146602	6.729895	7.056331	7.128831	6.900874	6.48684	6.671494	6.845718	7.000652
ORMDL2	8.490898	8.778257	8.548507	8.577142	8.677719	8.856648	8.231381	8.510839	8.571315	8.324743	8.557916	7.755311	8.624715	8.885708	8.39314	8.483565	8.27026	8.333597	8.32115	8.022921	8.398829
DGKA	10.231495	10.10593	9.709941	10.673406	9.652085	10.018813	9.56865	10.025287	10.360849	10.023491	9.86922	9.007942	10.409748	10.098298	10.272451	10.193694	9.847574	10.786656	10.122516	10.086874	10.224201
RAB5B	8.801739	9.080647	8.589081	9.003663	9.117693	9.346685	9.511044	8.886613	8.765145	8.892154	9.262955	8.757173	9.127519	8.733848	9.04835	8.899641	9.06417	9.081104	9.26229	9.566252	9.037578
PA2G4	8.998106	8.828218	8.714152	9.163793	8.73266	8.811944	8.398636	9.019122	9.057438	8.730119	8.892228	8.345716	8.876476	9.234209	9.191934	9.240462	9.596784	9.167344	9.513011	9.376311	9.293048
RPL41	6.819043	6.256193	6.770853	7.236349	7.072709	6.943453	6.338297	6.648594	6.546393	6.307664	6.697765	6.187633	6.781696	7.502854	6.555973	6.210977	6.559089	6.529129	6.510081	7.773827	6.611328
ESYT1	8.83972	9.235354	9.19506	9.942695	8.492752	9.309242	8.732596	9.188236	9.100421	8.629888	8.804839	8.041105	9.267069	9.105451	9.316505	9.454776	8.73826	9.805803	8.938465	9.180442	9.252249
MYL6	11.360224	10.752274	11.202668	10.454871	11.716775	11.588906	10.393991	10.944961	11.065176	11.299138	11.624068	10.36801	11.139094	11.839856	10.667979	10.396685	10.630055	10.227891	10.914014	10.869902	10.577252
NABP2	7.784465	7.687637	7.63611	7.357978	7.513302	7.725929	7.407097	7.535316	7.483525	8.071045	7.728209	8.409636	7.639769	7.617889	7.345114	7.614935	8.45864	7.497871	7.477249	7.400102	7.845192
SPRYD4	7.456185	7.529379	7.770649	7.668357	7.406637	7.547868	7.47775	7.48477	7.458043	7.883869	7.60827	7.306816	7.539677	7.886639	7.660852	7.707146	7.679371	7.435187	7.647579	7.397716	7.485827
RBMS2	7.058487	7.015687	7.512612	7.131854	6.728779	7.182626	7.640385	6.90684	6.786456	7.455452	7.374907	7.439607	7.13644	6.953696	7.264213	7.437932	7.127377	7.883274	7.017786	7.749526	7.51165
LRP1	7.219357	7.507593	7.461448	7.509664	7.397797	7.167693	7.815003	7.450668	7.749752	7.412219	8.101518	7.562196	7.873659	7.038411	7.390531	7.450567	7.494103	7.731614	7.330488	7.228401	8.022209
SHMT2	8.319041	8.418372	8.018329	8.882796	8.17006	8.654768	7.93993	8.512702	8.542448	8.109859	8.207721	7.567548	8.282493	8.749308	8.49024	8.681708	8.274766	8.63801	7.827866	8.41767	8.224555
MBD6	8.137544	8.350742	8.394285	8.041091	8.293678	8.293106	8.715733	8.053351	8.124209	8.229145	8.490447	8.553205	8.224025	7.79433	8.108046	8.153926	8.737944	8.519501	8.745741	8.062414	8.230016
ATP23	6.386865	5.897436	6.182065	6.341539	6.823103	6.553505	6.354448	6.419898	6.458195	6.388492	6.715363	6.566776	6.516489	7.062689	6.704308	6.93499	6.514866	6.503992	6.927113	6.766345	6.651808
SLC16A7	9.04628	8.856161	8.449849	9.457058	8.722844	9.255504	8.362778	9.035639	9.017403	8.446173	8.524687	7.685884	8.902739	9.214623	9.044771	9.259584	8.611112	9.41503	9.536242	9.53882	8.825584
USP15	10.406396	10.431185	10.326566	10.451989	10.782588	10.946811	11.056445	10.151132	10.626721	10.223676	10.705173	9.719029	10.359918	10.548109	10.521642	10.435728	10.758024	10.673472	11.435611	11.124224	10.313377
TBK1	7.851961	7.937189	7.523463	7.769765	8.209388	8.238751	7.970127	7.667554	7.900818	6.835837	8.137806	6.840435	7.873458	8.115793	8.401037	7.943176	8.022045	8.203419	8.948348	8.191444	8.046801
LLPH	5.432126	5.561893	5.640566	5.020828	5.136943	5.21236	5.584635	5.369877	5.549161	6.019001	5.499185	6.644033	5.136259	6.005389	5.256092	5.743076	5.979562	5.110681	5.32755	4.961877	5.47619
IRAK3	8.829366	9.153519	8.365456	9.022084	9.204727	8.440953	10.03901	8.553554	8.813008	8.317567	10.043994	8.088608	8.900168	7.919453	9.01028	9.030434	9.062616	9.249177	9.679749	9.238392	9.08206
HELB	8.501879	8.178956	8.06905	8.862909	8.194742	8.34553	7.97041	8.367624	8.313196	7.891314	7.846199	6.949168	8.119264	8.31728	8.377359	8.399581	8.04512	8.719524	8.288712	8.3393	8.075052
CAND1	9.376928	9.196298	8.876557	9.793309	8.954886	9.669566	9.099068	9.210096	9.138837	8.541979	8.933582	7.890333	9.098825	9.668537	9.313858	9.443583	9.183034	9.372351	9.61976	9.674009	9.22338
RAP1B	7.971185	8.13485	7.052101	8.093143	7.626104	7.623947	7.897953	7.557846	7.901704	6.361766	7.431578	6.258551	6.986799	7.769355	7.432827	7.281405	6.489413	8.183762	8.170357	7.76624	7.175313
NUP107	7.832496	7.879747	7.631981	8.249884	7.584375	8.116588	7.371942	7.991041	7.941621	7.39937	7.506935	6.718078	7.569649	8.482015	8.312308	8.091863	7.861704	8.314262	8.407354	8.495215	7.804622
YEATS4	7.326447	6.855264	6.566328	7.084016	7.464751	7.42356	6.487802	7.060514	7.087035	6.522282	6.816004	5.801586	7.036893	8.015672	7.611689	7.394694	7.589881	7.372173	8.141978	7.599771	7.35348
CCT2	8.767183	8.144788	8.369081	8.590088	8.294607	8.928393	7.893485	8.318454	8.536176	8.178658	8.289659	7.615111	8.489858	9.505373	8.627769	8.644521	9.097848	8.435212	8.77322	8.938475	8.456785
CNOT2	8.959716	8.952854	8.523832	9.109916	8.871327	9.017601	8.729614	8.845523	9.070813	8.588727	8.823376	7.892645	8.957797	9.004042	9.037376	9.0759	8.901046	9.119038	9.147542	9.26211	8.777835
TBC1D15	9.451017	9.08551	8.661248	9.487294	9.526071	9.481622	9.190111	9.156033	9.203648	8.878326	9.431869	7.921926	8.885929	9.797178	9.524271	9.573637	9.444799	9.66666	9.947224	9.737958	9.363567
ATXN7L3B	9.269334	9.116235	8.971547	9.589226	9.069099	9.414658	8.972313	9.287973	9.352292	8.953511	9.055121	8.27943	9.164479	9.507139	9.144278	9.314081	8.968728	9.334359	9.462716	9.463443	9.287896
ZDHHC17	9.149937	8.982395	8.777324	9.230993	8.985727	9.150718	9.092734	8.795205	9.072415	8.463107	8.994019	7.854001	8.965185	9.125133	9.351869	9.351505	9.007404	9.252627	9.540868	9.385924	8.884614
METTL25	8.399486	8.16073	8.037961	8.238587	8.134025	8.454096	8.172284	7.879361	8.256025	7.844234	8.281848	7.359185	7.985987	8.459907	8.363741	8.197374	8.173729	8.527407	8.94945	8.619989	7.765105
C12orf29	7.343986	6.928512	6.689653	7.381574	6.996218	7.114491	7.125777	6.76698	7.167868	6.644712	6.870082	6.492909	7.061991	7.577739	7.446566	7.322152	7.331541	7.149474	7.830166	8.08809	7.267831
TMTC3	7.391386	7.285981	6.884246	7.762478	7.1245	7.784351	7.253224	7.307528	7.355186	6.667442	7.113964	6.130386	6.971732	7.920152	7.682877	7.85982	7.631667	8.099443	8.474335	8.422654	7.503676
MRPL42	8.028916	7.885434	7.737902	8.744222	8.014376	8.562712	7.802038	8.025554	7.848017	7.299435	7.518227	6.570578	7.844356	8.751699	8.517107	8.621625	8.470156	8.578834	8.892761	9.183825	8.116451
PLXNC1	10.184321	10.657694	10.451394	10.146565	10.843967	10.606586	11.398668	10.269376	10.460448	10.180768	11.084761	10.327703	10.647558	9.609015	10.611213	10.076873	10.564272	10.895097	10.751895	10.348471	10.641068
METAP2	7.60945	7.309758	6.997064	7.690948	7.442634	7.748052	6.685296	7.404174	7.502579	7.002376	7.453982	6.691318	7.338863	8.206753	7.609012	7.929158	7.782034	7.762783	7.849284	7.756224	7.896392
SNRPF	6.184427	6.15514	5.607916	6.2157	6.228556	6.660776	5.487058	6.23386	6.009897	5.719801	6.087163	5.176776	5.813896	6.968486	6.106797	5.949417	5.895296	5.484711	6.140532	5.98968	5.595759
NEDD1	8.327862	7.970625	7.750137	8.599165	8.126031	8.717671	8.13518	8.22619	8.051868	7.760975	7.971227	7.208751	8.060542	8.582783	8.616799	8.542865	8.144162	8.539527	8.989946	9.115574	8.534021
TMPO	10.161422	9.928981	9.546996	10.268498	9.674869	10.113855	9.595041	9.949807	10.173498	9.590818	9.713255	8.891512	9.843736	10.216926	9.800473	9.90376	9.923535	10.020792	9.990078	9.825412	10.041525
APAF1	9.886261	10.086565	9.966304	9.798239	10.158253	10.166862	10.709647	9.766246	9.978503	9.69311	10.421419	9.703601	10.263389	9.32558	10.150991	9.921074	10.083542	10.209013	10.310209	9.73223	10.155941
ACTR6	6.876069	6.649069	6.217695	7.056412	6.513292	6.968057	6.170552	6.500828	6.459191	6.112006	6.447217	5.261141	6.549864	7.769541	6.895936	6.843552	6.740718	6.765681	7.526676	7.065723	6.547054
SCYL2	8.721989	8.4875	8.130571	9.045034	8.8884	9.016403	8.992611	8.513328	8.672054	8.324989	8.874188	7.571771	8.814889	8.66942	9.203184	8.948354	8.976768	9.148497	9.645886	9.219987	9.050784
CHPT1	9.57968	9.286501	9.020777	9.871735	9.864797	9.648661	9.436938	9.289974	9.701764	8.98825	9.47935	8.965944	9.384623	9.561106	9.863534	9.4547	8.975177	9.516782	10.030797	10.135299	9.628487
HCFC2	7.32694	7.121581	6.625363	7.40537	6.999846	7.595488	6.889769	7.062503	7.183271	6.512612	7.080975	6.208958	7.286764	7.638342	7.244325	7.425355	7.210048	7.617989	7.693292	7.68549	7.433078
TXNRD1	8.761648	9.197022	8.95869	8.834918	9.12236	9.094927	9.038143	8.892808	8.950265	8.634115	9.332744	8.572889	8.913278	8.479471	9.215027	8.815243	8.85231	9.576452	9.492608	8.809668	9.145765
RPL18A	12.825468	12.679707	12.633866	12.930713	12.628463	12.933272	12.315624	12.841697	12.846339	12.745154	12.773974	12.142215	12.682527	13.167947	11.978652	12.247858	11.887302	12.263658	11.843567	12.111941	11.246759
CHST11	9.680198	10.450533	10.136987	9.892985	9.883238	10.265328	10.644226	9.747923	10.026378	9.87119	10.319265	9.349362	10.102607	9.385382	10.040015	9.704183	9.471179	10.006795	9.548813	9.292251	9.736516
WASHC4	10.006031	9.994593	9.690277	10.256643	10.040924	10.168068	10.470711	9.825145	10.121178	9.466462	10.336412	9.027847	9.897776	10.125266	10.195794	10.082822	9.896673	10.433098	10.795934	10.26264	9.828826
C12orf75	8.413685	8.215471	7.565076	7.921447	7.723156	8.27919	7.986106	8.009376	7.362744	7.205954	7.676207	7.199354	8.363076	8.427644	7.983037	8.399541	8.107568	8.106382	8.527792	8.265358	8.269611
PWP1	8.073945	7.95806	7.557514	8.041859	7.936595	8.150004	7.123389	8.023808	8.131613	7.424922	7.825921	6.726812	7.913181	8.460899	8.261964	8.190144	8.006389	8.251849	8.093642	8.272591	8.156491
USP30	7.209932	7.348868	7.066519	7.241909	7.419494	7.27919	7.349014	7.394779	7.458765	7.307391	7.13734	7.389413	7.428078	7.251715	7.371574	7.3406	7.241043	7.536453	7.433991	7.502492	7.221122
ALDH2	8.189169	8.589339	8.171527	8.563618	8.163177	8.270178	8.733091	8.258117	8.127945	8.052354	9.087937	7.925155	8.213637	7.691769	8.651173	8.312916	8.508331	8.291328	8.246557	8.045832	8.196476
PTPN11	8.913044	8.986116	8.743352	9.172975	8.576837	9.00208	8.457425	9.210253	8.999209	8.65168	8.881001	8.425476	8.890131	8.982579	8.918648	9.018799	8.763791	9.146835	9.038244	8.741454	8.923016
OAS1	9.253452	9.263482	8.593064	9.802349	9.250525	9.522646	9.033412	9.480298	9.180845	8.54403	9.906224	7.974859	9.228229	9.171686	9.240175	8.877816	9.704928	9.038253	8.911305	9.282631	11.522944
OAS3	7.53807	7.534467	7.344319	8.561383	7.883017	8.384052	7.80799	8.262532	7.970147	7.510196	9.185101	7.24254	8.357373	7.714009	7.583168	7.370192	8.901652	7.219637	7.466701	7.67915	10.946519
OAS2	8.960355	8.978988	8.809574	9.85532	8.872275	9.248164	9.047861	9.464658	9.061506	8.489647	9.426199	8.055581	9.168983	9.090161	9.006126	9.130705	9.436648	9.376842	8.932518	9.588387	11.294384
TPCN1	7.526213	7.417957	7.542442	7.911699	7.475389	7.342204	7.283966	7.334042	7.749401	7.285259	7.815432	7.063432	7.793768	7.64046	7.680265	7.672499	7.397609	7.944472	7.494512	7.333162	7.600841
HSPB8	5.209752	5.233655	5.989724	5.548243	5.955608	5.766132	5.460339	5.923619	5.220586	5.983612	5.581623	6.57183	5.338575	5.31905	5.338575	5.302353	5.795601	5.53015	5.500924	5.089673	5.43654
COX6A1	10.118861	9.550769	9.68712	9.574975	9.903298	10.515018	9.667463	9.782918	9.809298	10.215061	10.469256	9.448556	10.19452	10.636143	9.40449	9.234908	9.447287	9.500501	9.476494	9.206532	9.678654
RNF10	11.024179	10.847939	11.269998	11.609649	11.186442	10.515534	10.605349	10.992457	10.402782	9.821402	10.754706	10.648538	10.526909	9.98517	11.456675	10.601462	10.048041	10.961883	11.027486	11.103648	10.879299
RNF34	8.695458	8.809251	8.521807	9.105554	8.735159	8.976854	8.478834	8.720582	8.684667	8.333703	8.739242	7.637792	8.855473	8.892524	8.930645	8.877834	8.437383	8.981017	8.860239	8.758099	8.831279
MLXIP	7.988915	8.36818	8.047405	8.45785	7.596994	7.862459	8.063224	8.030994	8.139161	8.186707	8.20375	8.049911	7.891961	7.773237	8.12272	8.095625	8.092455	8.464357	8.10378	8.123731	8.313444
KNTC1	7.007014	6.993342	6.790151	7.466474	7.087385	7.196886	6.815904	6.838795	7.078968	6.512895	6.861279	6.19809	7.036287	7.24496	7.158013	7.36551	7.299396	7.534506	7.749916	7.721598	7.50406
DENR	8.082507	8.223619	7.753097	8.182152	8.138381	8.26694	7.731026	7.812592	8.020509	7.641713	7.947127	6.946612	8.190573	8.427864	8.573148	8.605528	8.533008	8.397857	8.344564	8.167776	8.42228
ARL6IP4	8.483796	8.413632	8.611916	8.131358	8.356902	8.528193	8.044779	8.294674	8.229508	8.249235	8.303754	8.155017	8.218299	8.443793	8.32021	8.076459	7.84897	7.868408	8.146299	8.036193	8.183287
TMED2	9.597093	9.663845	9.353314	9.718964	9.61263	9.851488	9.361911	9.453863	9.582686	9.007801	9.824723	8.841882	9.485536	9.958227	9.655856	9.753057	9.777629	9.545222	9.572859	9.548022	9.349335
GTF2H3	7.75208	7.36458	7.030886	7.919705	7.207976	7.807446	7.180707	7.433893	7.540933	6.827788	7.445388	6.215344	7.396666	8.073287	7.759063	7.711361	7.58536	8.034684	7.947838	7.871492	7.620634
GLT1D1	9.492147	10.033081	9.422022	9.021101	10.139376	9.555199	10.380545	9.397536	9.731876	9.098115	10.429791	9.428871	9.875941	8.448681	9.684893	9.276612	9.936876	10.17674	10.177567	9.008992	9.659658
RAN	9.104223	8.712136	8.602044	8.400991	8.847352	8.81339	7.754078	8.80565	8.842514	8.687004	8.826172	8.166852	8.783801	9.229167	8.885099	8.880476	9.149272	8.504323	8.819614	8.861449	8.777831
SNORA49	8.762705	6.831719	6.947824	8.289772	8.400025	7.938037	8.009131	7.80202	7.96584	7.397694	7.726099	6.913308	8.597445	9.687791	7.55324	8.11617	7.330441	8.215157	8.351408	8.604206	7.5365
ZNF26	7.100346	7.39191	6.887265	7.600461	7.117475	7.380833	6.616275	6.986021	7.353856	6.475623	6.748317	6.058201	6.858316	7.761092	7.449286	7.473877	7.086592	7.368547	7.508983	7.40138	6.919435
ZNF84	7.829101	7.497796	7.292929	8.112976	7.304479	7.902298	7.008084	7.936698	7.796362	6.926375	7.386633	6.675557	7.377189	8.298558	7.814286	8.243959	7.605256	7.722754	7.667072	7.839713	7.159788
ZNF10	6.046376	5.440464	5.484398	6.128602	5.342853	5.852206	5.589524	5.530754	6.055767	5.343036	5.48788	5.147021	5.563132	6.066901	5.935818	5.981778	5.199592	6.594525	6.271068	6.404986	5.737481
FAM138D	3.508309	3.641452	3.222766	3.306134	3.781745	3.382461	3.363772	3.505554	3.521628	4.42937	3.426113	4.990122	3.640933	3.347487	3.494885	3.949822	4.286712	3.589299	3.270826	3.582541	3.370877
KDM5A	9.720728	9.722156	9.531124	9.854574	9.597258	9.730538	9.822906	9.610421	9.863175	9.420579	9.791841	8.965377	9.996429	9.399789	9.92299	9.806915	9.631785	10.036042	9.870334	9.867053	9.910732
DCP1B	6.962184	7.300598	6.929336	7.418494	7.059383	7.173122	6.852923	6.951425	7.143417	7.010447	6.76929	6.944522	6.889537	7.275792	7.299632	7.17797	7.376785	7.257596	7.487435	7.553796	7.40958
CRACR2A	7.080536	7.461373	7.455172	7.562376	7.06094	7.258699	7.032273	7.533024	7.536902	5.351272	7.305331	6.96947	6.70071	7.219639	6.924052	8.061608	7.870132	8.266965	7.194095	7.778962	7.693952
PARP11	7.443698	7.087143	6.890536	7.701125	7.143124	7.530019	7.024021	7.14921	7.411092	6.584961	7.171216	5.926104	7.371971	7.395495	7.427635	7.495513	7.103399	7.523038	7.700247	7.655222	8.02256
C12orf4	7.681539	7.001055	6.765354	7.584245	7.278134	7.46782	7.081863	7.111481	7.393714	6.786406	7.364611	6.253767	7.268946	7.896243	7.416117	7.54112	7.730073	7.905559	8.250908	8.171478	7.646697
TNFRSF1A	9.521923	10.139324	9.723718	9.527167	9.921701	9.95829	10.537158	9.677747	9.691768	9.547209	10.261349	9.669552	9.807721	9.247726	9.818706	9.541653	9.841532	9.851901	9.829379	9.503512	9.663029
VAMP1	8.739036	8.499677	8.693273	8.649067	8.421921	8.82109	8.717133	8.676778	8.972912	8.789532	8.713101	8.293996	8.898986	8.619829	8.781526	8.789612	9.068113	9.023948	9.063552	8.834321	9.196698
MRPL51	8.432035	7.788636	6.964455	6.991459	8.473015	7.75028	6.412214	8.224113	8.381901	7.94163	8.453802	7.323305	8.251545	9.051132	8.867304	8.818581	8.815389	7.679238	8.253258	8.091133	8.468596
CHD4	9.155721	9.46714	9.348975	9.916267	8.988525	9.39439	9.283804	9.410962	9.355435	8.969626	9.290076	8.720868	9.727253	9.038131	9.446241	9.418846	9.022092	9.949767	9.00481	9.188504	9.59082
MLF2	8.801272	9.373577	9.005373	9.171574	9.007954	9.355094	9.329238	8.977137	8.987794	8.748444	9.439551	8.513164	8.879042	8.655766	9.480759	9.131228	8.970567	9.182558	9.311159	9.363161	9.328379
PHB2	9.203815	9.191881	8.777591	9.323739	8.984077	9.317532	8.852907	8.992703	9.124338	8.877779	9.065232	8.063647	9.010967	9.657846	9.336436	9.678166	9.839772	9.46079	9.48696	9.596392	9.084087
SCARNA12	9.063043	8.182694	8.182207	8.468655	8.598154	8.628584	8.597557	8.294262	8.730535	8.494809	8.594074	8.469725	9.028367	9.774779	8.539319	8.759349	9.137527	8.892526	8.956795	8.48836	8.655658
LPCAT3	8.467927	9.298307	8.706934	9.210732	9.057371	8.940988	9.183214	8.890936	8.798175	8.69562	8.869497	8.027767	8.74863	8.414505	9.149504	8.879983	9.097326	9.609634	9.115901	8.836277	9.277576
C1RL	7.916287	8.212762	8.25401	7.777044	8.177701	8.229547	8.575606	7.869501	8.289098	7.669155	8.654467	7.32514	8.067339	7.81187	7.912932	7.838778	8.011032	8.197132	8.181579	7.77463	7.847905
RBP5	7.795552	7.477126	7.781492	7.374691	7.736074	7.494099	7.586255	7.799229	7.762366	8.483119	7.409102	8.96597	7.696859	7.307244	7.361547	7.770148	8.142364	7.334374	7.341687	7.426293	7.655703
CD163	7.340418	8.693795	7.936855	8.089603	7.86357	7.812676	8.44641	7.465795	7.849161	7.74038	8.549935	7.217179	7.933705	6.850601	7.875882	7.58022	7.459193	8.253846	7.820827	8.118103	7.63624
SLC2A3	11.353542	11.508584	11.4846	11.710278	11.977123	11.786616	12.256717	11.231309	11.500503	11.235307	11.864826	11.480342	11.365987	10.900914	11.816908	11.358074	11.289757	12.217933	11.827845	11.422612	11.720886
C3AR1	8.089152	8.645588	8.412724	8.601614	8.715722	9.18999	8.706369	8.954886	8.2142	8.18596	8.84187	7.869834	8.738932	8.118437	8.562061	8.208133	9.037668	8.374507	9.150805	8.536294	10.143646
POU5F1P3	7.98137	8.218485	8.57103	7.71623	8.161743	8.045667	8.476007	8.145147	8.140176	8.360586	8.12394	8.034554	7.911485	8.002008	8.05209	7.427587	7.732534	7.754628	7.67298	7.886598	8.032481
FAM90A1	6.963853	6.788634	6.893792	6.606105	6.675508	6.475782	6.493869	6.431493	6.668308	7.600418	6.60474	8.295883	6.758836	6.520181	6.641304	7.068425	7.617777	6.227222	6.197292	6.335521	6.566815
CLEC4E	8.510608	9.24785	7.946269	7.499507	9.370123	9.317262	9.688224	9.059588	8.377975	8.252017	10.066595	8.027714	8.822914	8.438815	8.742866	8.29287	9.543355	8.249886	9.254052	8.157434	8.283678
KLRB1	7.600579	7.977116	7.569342	7.416126	8.052833	8.115743	8.521453	7.508136	7.568568	6.756651	7.450823	7.378112	8.247766	8.946517	7.97693	8.681556	8.034675	8.316812	8.770391	9.255057	7.253286
CLECL1	6.089875	6.034865	5.278443	5.937198	6.112039	6.530915	5.457692	5.947749	6.41875	5.707495	6.037749	5.496044	5.408662	7.133806	6.319491	5.732296	5.882832	6.269289	5.779709	7.084322	5.708704
CD69	8.26542	7.229435	7.652463	7.933996	7.895754	8.407167	7.681613	7.734628	7.756688	6.886476	7.942809	6.4802	8.233043	9.312256	8.177462	8.108585	7.94057	8.271143	8.566276	9.158948	8.218642
CLEC2B	8.030639	7.66003	7.625746	7.600516	8.164363	8.591341	8.063933	7.878691	7.853098	7.488957	8.102664	6.823321	7.668502	8.686176	8.131987	8.171503	8.397924	8.50318	9.351367	8.511383	7.921688
CLEC12A-AS1	6.588972	6.39871	7.165065	6.29926	6.658412	6.236222	6.246672	6.68103	6.545468	7.413547	6.718825	7.592066	6.726748	6.241742	6.162782	6.308817	6.62827	6.432096	6.428927	5.788418	6.250139
CLEC7A	9.563459	10.024247	9.555486	9.043983	10.231444	9.996605	10.670431	9.371044	9.683838	9.077653	10.342257	8.705127	9.887421	9.45946	9.957793	9.20561	9.826714	9.624017	10.453391	9.835604	9.573931
KLRC4-KLRK1	9.209373	9.333766	7.927659	7.54032	7.301594	8.538488	7.327309	7.627387	7.731355	7.366069	6.690337	7.359053	7.854786	8.306141	8.383444	8.944186	7.695618	8.691525	9.474185	9.447189	8.947676
KLRC3	8.237187	8.08083	7.55544	7.46116	6.652666	8.099693	6.65074	7.164474	7.073775	6.057973	6.453358	5.69734	7.299466	7.871813	7.387374	8.128567	7.336932	7.881309	8.785136	8.616882	8.554227
KLRC1	6.70976	6.746897	6.170368	6.188638	5.930932	6.17885	6.522185	6.376926	6.126388	5.689651	6.131641	6.084459	6.630263	6.816569	6.703111	7.034875	6.449953	7.031404	7.33165	7.943194	6.463359
KLRA1P	6.167365	5.95827	4.873171	5.804426	5.365193	5.853956	5.300217	5.628158	5.831685	4.924089	5.428292	4.529964	5.648688	5.948802	5.8711	5.590338	5.371483	6.266942	6.843401	6.315976	5.614159
MAGOHB	7.797215	7.725666	7.228094	8.016045	7.68374	7.762399	7.376095	7.794026	7.829226	7.435113	7.517189	6.82573	7.659246	8.33211	8.074692	7.983254	7.836105	8.242916	8.249935	8.190539	7.594794
YBX3	11.441069	11.594706	11.821384	12.058814	11.860551	11.109316	10.970838	11.750549	11.083024	10.087816	11.224205	11.08903	10.793588	10.664297	12.075895	11.307683	9.987927	11.195964	11.665353	11.248472	11.174102
TAS2R13	6.401552	6.410599	6.219772	7.108397	5.596454	5.774506	6.269671	5.827185	7.00489	6.039197	6.083769	5.452217	6.179484	5.806663	6.278319	6.087563	5.546733	6.694314	6.185602	6.78912	6.577587
TAS2R50	6.473984	6.147555	5.833361	6.904621	5.972028	6.182204	5.741234	5.7876	6.821194	5.753296	6.116562	5.102194	6.169012	6.273977	6.433207	5.614374	6.004001	6.430923	6.907513	6.768874	6.357438
TAS2R20	7.649866	7.369503	7.103238	7.965849	7.323115	7.006798	6.933996	6.600272	8.022179	7.110771	7.165528	6.01504	7.176451	6.581952	7.426909	7.235635	6.913392	7.609847	7.6373	7.372045	7.571316
TAS2R19	7.382644	7.257998	6.822334	7.88402	6.790836	7.277901	7.074754	6.856004	7.813507	6.434848	7.293656	5.322613	7.062565	6.744304	7.366586	7.442191	6.969606	7.688011	7.688346	8.015323	7.41045
TAS2R31	7.763588	7.509751	7.384723	8.43075	7.335807	7.585283	7.356693	7.068901	8.316174	7.201835	7.198419	6.224876	7.366154	7.131452	8.212237	7.565878	7.729394	8.189291	7.742387	8.239349	8.164669
TAS2R46	5.49669	4.042988	4.089866	5.280112	5.478713	4.989125	4.78538	4.677747	5.989773	4.688013	4.95698	3.93522	5.275913	5.33101	5.106413	4.977873	4.475468	5.882568	6.154029	4.934263	5.489558
TAS2R43	6.853311	4.177913	5.843149	6.339024	5.116613	6.120234	6.473541	6.24415	6.475705	4.961976	6.33814	4.466743	6.951446	4.968006	4.473141	6.766323	5.493496	5.879474	7.410615	6.139206	6.670307
MANSC1	7.349302	7.94988	7.820768	7.665968	8.402799	8.235101	9.002675	7.532588	7.431857	7.295513	8.574677	7.369288	7.44446	6.847588	8.165025	7.540081	8.354965	8.570842	8.83368	7.12665	7.999353
GPRC5D	6.264774	5.96533	6.223688	6.179308	5.987074	6.064792	5.976016	6.18887	6.1008	6.79294	6.427464	7.306033	6.095218	6.149004	6.074187	6.304621	7.958272	6.928261	6.059723	5.88072	6.072128
PLBD1	9.479337	10.538518	10.153779	10.074419	10.597731	10.147102	10.834912	9.838532	10.038096	9.860914	11.404109	9.55866	10.313269	9.468694	10.04002	10.13478	10.196418	9.991433	10.945334	9.588924	10.43753
WBP11	8.210069	8.744124	7.957529	8.826976	8.109067	8.565612	8.138157	8.217019	8.119695	7.863768	7.978722	7.767267	8.329417	8.203912	8.550959	8.569302	8.492712	9.010352	8.862521	8.640049	8.682773
ERP27	7.694338	7.713566	7.07356	8.00166	7.541672	7.651366	8.013597	7.650915	8.091934	7.9034	7.89688	7.273869	7.996073	7.773873	7.761461	7.931278	7.840497	8.262405	8.297366	7.929027	7.316923
RECQL	8.282475	8.06482	7.807473	8.429849	8.13951	8.692287	7.798743	8.117119	8.306541	7.37761	8.130234	6.914251	8.026987	8.857074	8.708049	8.871358	8.363483	8.553793	8.866242	8.629533	8.155502
LDHB	11.047441	10.41847	9.949563	10.152282	10.687074	10.600435	9.166772	10.874842	10.827959	11.04998	10.453846	10.097827	10.645941	11.286183	10.696136	10.974914	10.994437	10.178829	10.706554	10.695927	10.553384
KRAS	8.830187	8.75128	8.527922	9.106821	9.005214	9.246405	9.140672	8.852452	8.897541	8.438287	8.912033	8.175536	8.806682	8.811261	9.079515	9.18305	9.174816	9.548777	9.810186	9.145229	9.172142
ITPR2	8.937301	8.836442	8.650873	9.214295	8.752349	8.910883	9.097761	8.765412	8.903036	8.357904	8.776181	8.064626	9.198194	8.546754	8.946669	9.219282	8.992234	9.447609	9.348631	9.58175	9.044583
INTS13	7.537581	7.483814	7.109719	7.781894	7.437836	7.765813	7.187672	7.559821	7.646216	6.942044	7.39949	6.549703	7.309746	7.884401	8.006074	7.965721	7.782456	8.011704	8.113261	7.86366	7.721559
ERGIC2	8.185408	7.949761	7.852475	8.450455	8.363539	8.800553	7.905402	8.123347	7.899368	7.195804	7.977645	6.715534	7.600598	8.865511	8.586676	8.412167	8.447429	8.770301	9.1367	8.700698	7.794202
TMTC1	5.231143	5.558189	5.498231	5.170856	5.284329	5.137277	6.727591	5.747417	6.093955	5.480582	5.005165	5.95626	5.498031	5.286117	5.556832	5.388161	5.518242	5.4891	6.320919	4.911471	5.341527
IPO8	8.561554	8.678584	8.349776	8.865045	8.380491	8.595138	8.475691	8.416605	8.649025	8.00315	8.658586	7.371059	8.670661	8.507588	8.741326	8.663349	8.450226	8.967081	8.82212	9.088734	8.878474
CAPRIN2	7.477602	7.114573	6.965156	7.712898	7.674699	7.357852	7.392476	7.300101	7.460544	7.171999	7.135087	6.695778	7.511707	7.4276	7.586906	7.873203	7.49475	7.796979	8.106594	8.242645	7.563062
OVOS2	4.616889	4.434971	4.617297	4.238734	4.65228	4.007422	3.537182	4.057469	4.199517	4.417673	4.176573	4.190971	4.121768	3.874207	5.147765	4.620422	3.806335	4.053475	4.126936	4.335483	5.601367
SINHCAF	5.615546	4.858333	4.846249	6.47168	4.475722	5.804682	5.263643	5.65838	5.186792	4.934744	5.199863	4.373665	5.794729	5.478422	5.208798	5.123114	4.201368	5.687845	5.077649	5.121435	5.604674
DENND5B	6.395778	6.176507	5.950176	6.903004	6.387152	6.440542	5.888765	6.430494	6.661709	6.187302	6.256262	6.231622	6.445101	7.081017	6.563023	6.590887	7.558951	7.339476	6.407573	6.40175	6.350585
AMN1	8.131008	7.684375	7.572193	8.216797	8.300723	7.937159	8.220253	7.702262	8.007425	7.822528	8.250016	7.269975	8.098491	8.359543	8.334736	8.147344	8.175531	8.681056	8.599936	8.073741	8.091454
H3-5	9.576928	9.697747	9.090205	9.638059	10.104546	9.788781	9.861968	9.475116	9.581916	9.240857	10.021597	8.936687	9.641178	9.891833	9.648167	9.45215	9.021258	9.648666	9.541571	9.277315	9.688798
ABCD2	8.913438	8.253883	7.963105	9.114388	8.209762	8.847585	7.855967	8.494734	8.75799	8.151775	7.765819	7.188624	7.975341	9.070403	8.869516	8.702385	7.789196	8.80518	8.934346	8.978245	7.944288
GXYLT1	7.495248	7.609677	7.464346	7.57203	7.675987	7.739962	7.699824	7.511939	7.656492	6.714655	7.454227	6.398612	7.658771	8.060403	8.024399	7.511682	7.558947	8.04443	8.215417	8.333876	7.814094
YAF2	7.942784	7.825452	7.371944	7.790949	7.969052	7.932273	7.653829	7.572485	7.79276	7.315351	7.683699	6.868273	7.488336	8.020747	7.916011	7.916027	7.827331	7.811434	8.375534	7.941615	7.729378
ZCRB1	7.715782	7.067419	6.700089	7.09092	7.373473	7.239149	6.132292	7.285433	7.485682	7.052864	7.403698	6.848244	7.379713	8.584911	7.671928	8.055852	8.133644	7.328631	8.164072	7.540301	7.297341
PUS7L	7.92914	7.580034	7.263878	8.347169	7.828585	8.136709	7.291553	7.527049	7.774845	7.120175	7.376891	6.244322	7.2741	8.644577	8.305924	8.202481	7.846741	8.42165	8.805246	8.630313	7.911111
NELL2	9.228371	9.211665	8.623922	9.586122	8.357847	9.197838	8.800493	9.241424	9.401201	9.023643	8.804851	7.506475	9.008997	8.932307	9.182674	9.276178	8.410559	8.842815	9.508027	9.482776	8.777046
SLC38A2	10.843334	10.809435	10.624835	10.943452	10.329756	11.114613	11.01065	10.548433	10.891114	10.660295	10.763126	9.78297	10.846955	10.792372	10.824285	10.858449	11.014578	11.321292	11.242591	10.922922	10.846488
RPAP3	7.328849	7.094096	6.866318	7.617345	7.254692	7.630317	6.927399	7.202544	7.43177	6.8281	7.244186	5.834289	7.080018	7.801499	7.716157	7.704259	7.467691	7.840026	8.135377	7.755996	7.350532
SENP1	8.092259	8.160364	8.256171	8.635267	8.113502	8.384692	8.258529	8.128421	8.203125	7.875324	8.228221	7.519463	8.401752	8.487361	8.365261	8.424776	8.335256	8.465624	8.821868	8.632805	8.574267
ZNF641	7.967839	7.957526	7.80438	7.754668	8.088459	8.306472	8.25501	7.396705	7.953795	7.457822	8.21267	7.435826	8.231629	7.713706	7.947865	7.792414	7.958028	7.710999	7.855038	7.419637	7.755958
SNORA2B	6.978983	7.051781	6.058826	6.897579	6.758357	6.876661	6.82401	6.739669	7.014987	6.227685	6.809855	5.753689	7.288516	6.695452	7.482173	7.178992	6.906838	7.375704	7.704998	6.995714	7.389763
DDX23	8.611112	8.742475	8.301808	8.725208	8.408933	8.812465	7.762604	8.791886	8.649395	8.33956	8.717958	7.661092	8.725966	8.366897	8.685258	8.789796	8.101775	8.787457	8.319499	8.30984	8.838749
ARF3	9.10693	9.755215	9.342038	9.387384	9.358635	9.456944	9.663386	9.570421	9.360284	9.348592	9.53189	9.073426	9.298037	8.870295	9.242416	9.149351	9.247227	9.270507	8.829686	8.872155	9.335201
CERS5	8.0806	8.748555	8.055165	8.519359	8.544347	8.365421	8.348497	8.409332	8.548902	8.089424	8.715405	7.622266	8.645147	8.353344	8.439621	8.298962	8.013239	8.647263	8.441669	8.517394	8.296932
PHBP19	7.339145	7.849683	7.615244	8.151467	7.366707	7.174254	7.384279	7.539504	7.668389	7.349873	7.258565	7.309811	7.609633	6.823417	7.564227	7.666187	7.116423	8.077606	7.258931	7.373773	7.562366
SP7	7.903272	7.670229	8.100673	7.673012	7.748079	7.573679	8.077167	7.922293	7.744417	8.597688	7.874212	9.213212	7.507288	7.464639	7.637743	7.797545	8.173579	7.356178	7.625896	7.418447	7.698733
ATP5MC2	9.760083	10.106721	10.073315	10.133692	9.869152	10.082935	9.637692	9.901224	10.031894	9.983042	9.845873	9.703012	9.860852	10.200621	9.574731	9.5786	9.547054	9.614509	9.330975	9.66549	9.568765
CBX5	8.423884	8.340339	8.019387	9.181345	7.893325	8.511237	7.676253	8.439289	8.27453	7.802443	7.892874	7.270537	8.150368	8.372673	8.296166	8.118734	8.152002	8.761465	8.049059	8.275659	8.257425
NFE2	8.77135	8.894201	9.055727	8.838821	9.236503	8.754361	9.104687	8.545874	8.803237	7.865132	9.348886	8.017419	8.640972	8.021852	9.108308	8.680774	8.404496	8.789439	8.904883	8.850173	9.072149
ZNF385A	7.912296	8.385363	8.248845	8.203862	8.247254	7.859505	8.382845	8.089424	8.17223	8.422954	8.487385	8.320315	8.09431	7.93074	8.03697	8.080305	8.654863	7.928596	8.229765	8.111008	8.498198
ITGA5	8.840884	9.250966	9.026655	8.875826	8.760075	9.196319	9.680604	8.935614	9.353681	8.916066	9.395358	8.724705	9.258709	8.769641	9.104887	8.867974	9.170158	9.269343	9.125013	8.749176	9.188212
TESPA1	9.18856	9.137794	8.624908	9.835451	8.944152	9.104128	8.613311	9.321673	9.192243	9.12917	8.899693	7.88326	8.991412	9.47435	9.1251	9.576559	9.224354	9.658489	9.60928	9.473343	9.529385
CD63	9.181465	10.003289	9.654834	9.421088	9.664657	9.7436	9.778206	9.279267	9.325868	9.438978	9.92333	8.862619	9.490346	9.294066	9.003444	9.031974	8.787312	8.782526	9.031805	8.887722	9.284125
CS	8.819386	9.118949	8.822198	9.236446	8.769744	9.081334	8.87389	8.990908	9.125038	8.997254	8.9472	8.348571	9.133766	8.666624	8.861521	9.089806	8.911266	9.087093	9.017746	9.015454	9.028526
STAT2	8.815068	8.917371	8.760526	9.476232	8.93621	9.114173	8.85618	9.15267	9.148023	8.75046	9.697771	8.056593	9.529707	9.062549	8.876343	8.955573	9.032615	8.989534	8.572591	8.800187	9.961826
BAZ2A	8.418254	8.842856	8.657105	8.89414	8.598745	8.771294	9.04888	8.68131	8.70965	8.477348	8.893615	8.348647	9.187979	8.101157	8.895562	8.663916	8.831794	9.367642	8.926148	8.558003	9.173539
SNORD59B	7.243063	7.104238	6.642512	7.781059	7.224394	7.166822	7.383843	6.676697	7.9311	6.470273	7.102643	6.414657	6.926404	7.657008	7.428673	7.300349	7.35311	7.91454	7.873324	7.681479	7.660708
SNORD59A	5.253456	4.773683	4.479768	5.59835	4.947898	5.160536	5.185893	4.46886	5.565298	4.532361	5.359593	4.086962	5.482505	5.623166	5.394892	5.483962	5.404699	6.019198	6.027868	5.410981	5.207096
PTGES3	10.211094	10.087698	9.682473	10.630444	10.101414	10.321027	10.094951	9.915232	10.125922	9.622813	10.059469	9.223897	9.937715	10.502283	10.238734	10.235978	10.012656	10.111415	10.360398	10.410785	9.999044
NACA	11.206019	10.95859	10.512758	9.86885	11.024243	10.579651	9.12809	11.093711	11.137829	11.270088	10.837529	10.640608	11.048697	11.29823	10.798202	11.113613	10.778038	10.470764	10.363405	10.190864	10.587337
PRIM1	7.97546	7.687152	7.239482	8.0553	7.591141	7.96109	7.221478	7.697373	7.718707	7.084218	7.393783	6.933777	7.728124	8.305693	8.104452	8.320458	7.903123	8.072353	8.102356	7.989116	7.707031
ARHGAP9	8.625688	8.633694	8.518576	8.668241	8.86891	8.651136	9.240777	8.507354	8.878226	8.544615	9.196456	8.590588	8.933924	8.408138	8.757214	8.670104	8.977846	9.054057	9.00664	8.241118	8.654207
CDK4	7.925931	8.015597	7.945758	8.227222	7.847223	8.131254	7.773165	8.082379	8.08695	7.668171	7.760044	7.44119	7.996803	8.185975	7.750934	7.840627	7.726852	8.171997	7.826502	8.118159	8.189284
AVIL	7.526843	7.408455	7.449963	6.844296	7.423858	7.201264	8.227093	7.253069	7.715273	7.588803	8.662506	7.437679	7.574878	6.392111	7.72528	7.031916	7.788549	8.131033	7.498227	7.109109	7.008897
GNS	9.374714	9.849238	9.350563	10.02403	9.732736	9.583529	10.602118	9.408162	9.66098	9.328476	10.272492	8.8283	10.077374	8.913636	9.505196	9.432203	9.533198	9.903572	9.579496	9.479264	10.067878
MDM1	6.912187	6.865091	6.493705	7.1515	6.480364	6.950178	6.935301	6.789563	6.862248	6.614219	6.940428	5.744412	6.360002	7.045721	7.188977	7.098053	6.748403	6.962635	7.474266	7.655565	6.878034
ZFC3H1	9.397486	9.228675	8.981553	9.792206	9.327508	9.51795	9.903972	9.174854	9.415938	9.028122	9.316411	8.389155	9.514656	9.2596	9.516786	9.514559	9.562915	9.979549	10.284415	10.183974	9.489297
KRR1	7.983829	7.848484	7.452527	8.316554	7.467695	8.493193	7.462793	7.83843	7.959134	7.125862	7.524243	6.226999	7.274121	8.726634	8.069681	8.151468	7.805376	8.2464	8.466514	8.731731	7.810837
NAP1L1	10.516312	10.256193	10.030375	10.641986	10.378499	10.62119	9.68563	10.332008	10.635479	10.365237	10.207508	9.711906	10.15469	10.920799	10.568585	10.8795	10.661538	10.632462	11.033206	10.722416	10.276647
BBS10	7.357585	7.035847	6.468502	7.575327	7.391324	7.562705	7.116726	6.9832	7.308657	6.323059	7.120752	5.92695	6.901355	8.040182	7.325372	7.35568	7.34059	7.406377	8.000716	7.891383	6.832327
OSBPL8	10.062797	9.935981	9.822233	10.071879	10.339476	10.242174	10.325589	9.776858	10.14125	9.405739	10.0464	8.938529	9.677149	9.993577	10.164015	10.201569	10.0287	10.446164	10.590905	9.959925	9.688303
LIN7A	7.351109	7.826325	7.329258	7.001512	8.083366	8.154104	8.058594	7.401192	7.745896	6.938195	8.391	7.049463	7.711572	6.937318	7.695241	7.255199	7.457451	7.635211	8.396638	7.493374	7.523265
CCDC59	6.595855	6.301687	5.998525	6.531382	7.062998	7.082092	6.463826	6.013174	6.312703	6.117441	6.791913	5.809456	6.448328	7.990085	7.553141	6.798594	7.180569	7.460521	7.549083	7.311219	6.719123
CEP290	5.992566	5.713262	5.692465	6.353835	5.399013	6.013489	5.309457	5.767193	5.689548	5.025496	5.398463	5.051842	5.238448	6.207766	6.273598	6.481824	5.750346	6.553871	6.710443	6.660779	5.74642
DUSP6	9.806801	10.230316	9.918157	9.825673	9.859959	10.261485	10.259124	10.147998	10.21056	9.852223	10.310793	8.998506	10.335327	9.388267	10.244511	9.933943	10.128533	9.797156	10.170312	10.169628	10.010918
ATP2B1	9.872503	10.075611	9.725774	10.170453	10.084047	10.022056	10.008813	9.838579	9.960024	9.534194	10.119265	9.144673	9.939065	9.834937	10.278924	10.025636	10.235828	10.624045	10.550619	10.325703	9.96605
EEA1	7.465429	7.189178	6.681893	7.820223	6.949521	7.321509	6.606726	6.996961	7.24508	6.681773	7.07553	5.792989	6.874977	7.470872	7.330468	7.44449	7.212346	7.535047	7.847021	7.426901	7.330636
CEP83	5.631005	5.491469	4.993417	5.831952	5.052944	5.717776	4.972675	5.619067	5.582121	5.189592	5.139901	4.681286	5.120809	5.713995	5.673868	6.383927	5.543707	5.660441	6.104228	6.585579	5.662375
TMCC3	8.200154	8.544812	8.565849	8.068399	8.87421	8.541041	9.00599	8.479095	8.613939	8.119193	8.971386	8.214129	8.545171	7.95467	8.58205	8.119357	8.28051	8.410424	8.480787	8.433929	8.570571
NDUFA12	8.53177	8.338713	7.84337	8.44974	8.407236	8.4655	7.795672	8.539844	8.619694	8.297696	8.397256	7.669052	8.660373	9.245326	8.613129	8.763214	8.483498	8.593527	8.371386	8.237695	8.559176
USP44	6.724128	5.911499	6.190075	6.497607	6.374649	6.591131	6.169314	6.061375	6.241283	6.066652	5.777001	6.193006	6.181531	6.830841	5.938298	6.314586	5.839341	6.809986	6.790209	6.646294	5.863627
HAL	8.68501	9.32992	8.872967	8.191985	9.327123	9.036246	9.958028	8.530627	9.285258	8.840355	9.636539	8.309479	9.122453	8.406299	8.975555	8.263285	8.832674	8.984886	9.033731	8.391352	8.787821
IKBIP	6.634704	7.149291	6.408071	6.445039	6.965214	7.121904	7.04038	6.893536	6.823988	6.104261	7.395651	6.156001	6.467889	6.384635	7.298099	6.281414	6.834114	7.030888	7.27448	6.385652	5.99406
UHRF1BP1L	8.457536	8.606248	7.981163	8.337825	8.532164	8.373863	9.057088	8.191496	8.454823	7.979524	8.973085	7.807207	8.563353	8.229025	8.414632	8.380919	8.626346	8.761968	9.389337	8.597226	8.458981
ARL1	7.341139	7.169833	6.907438	7.531969	7.55645	7.261724	7.014278	7.300263	7.482812	6.600722	6.979635	6.117321	7.280775	7.809566	7.531433	7.460954	7.277466	7.638336	7.612215	7.840151	7.317413
GNPTAB	8.473118	8.463262	8.173234	8.750302	8.316011	8.529033	8.576842	8.390494	8.46895	7.951688	8.402608	7.681176	9.113931	8.681555	8.381836	8.911409	8.546564	9.058731	8.804427	8.938698	9.144592
WASHC3	7.612949	7.120893	7.185167	7.709194	7.612195	7.543394	7.314856	7.580351	7.650954	6.820918	7.319565	6.44241	7.641065	7.915537	7.435367	7.678579	7.206397	7.760546	8.233423	8.068666	7.265985
NUP37	7.786685	7.460809	7.000839	7.756342	7.567415	7.963417	7.167992	7.325442	7.678279	7.141304	7.483431	6.801562	7.527359	8.388238	7.632451	7.659992	7.664636	7.893596	8.072697	7.859091	7.553299
NFYB	6.523997	6.380408	6.205106	7.079758	6.611499	7.332171	6.019996	6.038301	6.491234	6.031163	6.473678	5.460835	5.969588	7.936698	7.382008	7.372826	7.160812	7.231685	7.62357	7.718945	6.309459
CMKLR1	7.330846	7.309426	6.797654	6.929892	6.575973	6.629445	6.995339	7.049976	6.92375	6.697888	7.051794	6.997266	7.5683	6.759671	6.93003	8.071137	6.657909	7.706306	7.236125	7.641771	9.022139
SART3	8.73882	8.84663	8.718806	8.992923	8.48584	8.767996	8.322435	8.824907	8.817347	8.422798	8.66317	8.10705	8.821597	8.612531	8.889109	8.706569	8.343528	9.02045	8.390241	8.400735	8.8312
SELPLG	9.781132	10.731869	10.307555	10.476914	10.203465	10.491956	10.819659	10.355256	10.119074	10.045201	10.576804	9.466729	9.959442	9.846635	9.849614	9.927532	9.83827	10.304845	9.808724	9.788744	9.941296
ARPC3	10.799941	10.54232	9.917024	10.157579	10.930127	10.711942	10.39428	10.574095	10.735727	10.707948	11.048243	10.026506	11.060918	11.206318	11.007301	10.949044	11.067624	10.634469	11.145482	10.657366	10.878914
VPS29	8.423967	8.219195	7.718268	8.382704	8.513115	8.293609	8.368812	8.01531	8.401767	7.702768	8.408445	7.737784	8.549334	8.831572	8.702112	8.331665	8.704272	8.723283	9.088327	8.761041	8.421773
MAPKAPK5-AS1	6.725986	6.617927	6.497084	6.813488	6.824146	6.592308	6.346918	6.570159	6.271364	6.266098	6.611912	5.982513	6.375414	7.34659	6.870432	6.379793	6.450283	6.701666	7.042514	7.302047	6.031315
TESC	9.059728	8.911059	9.267073	8.618999	9.460523	8.828813	8.683514	8.733027	8.455867	7.888514	8.822228	7.880647	8.386012	8.392875	8.947433	8.312808	7.822129	7.941881	8.20009	9.107256	8.436428
WSB2	8.442387	8.516981	8.156671	8.586328	8.499535	8.614796	8.643618	8.391299	8.567726	8.328375	8.872004	8.627895	9.15062	8.233265	8.277239	8.5168	8.697482	8.738465	8.765944	8.08956	8.715137
RAB35	8.378594	8.807929	8.332703	8.272713	8.496579	8.626311	8.681439	8.569417	8.422258	8.147974	8.861091	8.088938	8.554481	8.271328	8.521064	8.359071	8.359376	8.371816	8.364211	8.03262	8.451848
RPLP0	10.113071	9.849063	9.867909	10.099922	9.7925	10.300469	9.357244	9.859894	10.135562	9.912026	10.006734	8.991717	10.042224	10.502496	9.340914	9.432991	9.336363	9.482619	9.271892	9.504873	8.593441
PXN	8.460075	9.141267	8.841184	8.638355	9.046298	8.835826	9.501302	8.884573	8.881329	8.735901	9.421072	8.654291	9.002352	8.213789	9.202942	8.829344	9.248569	9.39195	9.242285	8.56841	9.441052
RNU4-2	6.130363	5.794006	5.192755	5.715512	6.362875	5.311787	6.33964	5.535321	6.476063	5.029671	5.633775	5.241434	7.657123	5.808115	5.178449	6.646395	5.527814	6.714662	7.502663	7.915449	6.319317
RNU4-1	9.404207	8.119791	8.542531	8.356372	8.912736	8.797116	8.946713	8.794585	8.822818	8.49611	8.819386	8.112402	9.505044	8.995893	7.939092	8.804395	8.188733	8.76455	8.605997	8.708554	8.693573
POP5	7.068939	7.005515	6.796703	7.270163	7.313362	7.160696	6.492973	7.165903	7.107876	6.970192	7.111254	6.509852	7.327772	7.901061	6.495396	7.255147	7.143363	7.129793	7.089034	6.997827	7.062745
HNF1A-AS1	5.054028	5.289936	5.376602	5.080933	5.633491	5.109618	5.363546	5.003989	4.973564	5.902997	5.137442	6.981323	5.383765	5.299429	5.241271	5.768545	5.69794	5.418239	5.02707	5.360738	5.090771
OASL	7.347167	7.48181	7.193293	7.809812	7.939814	8.055696	7.694634	7.666343	7.543624	7.418777	8.549422	7.432043	7.528479	7.314818	6.978791	6.838153	7.367815	7.367712	7.458676	7.249973	9.650371
RHOF	8.371835	8.479658	8.416379	8.439949	8.125618	8.399458	8.239385	8.382036	8.402921	8.051593	8.255196	7.4468	8.31352	8.393324	8.188943	8.33744	8.073086	8.274482	8.148548	8.068219	8.238703
LINC01089	7.857934	7.508956	7.692272	7.966763	7.513341	7.711995	7.646435	7.728263	7.799923	7.974563	7.709743	7.713803	7.774937	7.867401	7.339227	7.819276	7.89194	7.863717	8.145469	7.538672	7.949263
RSRC2	8.559428	8.515546	8.209265	8.568442	8.470695	8.59914	7.584292	8.430356	8.590062	7.960237	8.35962	7.276923	8.257346	8.740333	8.680979	8.659587	8.376089	8.706518	8.782419	8.250911	8.410771
HCAR2	8.203506	8.710841	8.486493	7.956759	9.478401	9.380876	9.426612	8.751128	9.005771	8.108182	9.027882	8.004917	9.003665	8.051957	8.873235	9.200169	8.966031	9.350952	9.196066	8.302666	8.534756
HCAR3	8.326728	8.894931	7.593536	8.215168	9.881674	8.937111	9.30589	8.512253	9.248301	8.194129	8.906647	8.063548	9.09858	7.968751	8.709144	8.753155	9.187213	9.384763	9.285169	8.17409	8.742829
CDK2AP1	8.165596	8.308491	8.611583	8.42463	8.471101	8.398561	8.376873	8.33369	8.191185	7.94539	8.048546	7.995197	8.190108	7.98857	8.369424	8.441309	8.143883	8.13332	8.348849	8.090305	8.200987
SBNO1	8.942183	8.892588	8.656617	9.23396	8.797119	9.049065	8.765514	8.855158	9.022411	8.350768	8.961773	7.95691	8.970553	8.862612	9.371277	9.256261	8.864608	9.61919	9.289419	9.167243	9.054592
CCDC92	7.031198	7.091523	6.694328	7.310529	6.948758	7.227849	6.954532	7.356495	7.292082	6.525051	7.051321	6.771687	7.195636	6.982933	7.265152	7.819806	7.343999	7.536406	7.411534	7.265941	7.550843
LOC101928697	4.781055	5.068257	5.194727	4.382798	5.52858	4.80933	5.299869	5.210824	4.944671	5.694401	5.130394	5.479362	5.173542	4.733346	4.987503	4.548708	4.783844	4.708521	4.778978	4.441537	4.767569
IFT88	6.446905	6.619987	6.434664	6.639809	6.769432	6.525694	6.125772	6.49328	6.62892	6.06264	6.08323	5.683005	6.341605	6.958427	6.708371	6.464761	6.508158	7.207252	7.09971	7.149629	6.587553
SAP18	9.202062	9.447752	8.907572	9.262204	9.396748	9.578155	8.121564	9.253372	9.294236	9.160286	9.38648	8.466911	9.217928	9.580008	9.434784	9.139936	8.917372	8.910637	9.041814	8.974893	9.296817
MRPL57	7.728912	7.549247	7.742038	7.827897	7.735631	7.858188	7.741597	7.517786	7.61667	7.487263	7.614411	7.07017	7.482907	8.216231	7.609482	7.534252	7.516531	7.629996	7.487331	7.843651	7.599343
C1QTNF9	4.581632	4.286833	4.206167	3.907926	3.6066	3.822819	4.75261	3.937303	4.353282	5.095758	4.304193	5.808985	3.821463	4.338672	4.200985	4.083824	4.600543	4.336779	4.930473	3.657997	5.007688
NUP58	8.68613	8.768715	8.396662	8.858272	8.698581	8.834605	9.014427	8.483546	8.706203	8.114752	9.091004	7.617149	8.749442	8.428307	8.763415	8.421527	8.503629	8.821829	9.102682	8.737726	8.614576
CDK8	8.13388	7.938474	7.385713	8.232486	8.007672	8.003186	7.625621	7.954553	8.319417	7.145651	8.022993	7.123459	8.096583	8.072946	8.281863	8.45672	8.198999	8.412985	8.569143	8.736975	8.411282
SNORD102	5.032951	5.570576	4.716984	5.867419	5.067144	5.456303	5.199598	5.17066	5.756661	4.481612	5.219999	4.486932	5.179829	5.51384	5.448591	5.54552	5.141025	5.807708	5.728271	5.384725	5.121523
SNORA27	7.176167	6.887836	6.93825	7.422071	7.235277	7.001587	6.896303	6.932788	7.468072	7.156101	6.906154	6.439066	7.024738	7.716114	7.190476	7.280446	7.335344	7.819072	7.384381	7.322198	7.208909
GTF3A	9.103427	8.905341	8.867347	9.482351	9.19159	9.038865	8.852269	8.894777	8.982181	8.79653	9.147736	8.123562	8.992687	9.814982	9.117985	9.320497	9.284407	9.16479	9.4967	9.287297	8.809495
ATP5F1EP2	7.857703	7.403671	7.171889	7.612945	8.431511	7.939994	7.053242	7.439592	7.659754	7.605137	8.086301	6.709954	7.629354	8.768289	7.668509	7.510376	7.749324	7.613619	7.938942	8.112716	7.330904
POMP	8.298868	8.042155	7.675327	7.510733	8.427783	8.168615	7.410082	8.050053	8.247109	7.775435	8.3572	7.579916	8.075107	8.653689	8.341243	8.338198	8.03025	8.043824	8.380412	7.789391	8.183113
USPL1	8.879985	8.686141	8.162068	9.103762	8.639083	8.820835	8.733376	8.717935	8.734409	8.39517	8.534421	7.542501	8.582257	8.980578	9.126044	9.166257	9.092152	9.223455	9.455992	9.360444	8.794545
ALOX5AP	10.590361	11.241103	10.874732	10.44104	11.478459	11.320292	11.504481	11.026524	10.851178	10.818697	11.603757	10.690654	10.836831	10.63686	11.207119	10.98166	10.597761	11.498422	10.989327	10.660446	11.120965
FRY	8.785401	9.147318	9.181568	8.756531	9.223035	9.175474	9.989548	8.896576	9.210987	8.826981	9.542231	8.6774	9.499001	8.300096	9.140715	8.740839	9.04401	9.294477	9.732911	9.050099	8.597686
PDS5B	8.769462	8.80123	8.431971	8.992938	8.6102	8.962466	8.572581	8.608297	8.687442	8.204899	8.579439	7.574287	8.606712	8.715666	8.821098	8.929457	8.769021	9.19427	9.42493	9.251332	8.761444
RFXAP	7.618471	7.273986	7.117506	7.844111	7.36615	7.433122	7.031593	7.659828	7.925815	7.189593	7.05744	6.498656	7.266368	7.762055	7.775429	7.83136	7.57519	7.764064	7.966268	7.66878	7.338518
EXOSC8	7.368362	7.002424	6.257935	7.294573	7.112109	7.333515	6.395245	7.036202	7.388129	7.007764	7.058939	6.001981	7.116124	8.012759	7.511423	7.481077	7.646544	7.825965	7.872448	7.503628	7.399855
UFM1	8.526262	8.485638	8.06732	8.798667	8.553519	8.776152	7.845674	8.316581	8.292061	7.931489	8.310418	7.046536	8.051358	9.134954	8.691055	9.006608	8.508356	8.761048	9.193449	9.246046	8.123451
COG6	8.428206	8.384998	7.754388	8.587373	8.424998	8.610989	7.753453	8.22427	8.355902	7.38881	8.028994	6.692932	8.108419	9.029019	8.650046	8.51675	8.4995	8.764644	9.021198	9.161777	8.402012
WBP4	6.425906	6.110837	5.777953	6.059046	6.251025	6.440162	5.729771	6.044952	6.133011	5.721559	6.515943	5.505212	6.287803	6.413001	6.931121	6.521943	6.039442	6.382525	6.717171	6.306991	6.61003
NAA16	8.546967	8.326793	7.695971	8.949128	7.947086	8.286605	8.29004	8.263402	8.697074	7.861828	8.121328	7.135029	8.358272	8.327771	8.690722	8.565646	8.390171	9.088666	8.785963	8.743454	8.331087
AKAP11	8.527074	8.352573	7.983197	8.995417	8.229186	8.528155	8.292101	8.309296	8.543156	7.962735	8.016395	7.120762	8.412702	8.570098	8.468637	8.514049	8.429001	8.965793	8.830554	9.115559	8.410622
DNAJC15	7.608168	6.765373	6.280068	7.452013	7.117719	7.521216	6.624846	7.344908	7.364442	6.964329	7.365633	6.544289	7.2967	7.897902	7.407828	7.513109	7.255649	7.543894	8.17654	7.779961	7.396248
GPALPP1	8.093178	8.024416	7.397457	8.067468	7.713513	7.908424	7.348115	7.914	7.907576	7.406542	7.52875	7.142992	7.704156	8.313995	8.23563	8.165543	7.893378	8.034792	8.135583	8.371348	8.067612
TPT1-AS1	7.639615	7.480104	7.234573	7.746163	7.261597	7.276114	7.11585	7.620204	7.55302	7.194364	7.532408	6.922755	7.83976	7.41109	7.655933	7.313861	7.390288	7.846362	7.578006	7.79585	7.573916
CYSLTR2	7.176751	6.90486	6.949669	7.715267	6.598862	7.891676	6.709247	7.415239	6.898777	7.305791	6.810669	6.205082	6.938766	7.284945	7.593881	6.819691	6.930709	6.716713	8.189977	7.566997	6.967708
SETDB2	7.790791	7.857093	7.440362	8.359915	7.897138	8.144416	7.484324	7.872174	8.04838	7.219235	7.510797	6.70184	7.621785	8.228761	8.372928	8.323948	8.244286	8.575986	8.684135	8.488371	8.113466
PHF11	8.154255	8.080228	7.124477	8.373453	8.325251	8.221433	8.203786	7.856928	8.328096	7.537806	8.399053	6.910336	8.350174	8.466842	8.46392	8.393401	8.478267	8.447755	9.089548	8.521073	8.942459
RNASEH2B	8.567284	8.115808	7.863713	8.580801	8.103608	8.412301	7.523723	8.245158	8.351845	7.853692	7.912614	7.124519	8.033754	8.782409	8.56146	8.674291	8.495185	8.583426	8.516409	8.992079	8.371144
CKAP2	7.602737	7.642591	7.292752	8.014738	7.328523	8.056338	7.450509	7.573565	7.693039	6.772631	7.540665	6.999212	7.745537	8.017476	8.161205	7.651768	8.00883	8.106796	8.307354	7.862731	7.548211
SUGT1	8.461813	8.321574	7.838601	8.350561	8.206984	8.343338	7.522802	8.163118	8.424586	7.524697	8.216216	7.421335	8.207885	8.56359	8.507744	8.751789	8.282794	8.440465	8.711015	8.501886	8.211
OLFM4	5.63039	5.53904	5.55013	5.977121	5.735502	5.302848	6.434633	5.53259	5.494708	5.441328	5.928727	5.352258	5.710514	5.135783	5.367878	5.257944	5.496359	5.564493	6.592601	5.506679	7.407756
BORA	6.63714	6.286853	6.028581	6.869416	6.391553	6.658276	5.702565	6.554721	6.608399	5.878163	6.456738	5.93178	6.351573	6.992462	6.654132	6.531993	6.585935	6.791593	7.0695	6.862467	6.592755
PIBF1	6.987413	7.025029	6.513465	7.203297	7.095098	7.296093	6.411001	7.077112	7.133819	6.062142	6.872886	5.52723	6.245893	7.54245	7.230735	7.43039	6.928731	7.427643	7.431011	7.277186	6.456347
UCHL3	8.549883	8.090172	7.958601	8.484314	8.522214	8.303252	7.934587	8.31981	8.659329	7.871312	8.305956	7.410146	8.354605	9.00581	8.603612	8.739993	8.908102	8.720413	8.892118	8.567531	8.644875
CLN5	6.97245	6.957501	6.535939	7.254719	7.205102	7.379035	6.995324	7.100876	7.164783	6.726864	7.145026	5.97453	7.003237	7.747673	7.187401	7.284615	6.652288	7.481528	7.681376	7.394385	7.315446
SLAIN1	8.259029	7.659573	7.260741	8.00903	7.761454	7.982806	7.707041	8.039708	8.089289	7.476218	7.772519	7.114094	8.135808	8.524898	8.211326	8.122657	8.227994	8.223438	8.463028	8.60151	8.126357
DNAJC3	8.407632	8.709473	8.354159	8.596422	8.992599	8.849122	9.241423	8.364349	8.488215	7.944364	9.174731	7.923118	8.742242	8.059677	8.822197	8.708188	8.834597	9.327353	9.163685	8.437755	8.242452
RAP2A	8.3495	8.225996	7.892725	8.614339	8.204319	8.616979	7.757883	8.248705	8.124373	7.624684	8.097298	7.080854	8.026082	8.715048	8.353274	8.207997	8.258521	8.229862	8.678034	8.658565	8.448704
TM9SF2	10.305134	10.932923	10.333832	10.690595	10.495002	10.843921	11.20319	10.378305	10.45429	10.348065	10.852921	9.971148	10.676008	10.327937	10.794666	10.782914	10.955908	10.870237	11.426574	10.90605	10.605606
TPP2	9.650085	9.561898	9.289087	9.990534	9.116806	9.670309	9.408838	9.444938	9.67842	9.406031	9.081711	8.474295	9.737234	9.380194	9.691075	9.934363	9.741451	10.10433	10.024244	10.260614	9.817306
BIVM	7.696454	7.643712	7.750249	8.028797	7.724759	7.632498	7.745481	7.937721	7.932111	7.614916	7.639847	6.612558	7.32558	8.150461	7.448393	7.779025	6.73937	8.466029	7.162707	7.343555	7.474519
ABHD13	9.597186	9.224824	8.903008	9.318212	9.494057	9.573838	9.403276	9.328115	9.362525	8.656358	9.480106	8.370509	9.307534	9.71363	9.479313	9.397713	9.350641	9.506422	10.056481	9.746161	9.15436
TNFSF13B	8.807109	9.133816	8.677701	9.033846	9.875332	9.339699	9.849072	9.112471	9.323485	8.698084	10.163269	8.196841	9.206138	8.794125	9.073818	8.901524	9.223811	9.037115	9.588267	9.547441	9.428939
TFDP1	8.820649	8.405318	8.515039	9.362206	9.233016	8.88758	9.0148	8.792127	8.852199	8.203963	9.055578	8.146953	8.761776	8.741687	9.329641	9.077822	8.998253	9.24414	9.302888	8.832708	8.983538
UPF3A	9.485317	9.366226	9.201677	9.279613	9.303085	9.252869	8.953677	9.588202	9.460599	9.074569	9.209495	9.427212	9.563808	9.180322	10.028333	9.659334	9.222701	9.740192	9.530416	9.870266	9.639422
TPTE2	6.324567	5.72265	6.079521	4.55996	5.917456	5.256514	5.21262	6.249378	5.911035	5.336982	4.938263	6.574193	4.264811	5.731489	3.254277	3.058717	5.249422	5.842845	4.811384	6.726941	6.396478
ZMYM5	7.131047	6.932693	6.651142	7.141146	6.883562	6.874059	6.869993	6.940267	7.051634	6.559965	6.568447	5.901173	6.866509	6.828735	7.102849	7.292559	7.475143	7.005851	7.452839	7.299215	7.135641
XPO4	7.855503	7.704026	7.487004	8.549654	7.529302	7.988662	7.696493	7.774399	8.088347	7.429509	7.616765	6.87723	7.906292	7.828382	7.692435	8.128978	7.560466	8.327704	8.264253	8.309728	8.051312
SKA3	5.105956	5.047174	5.496726	5.105923	5.713584	5.439388	5.178255	5.162123	5.202294	4.934401	5.187647	4.970117	4.9355	5.345716	6.008588	5.588697	5.238611	5.151756	6.195239	6.548542	5.525108
MICU2	8.011104	7.943612	7.113653	8.278052	8.111854	8.08036	7.670669	7.864107	8.108641	7.098156	7.906758	6.565142	7.779047	8.546454	8.19745	8.131794	7.944497	8.171827	8.785299	8.189748	8.063205
SACS	7.284286	6.93628	6.888149	7.515953	7.112396	7.682303	6.707971	7.093903	7.285311	6.48062	6.790572	5.819036	6.755544	7.922858	7.33905	7.528212	7.116197	7.151325	7.601565	7.915009	7.129702
MIPEP	7.252801	7.33996	6.847653	7.52352	7.049346	7.238205	6.734631	7.33636	7.190757	6.818598	6.986903	6.353549	7.23365	7.263773	7.392152	7.458591	7.295417	7.625136	7.298201	7.483073	7.25213
C1QTNF9B	4.852489	4.535513	5.027734	4.964592	4.616384	4.550373	4.852001	4.372442	4.694839	5.449569	5.362176	5.5911	4.685	4.731725	4.564268	4.769668	4.376187	4.742779	4.656503	4.565656	3.999064
RNF6	7.710964	7.521008	7.451562	7.463126	7.654505	7.812197	6.845276	7.591968	7.621317	7.165121	7.726804	6.797851	7.642824	8.153389	7.729243	7.957119	7.617528	7.941091	7.918778	7.799289	7.82363
GPR12	5.544271	5.472904	5.858982	5.717936	5.782638	5.506145	5.531351	5.51323	5.500866	6.505234	5.50393	6.722299	5.517908	5.568059	5.772219	5.703271	6.392719	5.332871	5.628532	5.217318	5.571774
USP12	7.829596	7.904703	6.973114	8.429312	7.83903	7.849231	8.411166	7.560488	7.379958	7.319866	7.619386	6.970496	7.663802	8.387884	7.962091	8.120681	7.70473	8.828207	9.432946	9.408641	7.84732
SLC46A3	8.464251	8.163325	7.744801	8.458036	8.469717	8.486518	8.309354	7.955535	8.334107	7.69859	8.117882	7.328097	8.523066	8.246305	8.273031	8.410704	8.350171	8.790376	9.115408	8.753767	8.312886
UBL3	8.735846	8.660814	8.066332	8.65706	8.781191	8.694306	8.653017	8.604506	8.783868	7.863778	8.750225	7.383555	8.677518	8.979558	8.909879	8.741811	8.450086	8.62164	9.022087	8.517887	8.43943
HMGB1	8.47922	8.204459	7.758166	8.247	8.28329	8.49905	7.65544	8.174706	8.249998	7.830609	8.059804	7.459165	7.916923	9.052759	8.757372	8.56174	8.790958	8.770544	9.41796	8.97258	8.123643
HSPH1	8.96495	8.567768	8.645095	9.263245	8.300549	9.130161	8.037756	8.964841	8.747269	8.240214	9.096927	7.731846	8.572265	9.269562	9.255782	9.355503	8.484461	9.002278	9.057112	8.913239	9.036027
SPART	7.563092	8.013406	7.615055	8.029255	8.056657	7.932986	7.822958	7.955092	7.794653	7.338339	8.037026	6.799611	7.642146	7.514778	8.163608	7.88311	7.280261	8.316282	8.416266	8.161982	8.298322
SUPT20H	9.213465	8.878405	8.479961	9.32609	9.382131	9.285033	9.748901	8.968746	9.340441	8.807523	9.357793	8.139312	9.422085	9.206917	9.299757	9.279323	9.125255	9.347911	10.139184	9.675067	9.405218
PROSER1	7.5965	7.799514	7.481343	8.029661	7.525505	7.733166	7.612102	7.60528	7.763869	6.950801	7.463168	7.204438	7.758339	7.614352	7.859345	7.979447	7.993323	7.951095	8.200256	8.20495	8.389431
MRPS31	7.758575	7.496417	7.237657	7.858629	7.376013	7.991877	6.879954	7.510373	7.491878	6.988984	7.244519	6.835038	7.404133	8.10639	7.696204	7.776529	7.55634	7.767954	7.525446	7.845275	7.291265
ELF1	11.07552	11.2945	10.964736	11.409571	10.988071	11.244897	11.130852	11.249561	11.153056	10.88702	11.330585	10.594103	11.064409	11.039543	11.350886	11.264423	11.109448	11.405059	11.127031	11.010542	11.413074
KBTBD7	8.065562	7.821741	7.650724	7.698915	8.028056	8.708994	8.425517	8.055134	8.06267	7.223095	8.556037	7.051763	8.009998	8.371577	8.390152	7.923469	8.024755	8.104626	7.866661	7.836962	7.399644
MTRF1	7.545747	7.340498	7.154012	7.790845	7.327135	7.446364	7.017155	7.220426	7.553058	6.819609	7.361013	6.441141	7.498248	7.526963	7.747695	7.570476	7.369335	8.318891	7.972976	7.817154	7.588894
EPSTI1	7.137885	6.553159	6.204728	8.024882	7.157771	7.749179	6.258834	7.511844	6.861606	6.104444	7.748385	5.523586	7.677217	7.464095	6.779016	7.325065	7.593656	7.280603	6.803244	7.884039	9.503569
TPT1	7.822799	7.523997	7.3032	7.685737	7.778018	7.308007	7.659832	7.099712	7.184018	6.827904	7.185104	7.051738	7.570383	8.476045	7.811213	7.671933	8.067316	8.103891	8.125427	7.884664	7.618146
SLC25A30	7.561906	7.663173	7.041312	7.944578	7.277454	7.386603	7.100076	7.404329	7.44314	6.799491	7.090777	6.269565	7.508824	7.493531	7.757621	7.745309	7.426826	7.952917	7.433185	7.498905	7.584256
ZC3H13	8.356453	8.577209	8.178925	8.753627	8.115254	8.517119	7.465301	8.414503	8.362564	7.935762	8.428876	7.50637	8.330032	8.308724	8.574886	8.456027	8.050405	8.769857	8.382954	8.505448	8.492772
RUBCNL	9.000399	8.673388	8.704496	9.003019	9.276167	9.051679	9.220952	8.651683	9.082397	8.105054	9.477767	8.158059	8.867557	8.912505	9.321634	9.101736	9.128087	9.789772	9.382748	8.342428	8.827977
ESD	8.127373	8.043712	7.099641	7.941825	7.972044	8.224572	7.56764	7.984484	8.019824	7.814084	7.864407	7.038486	7.741607	8.590994	8.136953	8.181769	7.834336	7.840179	8.368028	8.247391	7.686198
SUCLA2	8.50523	7.983587	7.595608	8.422523	7.786434	8.413315	7.321737	8.3846	7.95353	7.747961	8.346958	7.444815	8.09006	8.6882	8.325734	8.545	8.59325	8.318119	9.018813	8.740689	8.364924
MED4	7.990542	7.647691	7.016013	7.674813	7.500934	7.768066	6.67983	7.392272	7.741988	6.549998	7.697134	6.026807	7.475204	8.063873	8.08669	8.185762	7.76139	8.047396	8.216215	7.850982	7.595737
PCNP	9.474078	9.114113	8.768668	9.605373	9.517038	9.505596	8.863704	9.249604	9.537759	8.965874	9.173344	8.487692	9.110306	9.795779	9.26351	9.365606	9.154736	9.257277	9.361767	9.137331	8.883707
LPAR6	8.995292	8.076771	8.303509	8.831338	9.389993	9.279047	8.693058	8.17969	8.881971	8.323535	8.6684	7.879168	8.569906	9.46988	8.852681	8.81972	9.6727	9.05452	9.86262	9.547502	9.136715
RCBTB2	8.379276	8.757385	8.439671	8.417185	8.878426	8.692362	9.211984	8.031491	8.742707	8.287172	9.133139	8.119552	8.688517	7.771518	8.513285	8.516272	8.407907	8.744278	9.130795	8.80205	8.618157
KPNA3	8.189317	8.095078	7.707713	8.372667	8.051737	8.238611	7.896393	8.046425	8.06425	7.767414	8.148612	7.016961	8.080159	8.124065	8.49167	8.550641	8.433215	8.306205	8.50637	8.441977	8.646983
DLEU2	10.027637	9.466222	9.383847	9.658244	9.729474	9.641852	9.922615	9.518135	9.875762	9.32514	9.820672	8.363363	9.771889	9.927846	9.67642	9.908162	10.121009	9.974902	10.372421	9.886325	9.494611
MIR16-1	5.347842	5.678386	5.064612	5.427605	5.743323	5.384927	5.553546	5.412815	5.431858	4.781415	5.510162	4.380356	4.874985	5.294806	6.043902	5.495445	5.317594	6.305119	5.993704	5.197205	5.168398
MIR15A	9.871072	9.370069	9.136224	9.439318	9.887375	9.79506	9.439012	9.197009	9.677136	8.814438	9.745612	8.440192	9.547436	10.212424	9.561283	9.491266	9.880505	9.774225	10.292682	9.454694	9.281159
TMEM272	9.729115	8.714083	8.584042	8.74832	9.283523	8.869693	8.792693	8.907534	9.302239	8.941078	9.606135	8.271202	9.186279	8.958042	8.619374	8.734585	8.732571	9.392579	8.85608	8.468428	8.402947
VPS36	8.736592	8.441619	8.166773	8.855507	8.520877	8.771689	8.110581	8.419422	8.599236	7.912487	8.508052	7.567503	8.705822	8.904363	8.657182	8.859702	8.819632	8.859339	9.150313	8.904613	8.668541
DIS3	8.219079	8.067878	7.655062	8.106288	8.01918	8.425326	7.979851	8.021427	8.15696	7.698999	8.008072	6.841587	7.861313	8.582678	8.413014	8.308395	8.390225	8.3293	8.990196	8.549225	8.449533
COMMD6	7.77892	7.234855	7.369381	7.41403	7.317016	7.857374	7.680632	7.315911	7.406811	7.418148	7.525334	6.840486	7.484449	8.65594	7.405071	7.169377	7.228134	7.143164	7.834914	7.589293	7.273944
KCTD12	8.494254	8.765367	8.673685	8.73741	8.834166	8.495079	8.832374	8.399921	8.311328	8.699265	9.001535	8.361828	8.537313	8.382251	8.500438	8.288933	8.42114	8.471839	8.111583	8.296949	8.6546
FBXL3	10.436802	10.359034	10.033785	10.499954	10.402755	10.437229	10.340073	10.292347	10.344863	10.036532	10.307908	9.665204	10.331208	10.552879	10.445943	10.351702	10.262175	10.43037	10.693878	10.28557	10.317444
MYCBP2	9.483014	9.28231	9.294079	10.031095	9.190665	9.398888	9.84733	9.442757	9.593196	9.121924	9.383639	8.662793	9.929293	9.144845	9.581909	9.723174	9.330941	10.126359	9.772855	10.2662	9.83874
OBI1	7.879152	7.218706	7.370013	7.944576	7.505737	8.119475	7.191333	7.625293	7.57097	7.201955	7.468121	7.008515	7.501884	8.690676	8.165102	8.170157	7.5807	7.838497	8.501966	8.326932	7.780873
TGDS	6.975914	6.679339	5.834108	7.311638	6.615458	6.800395	6.456717	6.68333	6.869513	5.864007	6.53599	5.807058	6.838495	7.383457	6.808605	7.127555	6.865146	6.768472	7.290499	7.57704	6.820061
GPR18	8.536983	8.039554	7.66266	8.454067	8.093488	8.637406	7.881913	8.345014	8.474422	8.303107	7.967706	7.770016	8.137643	9.49803	8.326258	8.738311	8.631031	8.70688	8.737816	8.597847	7.988293
GPR183	8.910577	8.569754	8.347288	8.77819	9.133122	9.026071	8.277518	8.694855	8.794241	8.411163	8.25116	7.757839	8.426553	9.757889	8.961147	8.552545	8.944192	8.809813	9.084966	8.860701	8.222809
TEX30	5.709036	5.679171	5.361802	5.423649	5.486184	6.14834	5.374288	5.343647	5.555021	5.400166	5.347176	4.839267	5.688705	6.63788	6.291412	5.522113	5.66396	6.203648	6.986806	6.017288	5.747003
ARGLU1	9.828087	9.608402	9.367058	9.951051	9.703432	10.035911	9.409836	9.724552	9.812381	9.485323	9.599386	8.692613	9.604594	10.274614	9.972048	10.0728	9.815046	10.081891	10.488897	10.143367	9.610744
DCUN1D2	8.072262	8.06789	7.667092	8.087511	7.86656	7.810971	7.879474	7.857631	8.266893	7.572123	7.863671	7.39617	8.100755	7.832395	8.372422	8.444453	7.953472	8.406065	8.425238	8.11059	8.169674
GAS6-AS1	5.757321	5.623903	5.93182	7.032959	6.177422	6.324277	5.597406	6.291783	5.25483	6.413405	5.590316	6.53871	6.369789	6.157762	6.389932	6.55335	5.898327	6.739299	6.038664	6.438243	6.560411
OR4N2	5.072259	5.022682	4.954252	4.993093	5.000544	4.818384	4.983598	4.91162	4.762541	6.191289	4.999934	6.732674	4.648851	4.839797	4.808569	4.732141	4.972006	4.388416	4.767242	4.924625	4.901841
OR4K2	4.753183	4.510918	4.84746	4.650338	4.554806	4.577112	4.398638	4.918335	4.822247	5.948992	4.75911	6.848008	4.69344	4.494275	5.065859	4.78042	5.560747	4.637364	4.852649	4.854492	4.855403
OR4K5	4.76591	4.835083	4.876108	4.75279	4.880976	4.619068	4.811702	4.338521	4.96605	6.094181	5.010803	7.477255	4.751456	4.897502	4.585475	5.328942	5.941072	4.825268	5.102528	4.996477	4.760537
OR4K1	5.360967	4.924308	5.261963	4.727991	5.190176	4.987877	5.23967	5.105386	5.259263	6.335018	4.95743	6.832852	5.443328	5.494722	5.043876	5.215805	6.004434	4.876976	5.238813	4.968167	5.152491
APEX1	9.129336	9.318408	8.877795	9.376223	9.030258	9.239478	8.257955	9.123532	9.031524	9.250862	9.082705	8.244294	9.248641	9.715274	9.352424	9.532521	9.39246	9.516384	9.435562	9.338308	9.139925
RNASE6	9.177398	9.10096	8.591873	9.050442	9.975614	9.582186	9.228723	9.026355	9.374045	9.293851	9.900447	8.815089	9.081112	9.838736	9.70681	9.272947	9.902891	9.467729	10.448584	9.557661	9.531558
RNASE3	7.542029	7.334442	7.459559	7.206157	7.723125	8.770995	7.359268	7.198425	7.152643	8.45241	7.5509	8.378667	7.435106	7.248277	6.670794	7.157164	7.494297	7.411361	8.870107	7.6527	8.741561
ECRP	7.01949	6.939311	7.140171	6.429625	7.283933	6.929137	7.102695	6.955717	6.96375	7.608059	7.38012	8.115805	6.858637	6.202746	7.365656	7.432187	7.412626	6.784307	7.754087	7.333553	7.065784
RNASE2	7.987422	8.04126	7.080702	7.377726	8.450228	9.768435	7.637926	7.501348	7.879901	8.754444	9.064286	6.900486	7.465177	8.595486	8.14565	7.51388	8.074932	8.02626	9.947678	8.398549	9.073225
TOX4	8.583194	8.777864	8.29517	8.769045	8.657616	8.853474	8.726994	8.60282	8.67247	8.303693	8.653149	8.264842	8.902224	8.389197	8.942151	8.674185	8.975749	8.865457	8.848394	8.498269	8.862489
OR4E2	5.639716	5.220084	5.655315	5.371337	5.455351	5.03791	5.569035	5.226107	5.402332	6.079096	5.409091	6.870249	5.331627	5.429966	5.6502	5.866167	6.156635	5.593112	5.430448	5.290901	5.44159
OXA1L	9.67268	10.118837	9.711682	10.307094	9.748374	10.098889	9.870316	10.011087	10.150201	9.929069	9.849984	9.371897	9.91734	10.114989	9.885203	9.986243	10.116782	10.243302	9.907645	10.019695	9.980417
LRP10	8.997051	9.422038	9.190075	9.092534	9.540558	9.348631	9.726096	9.054286	9.268764	8.760373	9.73551	8.541836	9.231337	8.801132	9.36981	8.98353	9.367911	9.489705	9.364386	8.764361	9.281493
CMTM5	6.527482	6.524943	7.042847	6.520327	6.939178	6.491996	7.117894	6.493552	6.360647	6.800138	6.374615	7.004667	6.491417	6.308318	6.273449	6.80292	6.276795	6.161447	6.316856	6.478607	7.045585
NGDN	7.154818	7.041694	6.676153	7.076936	6.985289	7.005697	6.479198	6.910057	7.302832	6.732569	6.989439	6.560105	7.410251	8.13408	7.021529	7.248469	7.204626	7.401144	7.289404	7.450646	7.205007
PSME1	9.555265	10.096986	9.771273	10.051499	9.749987	10.167538	9.684394	9.635662	9.471714	9.69524	9.894616	8.536358	9.817848	9.860782	9.654373	9.297737	9.332989	9.417767	9.336246	9.15377	9.528745
IRF9	8.841223	8.916581	8.942976	9.194563	9.200811	9.328753	9.106801	9.257863	8.983689	8.7092	9.625992	8.4149	9.278075	8.902806	9.091032	9.10625	9.274276	9.157779	9.258012	8.986961	9.854878
TSSK4	6.035702	5.94331	6.005162	6.003174	6.128747	6.040081	5.996438	6.090039	6.153437	6.26141	6.292665	6.438301	6.107109	6.18362	6.017644	6.127462	5.851127	5.831159	5.895181	5.660251	5.950952
G2E3	7.724437	7.501598	7.133486	8.051204	7.764122	7.606633	7.446632	7.408361	7.718578	7.109169	7.31078	5.982803	7.268975	7.897601	8.000253	8.111171	7.940744	7.917591	8.711877	8.283134	7.632215
SCFD1	7.892981	7.860778	7.22743	8.24183	7.89299	7.816876	7.541603	7.759289	8.005445	7.214082	7.927767	6.786023	7.769201	8.249668	8.178743	8.374159	8.096659	8.051572	8.53779	8.223735	8.050284
ARHGAP5	7.880694	7.877255	7.382212	8.270235	7.961944	8.123733	7.720102	7.338857	7.91652	7.427289	7.655031	7.163063	7.3891	8.333002	7.99426	8.000785	7.547977	8.124895	8.71557	8.759167	7.724081
IGBP1P1	4.520397	4.154735	4.56305	3.995591	4.789326	4.34499	4.798629	4.664564	4.768178	3.988163	4.836124	4.132031	4.729393	4.980714	5.519259	4.790819	4.48474	4.956761	4.687291	4.645258	4.437625
SRP54	8.322507	8.219277	7.928162	8.410378	8.130849	8.513942	7.832695	8.133012	8.215447	7.673924	8.356379	7.008843	8.213967	8.480739	8.69379	8.70933	8.553429	8.703261	8.729538	8.690153	8.316459
PSMA6	8.890903	8.072111	8.093247	8.52141	8.913078	8.879158	8.22002	8.087949	8.44367	8.370519	8.86983	7.53552	8.577993	9.876303	8.719548	8.561945	9.13369	8.845247	9.344869	8.863985	8.872607
DPPA3P2	4.990018	5.463689	5.075098	5.179881	5.222567	5.067764	5.100235	5.328288	4.967233	5.487622	5.192211	7.091122	5.067747	4.826691	4.908401	5.01759	5.838344	5.136795	5.016354	4.696909	4.701934
PNN	9.636915	9.659485	9.13835	9.641899	9.361638	9.495745	8.001588	9.522064	9.692247	9.220217	9.308489	8.610457	9.373323	9.632585	9.788079	9.839423	9.573165	9.871967	9.486772	9.240768	9.701062
C14orf28	6.765223	6.562874	6.240897	6.876497	6.97715	6.502253	6.566478	6.672336	6.692788	6.483969	6.5284	6.3094	6.566571	7.274131	7.285157	7.141953	7.129555	6.949055	7.719159	7.475396	6.818477
TOGARAM1	7.012849	6.824978	6.483608	7.660037	7.005168	7.483745	7.196945	6.923699	7.311221	6.977945	7.212245	6.60795	6.888338	7.180595	7.613972	7.62396	7.799685	7.674045	7.751638	7.909455	7.394732
PRPF39	8.296456	8.160662	7.637188	8.760305	7.974529	8.324554	7.975617	7.864999	8.343525	7.502431	7.669455	6.564556	8.044587	8.527654	8.562431	8.391411	8.178289	8.632651	8.879775	8.965652	8.236581
FANCM	6.05069	6.264617	6.079521	6.902654	6.126721	6.421237	5.800254	6.195274	6.342531	5.429268	5.822444	5.177331	5.83508	6.234206	6.091829	6.740049	6.069818	6.974379	6.965369	6.539954	5.984617
DNAJC19	8.199255	7.295927	6.80551	7.895894	7.815367	7.87106	6.939374	7.639518	8.098608	7.204079	7.854844	6.540012	7.927106	8.727635	7.760076	7.928874	8.035897	7.95976	8.306746	8.337124	7.81297
MGAT2	7.80957	7.945014	7.133238	7.582832	7.699317	7.855418	7.565572	7.558055	7.654005	7.182471	7.692009	6.801202	7.466327	8.200699	7.919543	8.037662	8.335652	7.77866	8.216972	7.86473	7.87994
KLHDC1	6.825516	6.940755	6.278165	7.432543	6.567696	6.761419	6.393924	6.60188	6.808234	5.779094	6.341086	5.785487	6.295428	6.947346	6.919509	7.059357	6.430002	7.42617	7.162862	7.402878	6.489137
KLHDC2	8.892829	8.514245	8.170517	8.991671	8.743547	8.795012	8.565728	8.482208	8.846694	8.268547	8.560139	7.748119	9.009012	9.323693	8.77676	9.028732	8.893861	8.914506	9.624587	9.209709	8.463808
ARF6	9.22581	9.383922	9.514439	9.510875	9.093126	9.643634	9.217551	9.321717	9.357221	9.094129	9.204214	8.825618	9.305703	9.339996	9.35086	9.432062	8.920414	9.1501	8.966956	9.344779	9.395895
DMAC2L	7.734378	7.675504	7.345943	7.956039	7.566433	7.677213	7.623135	7.698913	8.084092	7.351514	7.423094	7.03045	7.700968	7.644104	7.817396	7.636317	7.675051	8.051468	7.67465	7.98385	7.75162
TMX1	9.370796	8.758766	8.694613	9.380838	9.397259	9.568364	8.663345	9.256293	9.402673	8.734213	9.34242	7.747218	8.908715	10.246861	9.434849	9.565852	9.633007	9.218722	9.824083	9.386973	9.434597
GNG2	8.976803	8.875237	8.737529	8.880247	8.956327	9.288548	9.127115	8.858085	8.723325	8.743452	9.187162	8.53512	8.940769	8.778589	9.306907	9.257618	9.233495	9.092364	9.402943	9.398925	9.394407
RTRAF	8.506145	8.211189	7.930032	8.488215	8.646407	8.888528	8.040887	8.199913	8.388834	7.975245	8.450061	7.213606	8.201905	9.348949	8.431324	8.579989	8.383226	8.412488	8.903218	8.832628	8.270628
PTGDR	9.0853	8.938078	9.116864	8.689539	8.846581	9.036671	9.306089	9.304427	8.852781	8.173116	8.397058	8.96082	9.829975	8.27795	8.995411	10.384033	9.077953	9.54635	9.451743	9.289019	9.264125
PTGER2	8.860118	8.882788	8.215119	8.456531	8.900042	8.44352	8.847592	8.21242	8.816323	8.175948	8.573944	8.152395	9.061064	8.330536	8.885012	9.022973	8.904759	8.940759	9.22855	9.205295	9.359447
PSMC6	7.848602	7.563028	7.324393	7.784131	7.628082	8.293854	7.269586	7.227245	7.261658	6.90823	7.555008	6.668537	7.408776	8.85456	7.988639	7.663095	7.59437	7.467691	8.033969	7.670238	7.638162
STYX	9.548938	9.145261	8.812544	9.788923	9.216512	9.41593	9.002336	9.182631	9.449933	8.751077	8.949118	7.894402	9.238797	9.685348	9.430494	9.824265	9.522048	9.731938	9.789757	9.5186	9.508132
SOCS4	7.442172	7.485699	7.09329	7.868705	7.075063	7.772487	7.130534	7.29397	7.43863	6.78921	7.455351	6.238764	7.104564	8.072798	7.643333	7.766627	7.552325	7.573541	8.236797	7.856819	7.280531
KTN1	7.676168	7.313717	7.080338	7.868674	7.488007	8.112289	6.727972	7.441791	7.496678	6.690673	7.396646	6.358526	7.267641	8.312013	7.894472	8.058708	7.741354	7.901891	8.20766	8.314081	7.655869
AP5M1	8.546962	8.284718	8.069204	8.665378	8.417948	8.741832	8.314271	8.456451	8.485188	7.957244	8.312166	7.23213	8.291343	8.883788	8.947961	8.769079	8.664964	8.738194	9.370989	9.051954	8.728969
NAA30	8.407296	8.203387	8.351443	8.676163	7.920409	8.451837	8.103006	8.491116	8.246063	7.791952	8.220878	7.12127	8.20471	8.534917	8.349022	8.315945	8.076864	8.326252	8.42301	8.372681	8.353401
ACTR10	8.147796	7.974537	7.665897	8.321496	8.309763	8.545346	8.200144	7.951023	8.04752	7.589021	8.157463	7.159675	7.885916	8.339762	8.689009	8.417299	8.364443	8.451778	9.28092	8.767139	8.34512
PSMA3	7.90434	7.486501	6.746928	7.498455	7.712687	7.792679	7.302534	7.382415	7.67142	6.930096	7.477724	6.292152	7.423632	8.463367	7.844115	8.206201	8.301043	7.885434	8.447216	8.16145	7.799532
ARID4A	8.536707	8.692508	8.098887	8.750851	8.844753	8.723029	8.393208	8.576978	8.34372	7.553079	8.598524	7.138431	8.237011	8.608688	8.922439	8.727851	8.534322	8.922067	9.298136	8.73743	8.472784
JKAMP	8.74438	8.688533	8.19526	9.012814	8.890806	8.991794	8.951327	8.532205	8.677046	7.950995	8.915599	7.501921	8.890288	8.90679	9.011588	9.033775	8.968445	8.961393	9.690139	9.140364	8.863912
PCNX4	8.39922	8.483306	7.768993	8.731811	8.29451	8.384144	8.492048	8.085686	8.569049	8.083949	8.25895	7.228425	8.483755	8.582203	8.392523	8.942024	8.249083	8.921544	9.350243	9.300599	8.550599
PPM1A	8.590239	8.289626	8.537938	9.050837	8.851528	8.657377	8.718541	8.236704	8.320486	7.689697	8.488576	7.827022	8.364016	8.202663	9.111327	8.44214	8.141575	8.697533	9.29272	9.328511	8.657089
MNAT1	6.458751	6.515256	6.077073	6.784491	6.266525	6.18397	5.922617	6.424388	6.63515	5.948266	6.182005	5.823428	6.085378	6.491332	6.496689	6.598428	6.202547	7.015047	6.400894	7.166246	6.374007
SLC38A6	7.397037	7.269408	6.693052	7.607685	7.230455	7.215158	7.350017	7.294728	7.491373	6.896095	7.243659	6.677511	7.365545	7.383093	7.435234	7.33935	7.309929	7.90837	8.334957	8.223144	7.543872
PRKCH	10.541011	10.334377	10.165454	10.67465	9.82048	10.377982	9.976113	10.481137	10.423562	10.028165	9.889368	9.584001	10.613036	10.34864	10.437667	10.654916	9.993875	10.399722	10.06397	10.737349	10.40979
HIF1A	9.405339	9.710061	9.096717	9.985192	9.515083	9.692548	9.878122	9.518346	9.568812	9.101348	9.907578	8.490939	9.639258	9.337782	10.102835	9.74454	9.551495	10.162568	10.352407	10.195329	10.154626
SNAPC1	6.990937	6.833734	6.578022	7.076368	7.093695	7.279736	6.762787	6.723203	6.879234	6.531411	7.442674	6.425593	6.825614	7.958909	7.572114	7.169864	7.03261	7.289232	7.526781	7.309018	6.934749
SYNE2	9.129465	9.141557	9.090424	9.172215	9.055189	9.129686	9.267934	9.013207	9.086817	8.542229	9.342972	8.383496	9.59972	8.466099	8.978552	9.032998	8.900387	9.452085	9.383901	9.464916	8.757838
ZBTB1	9.131899	8.738171	8.515103	9.292375	8.556473	8.994016	8.296454	8.819857	9.012895	8.150721	8.742029	7.915347	8.470916	9.442076	9.25626	9.354776	9.156173	9.28484	9.27247	9.17436	8.802051
SRSF5	11.598993	11.67668	11.428525	11.821794	11.321992	11.5126	11.353976	11.644699	11.726028	11.453666	11.299727	11.041187	11.786575	11.272438	11.765478	11.767628	11.646527	11.981321	11.818345	11.695826	11.516636
ADAM21	4.079065	4.087518	4.44036	4.502881	3.987823	4.283527	4.133823	4.052333	4.402324	4.509728	4.686445	4.844925	4.277337	4.180463	4.25686	5.291488	4.366218	3.956179	4.434391	4.80879	4.168648
PCNX1	9.950473	10.014857	9.609293	9.950336	10.071809	10.021431	10.851803	9.688254	10.143662	9.441372	10.399696	9.204114	10.148411	9.285767	10.085776	9.972415	9.909022	10.520676	10.548494	10.036119	10.203912
SNORD56B	5.340733	5.800284	5.228917	6.396629	5.92744	5.298149	6.581582	5.725962	6.171478	4.926863	6.468786	4.942025	6.943318	4.991863	6.016728	6.071957	5.583368	6.826664	6.346356	4.797299	5.756773
SIPA1L1	9.104399	9.221871	9.062229	9.12783	9.339401	9.218056	9.865008	9.353912	9.173171	8.942479	10.022278	8.472319	9.813895	8.528465	9.441747	9.208164	9.434007	9.739422	9.519113	9.337762	9.261945
RBM25	9.653527	9.79877	9.279432	9.741579	9.402116	9.755087	9.50681	9.504196	9.749096	9.268532	9.592135	8.826722	9.689093	9.512494	9.78051	9.894491	9.457974	9.988243	10.282181	10.117126	9.71815
BBOF1	5.616269	5.45166	5.515557	5.615113	6.09114	5.341239	5.638113	5.328326	5.103517	5.220679	5.32826	5.400496	5.319752	5.452936	5.687729	5.436266	5.309475	5.522033	6.30846	6.268743	5.242686
FCF1	8.105806	7.866174	7.687356	8.205851	7.989982	8.573173	7.70334	7.907353	8.082666	7.874623	8.062605	7.512461	7.694957	8.766962	8.097155	8.290216	8.170461	7.816917	8.373371	7.803471	8.115741
YLPM1	8.873173	8.856056	8.628515	9.332605	8.492119	8.719479	8.541534	8.849459	9.031085	8.698023	8.529576	8.201302	8.985032	8.385299	8.979611	8.941231	8.689327	9.359739	8.90756	8.941804	8.80505
FOS	9.00976	9.041354	9.108475	8.645129	9.548108	9.486723	9.874153	9.270471	9.17535	8.9202	10.646376	8.197501	9.360336	8.80368	9.223077	8.683665	8.919552	9.50795	8.872014	8.686022	9.147507
AHSA1	8.691169	8.626896	8.397356	8.543325	8.436136	8.895102	7.640158	8.683347	8.668219	8.557632	8.743607	7.872024	8.646227	8.973738	8.55871	8.755172	8.469464	8.289202	8.244478	8.274983	8.488441
SLIRP	7.683495	7.359997	6.520665	7.645669	7.600587	7.577151	6.8943	7.50765	7.412832	7.212541	7.684929	6.855015	7.661643	8.644387	8.130158	8.019102	8.171517	8.133892	8.644778	8.298676	7.995927
GPR65	8.677097	8.682187	8.364367	8.925426	8.877263	9.338563	8.734941	8.57517	8.493399	7.970021	8.869144	7.549748	8.157411	9.157658	8.744338	8.879296	8.663508	8.829768	9.671666	9.254538	8.701814
CPSF2	9.009964	8.959001	8.853182	9.294127	8.930243	9.207905	8.83322	9.044005	9.098223	8.579677	8.984312	7.992438	8.912349	8.958314	9.56828	9.371007	9.123135	9.380545	9.637415	9.498856	9.360243
UBR7	6.764046	6.816323	6.231102	6.978602	6.412865	7.162611	6.555301	6.943815	6.926927	5.965383	6.585075	5.491612	6.895493	7.154527	6.764492	6.951227	6.818408	6.986665	7.081457	7.108296	7.22667
IFI27	6.781561	6.946611	7.102203	7.666863	7.533255	7.77638	6.84515	7.247779	6.776239	6.931509	6.746145	6.823849	6.881075	6.637811	6.954556	6.475066	6.848196	6.628573	6.437671	6.641926	10.969802
GLRX5	10.116974	9.925261	10.208735	10.492882	10.643825	9.760235	10.156375	10.006511	9.735789	9.402155	9.852567	10.047361	9.725899	10.046954	10.074988	9.596934	9.514774	9.77776	9.913376	10.589299	9.98024
BDKRB1	5.50036	5.537162	5.96434	5.605405	6.048744	5.627948	5.613471	5.912016	5.602224	6.185222	5.459484	6.869241	5.67155	5.058635	5.123443	5.486657	6.163811	5.468666	5.305262	4.940403	5.465345
GSKIP	6.460649	6.215052	6.363831	7.270589	7.07813	7.210026	6.582142	6.323057	6.703808	6.14431	6.850518	5.444073	5.982891	7.809687	6.855517	6.831797	6.610656	7.220744	7.503661	7.207316	6.697355
VRK1	8.311048	7.843108	7.51878	7.926082	8.287793	8.224468	7.440164	7.611572	7.993518	6.850405	7.772339	6.679986	7.545983	8.889895	8.459705	8.308116	8.260077	8.09098	8.692299	9.515139	7.782082
ERVH-4	7.136524	7.20467	7.225889	7.007571	7.197702	6.734204	7.040212	7.301722	7.204112	8.884805	7.427734	9.645201	7.265476	6.93233	6.818282	7.708766	9.281865	6.393239	6.426101	6.703575	6.872762
CCNK	8.472332	8.753072	8.227276	8.755662	8.36745	8.629215	8.689816	8.365811	8.530347	8.445292	8.438115	7.91291	8.434126	8.543736	8.483311	8.594102	8.821744	8.639405	8.804783	8.494969	8.850418
MIR382	3.671052	3.776563	3.778391	3.695958	4.013113	3.710377	3.675314	3.626994	3.62591	4.355839	3.789076	5.310746	3.589496	3.712192	4.423712	3.887194	4.732997	3.887909	3.68597	4.020474	3.692929
TECPR2	7.693309	8.368912	7.641997	7.643194	8.531485	7.934432	8.607696	7.783906	8.248983	7.760947	8.751726	7.498561	8.141297	7.163798	8.215095	7.524386	8.044798	8.572771	8.340007	7.462186	7.988558
TNFAIP2	8.530437	8.996767	8.739872	8.487828	8.989098	8.92656	9.398009	8.911068	9.020463	8.798219	9.341966	8.382547	9.346471	8.357389	9.025882	8.512268	8.918286	8.959823	9.272751	8.868465	9.206102
EIF5	9.181207	9.184496	8.734338	9.592843	9.14636	9.229314	9.096419	8.827467	9.21927	8.642064	9.334342	7.743926	9.230089	9.683313	9.227735	9.49396	9.481947	9.494012	9.634838	9.700691	9.066589
SNORA28	6.411731	6.057446	5.593249	6.205658	5.656654	6.017246	6.016216	5.597683	6.443729	5.124208	5.901728	5.004317	6.582319	6.633724	6.294007	6.497136	6.221863	6.531324	7.06518	6.093417	5.872923
MARK3	9.236284	9.184571	9.173537	9.682947	9.280604	9.240233	9.096363	9.167823	9.210645	8.469441	9.118669	8.658053	9.490316	9.084362	9.540763	9.336492	9.214728	9.691645	9.610475	9.385113	9.404857
TDRD9	5.097523	5.653104	5.241267	5.297849	5.243005	5.32737	5.817989	5.521765	6.334024	5.763515	6.953948	5.489981	5.995584	7.628122	5.976999	5.663774	5.423977	5.675566	5.174533	5.925555	6.554201
PLD4	7.731626	7.893846	8.17494	7.842081	7.571391	7.855784	7.44538	7.934241	7.905566	7.878189	7.554805	7.97221	7.692817	8.031457	7.479534	7.606735	7.452874	7.78959	7.437117	7.230522	7.54323
FAM30A	7.721386	7.841709	7.943837	7.840009	7.738228	7.752397	7.66271	8.025705	7.778941	8.019167	7.354479	8.306089	7.924036	7.819699	7.494345	7.894822	7.86209	7.709088	7.340237	7.444872	7.821234
RPPH1	9.91631	8.737355	8.716118	9.167973	9.922045	9.530765	9.59863	9.129793	9.336826	8.40502	9.722677	8.799679	9.781717	10.021029	8.893262	9.167844	8.84366	9.590867	9.767011	9.934638	9.168642
OSGEP	7.418771	7.728373	7.218363	7.902137	7.291208	7.794749	7.189858	7.689639	7.738599	7.244597	7.561773	6.802369	7.696888	8.021455	7.633932	7.634614	7.160106	8.044421	7.677306	7.341342	7.535626
SUPT16H	8.873455	9.112308	8.905259	9.000044	8.671483	9.31091	7.879977	9.103128	8.889241	8.455328	8.895297	8.069898	9.024188	9.105141	9.355023	9.258109	9.069602	8.966687	9.212893	9.235136	9.238169
CHD8	8.097277	8.25734	8.185367	8.740477	8.031376	8.318525	8.393006	8.1634	8.264743	7.772616	8.343344	7.592403	8.613228	8.089395	8.474073	8.490881	8.393194	8.92723	8.476192	8.476503	8.655432
SNORD8	10.336755	8.072528	8.236921	9.472201	10.15071	9.520179	9.444626	9.257918	9.903305	9.02207	9.526938	8.677983	10.349214	11.165217	8.555731	9.620888	9.240142	9.776517	10.012598	10.24867	8.82062
RAB2B	8.729666	8.585028	8.779724	9.610555	9.199335	8.544965	9.329534	8.481746	8.29659	7.456058	8.407313	7.524719	8.089766	8.231984	9.034539	8.735129	7.794198	8.790858	8.964058	9.995131	8.323258
OR10G2	6.481633	6.289151	6.666263	5.717739	6.269962	6.025556	6.266944	6.265291	6.126352	7.182624	6.025159	7.595977	6.101313	6.490967	6.641419	6.589829	7.107311	6.199809	5.918697	6.070798	5.723198
DAD1	11.090245	11.022326	10.759141	10.983591	11.125402	11.044078	10.652834	11.116371	10.995592	10.581997	11.153696	9.926755	10.869731	11.373342	11.494512	11.720024	11.764891	11.4387	11.446967	11.833862	11.529975
SLC7A7	8.966866	9.398834	8.754855	9.474103	9.074769	9.073453	9.485652	8.834398	9.319907	8.775471	9.940963	8.408174	9.219267	8.657188	9.119532	9.108864	8.917084	8.93574	9.014141	9.121798	9.496574
RBM23	8.884267	9.506488	9.053457	9.353983	8.774618	9.375007	9.45593	9.123646	9.3233	9.010721	9.596696	8.546212	9.502827	8.91896	9.569765	9.084719	8.956836	9.456726	9.33822	8.87195	9.211869
PRMT5	7.782799	8.028063	7.549658	8.157033	7.833232	7.969945	7.530979	7.810202	7.728304	7.514623	8.06514	7.139204	7.924252	7.896583	7.94482	8.028463	7.8526	7.981896	7.648018	8.006458	8.027878
AP1G2	8.091696	8.238087	8.191262	8.663819	8.220533	8.295073	7.995928	8.132924	8.340423	8.177837	8.386258	7.584963	8.399745	8.453635	8.336319	8.361457	8.310609	8.897806	8.417776	8.301517	8.575896
PSME2	8.543763	7.977805	8.154339	7.836856	8.516063	8.269208	7.125419	8.65562	8.560418	8.430712	8.901108	7.244418	9.034521	8.956967	7.88242	7.85766	8.026527	7.27448	7.545451	6.97946	7.945338
IPO4	7.115466	7.021998	7.265691	7.303567	6.963768	7.052178	7.056719	7.223721	7.22922	7.361612	7.376668	7.360047	7.290047	7.046092	7.069342	7.280759	7.024195	7.030298	7.094477	7.115655	7.50175
RABGGTA	7.27991	7.41488	7.359006	7.461171	7.356537	7.30051	7.242048	7.58392	7.368879	7.265901	7.575502	7.419891	7.147018	7.153175	7.058819	7.180547	7.398623	7.141831	7.266818	6.982213	7.744128
CIDEB	7.251885	7.723465	7.22327	7.648512	7.730872	7.417586	7.706469	7.337156	7.533537	7.30084	7.989814	7.396714	7.513611	7.101864	7.593003	7.382346	8.002141	7.405776	7.697568	7.390812	7.760311
GZMH	8.110155	8.030489	7.399046	7.397239	7.223997	7.922667	7.034993	8.25856	7.262964	7.463546	7.330829	7.314245	7.441876	8.654931	7.044986	7.893839	6.982658	7.225849	7.319511	7.514314	7.871893
GZMB	9.107275	9.334249	8.871531	8.822281	8.683089	8.725333	8.834005	9.49142	8.462035	7.86372	8.977762	8.640263	9.246414	9.365721	8.630418	9.680835	8.619008	9.16389	8.881107	9.445936	10.060534
STRN3	8.678839	8.523851	8.121295	8.735377	8.628038	8.731712	8.590792	8.30471	8.769861	8.107562	8.563687	7.775909	8.706449	8.774956	8.708271	8.886427	8.836325	9.11065	9.15292	9.156631	8.431308
HECTD1	8.763385	8.773551	8.476073	9.239413	8.55275	8.793648	8.632752	8.718878	8.881656	8.362323	8.671291	7.815228	8.911502	8.688656	9.087599	8.920307	8.722802	9.28425	9.154521	9.254131	8.738667
HEATR5A	7.618181	8.261662	7.70363	8.075773	8.061073	7.931329	8.33612	7.780869	7.957683	7.276722	7.947697	7.001217	8.002151	7.493746	8.07643	7.821171	7.587852	8.180065	8.246854	8.147108	7.605918
EAPP	7.812098	7.841119	7.109891	7.693162	8.268235	7.845407	7.362824	7.67159	7.81978	7.238518	8.053755	6.771574	7.609975	8.59425	8.09921	8.17282	7.964523	7.46102	8.353285	7.847913	7.662692
CFL2	6.481467	6.595139	6.15923	7.360341	6.466466	6.866926	6.154099	6.599546	6.339451	6.249508	5.563584	6.098773	6.333603	7.200993	6.976444	6.829719	6.867782	7.389167	7.420608	6.953842	6.666824
RALGAPA1	6.307348	6.479089	5.215655	5.544916	5.275683	6.871087	4.990702	4.570764	6.087951	4.468285	4.015739	6.133594	5.936314	5.729665	6.011688	5.651422	4.427377	5.903408	6.366327	6.756581	5.916347
MBIP	8.13301	7.510615	7.210298	7.887087	7.825267	8.114261	7.396421	7.38863	7.706786	7.441914	7.57956	6.919358	7.428881	8.403939	8.062376	8.122585	7.672314	8.27907	8.507618	8.451926	7.703012
TRAPPC6B	7.964235	7.791612	7.386059	8.254896	7.953492	8.265107	7.709039	7.653895	7.939648	6.981042	7.717302	6.587979	7.427177	8.463987	8.218921	8.33204	7.834512	8.258255	8.511583	8.257882	8.024264
FKBP3	6.978472	6.415348	6.281789	6.765458	7.259996	6.91114	6.397065	6.79713	6.820662	6.555975	6.683535	6.380702	6.720587	7.738931	7.059033	7.299733	6.804634	7.125976	7.597371	7.409519	6.977121
MIS18BP1	7.826848	7.994366	7.173233	8.109104	7.948777	7.992447	7.967607	7.814198	7.982361	7.172946	8.020567	6.641707	7.551427	8.114362	8.257416	8.06418	8.219426	8.036897	8.556735	8.124583	7.729737
RPS29	7.722443	7.004611	7.290826	7.363629	7.939665	7.467358	7.183648	7.469691	7.438635	7.333519	7.637189	6.707269	7.424564	8.373465	6.37442	6.616327	7.091036	6.904029	7.004957	6.864623	6.759077
RPL36AL	9.839628	9.414521	8.702546	7.805739	10.153274	8.69592	6.593157	10.12895	9.465494	9.372135	10.01207	8.981705	9.46857	10.664331	9.718911	9.837579	9.47436	8.894775	8.796465	8.391762	9.157904
DNAAF2	7.001868	6.743471	6.766406	6.51417	6.29011	6.588246	6.128606	6.633288	6.620922	6.42686	6.555156	5.979543	6.401217	7.126694	6.68357	6.900002	6.388848	6.706903	7.070586	6.984702	6.698109
POLE2	5.412672	4.8234	5.033268	5.52491	5.848071	5.435841	5.241833	5.056066	5.223391	5.053158	5.433822	5.015394	5.236936	5.962215	5.559104	5.918652	5.713656	5.223718	6.560727	6.33943	5.387517
NEMF	8.513909	8.586078	8.095788	8.750083	8.297196	8.453702	7.973524	8.327091	8.6715	7.953033	8.212859	7.52943	8.413556	8.720054	8.737701	8.833547	8.42619	8.912569	9.037159	8.878659	8.749505
VCPKMT	7.617759	7.587029	7.386926	7.505891	7.853991	8.032217	8.268992	7.627765	7.715945	7.156121	8.313015	7.125694	8.007582	7.768972	7.962422	7.409764	7.955637	8.229143	8.44471	7.353881	7.262898
SOS2	9.651742	9.831565	9.774878	9.725593	10.080505	10.007607	10.516379	9.438388	9.809567	9.459965	10.23001	9.125735	9.923258	9.466133	9.974746	9.772145	10.111188	10.320363	10.727941	9.880505	9.933071
MAP4K5	8.393364	8.040292	7.731432	8.549527	7.848517	8.237433	8.215765	8.076057	8.078373	7.394793	7.781729	7.102296	8.049589	8.27418	8.442306	8.40207	8.073221	8.471606	8.958268	9.20279	8.333687
SAV1	6.703428	6.747446	6.484698	7.501967	6.703841	7.094282	6.808258	6.946259	6.999003	6.262084	6.643331	6.473498	6.737085	7.35934	7.275273	7.548138	6.550855	7.807616	7.52867	6.830968	7.099399
PYGL	10.089621	10.61474	10.388471	10.196615	11.054612	10.745721	11.018304	10.159751	10.354792	10.246396	11.244161	10.212977	10.50298	9.429359	10.576772	10.397437	10.406575	10.963762	11.01059	9.905368	10.195932
TXNDC16	6.309261	6.28305	5.878413	6.566856	5.876274	6.003746	6.326147	5.953046	6.082413	5.551682	6.23356	5.498287	6.098144	6.382954	6.556688	6.164619	6.128296	6.481928	7.296734	7.299809	5.706147
DDHD1	8.942583	8.466689	8.162479	8.905001	8.486588	8.658053	8.164857	8.628799	8.820012	8.165654	8.467932	7.429147	8.752757	8.758002	8.702435	9.041806	8.790786	8.984424	9.057995	9.160584	8.894443
GMFB	8.04672	7.903338	7.495373	8.21298	7.971169	8.318385	7.939589	7.7713	7.81158	7.306529	7.929155	6.563625	7.420233	8.734274	8.20628	8.210605	7.881321	8.373604	8.972903	8.409871	7.860255
GCH1	8.238831	8.079841	7.396531	8.433043	7.910407	8.22579	7.869906	7.913427	8.016125	7.583561	8.342703	6.91131	8.648452	8.220453	8.537024	8.28414	8.081207	8.397851	8.167601	8.257672	8.999856
DLGAP5	5.322037	4.670995	4.765287	5.113356	4.927456	5.157664	4.686902	5.309247	4.637758	4.751092	4.761058	5.427573	4.837561	5.633015	5.378998	5.422068	6.182765	5.458468	4.740487	4.817548	5.250445
ATG14	7.862237	7.757687	7.49317	8.224643	7.649702	7.897747	7.471722	7.792881	7.931854	7.252562	7.578448	6.825379	7.743999	8.005614	7.824716	8.135301	7.640769	7.937645	8.037128	7.933163	7.884328
EXOC5	8.579119	8.458733	8.040499	8.765244	8.344008	8.714573	8.424982	8.169519	8.489435	8.09068	8.444873	7.596443	8.098974	8.993837	8.445939	8.924793	8.937461	9.061442	9.259953	8.920487	9.044752
DHRS7	8.879764	9.466044	8.979802	8.988784	9.591725	9.436588	9.180483	8.85911	9.016262	8.373182	9.68566	8.232931	8.879565	8.869759	9.190179	9.192684	9.277118	8.993571	9.652012	8.930713	9.078258
WDR89	8.177592	7.919637	7.817468	8.909904	7.819326	8.684361	7.385118	8.038999	7.863231	7.453751	7.658954	7.38871	7.827815	8.990807	8.40688	8.342963	8.061968	8.310863	8.447684	8.660993	7.787769
MAX	8.725725	8.800497	8.580397	8.99592	8.728852	9.059167	8.781016	8.84743	8.777305	8.389553	8.909964	8.094188	8.97094	8.531915	8.677624	8.796504	8.286326	8.660125	8.686076	8.704708	8.6785
ATP6V1D	7.605579	7.392755	6.821787	7.30412	7.772086	7.869454	7.156359	7.705708	7.591086	6.823401	8.095877	6.185737	7.182332	8.014457	8.252259	7.946654	7.712823	7.686618	8.044132	7.848705	7.536856
PLEK2	7.336577	7.383525	7.504462	7.620066	7.754545	7.237579	7.295733	7.215184	7.222601	6.656356	7.320191	7.310629	7.009172	6.959034	7.585127	6.860501	6.562436	6.735022	7.303514	8.090934	7.090989
TMEM229B	7.09911	7.301443	7.283888	7.30456	6.845104	7.3884	6.943471	7.232259	7.061688	6.875714	6.835052	6.096811	6.883719	7.22745	7.078669	7.605661	6.413147	7.202079	6.884466	7.111327	7.857793
VTI1B	7.610307	7.786591	7.383602	7.970854	7.767431	7.725	7.334163	7.483163	7.712051	7.300169	7.442254	6.658021	7.489266	7.870347	7.867843	7.480845	7.270628	7.862784	8.169493	8.14038	7.943458
ZFP36L1	9.741603	10.186332	10.092064	10.173473	10.17986	10.150451	10.368845	9.872407	10.068559	9.93869	10.054127	10.042511	9.84598	9.757256	10.018459	9.915854	10.493072	10.333881	10.408316	9.885229	9.985326
ACTN1	9.986117	10.659397	10.436483	10.510626	10.354403	10.342921	10.855363	10.393183	10.272981	10.291745	10.664169	9.921565	10.41865	9.79172	10.27614	10.151818	9.953748	10.777453	10.104065	9.558526	10.228008
ERH	9.398064	7.970067	7.873003	8.453734	9.094159	8.909772	8.380591	8.584573	8.837125	8.573137	9.170653	8.013515	9.056808	10.14758	8.972605	8.902872	9.46108	8.727853	9.270749	9.098642	9.056476
ADAM20P1	4.737139	4.78556	4.635307	4.968566	4.468002	4.571287	4.577485	4.640179	4.933648	4.462589	5.171656	5.065105	4.965951	4.389246	4.915425	5.122159	4.960337	5.453	5.376508	5.091668	4.909833
MED6	8.551814	8.437937	7.923345	8.408266	8.201268	8.335848	7.735591	8.460449	8.476548	7.682929	8.283728	6.879713	8.314931	8.727477	8.680018	8.6434	8.261255	8.590828	8.586778	8.553933	8.376052
TMED10	9.893005	10.068483	9.683317	10.238004	9.801994	10.234261	9.886694	9.869729	9.851375	9.809443	9.922137	9.268499	10.012382	10.054587	9.776214	10.076182	10.029719	10.115745	9.634421	9.921	9.612151
ERG28	8.356332	8.312066	8.092193	8.486943	8.122925	8.504512	8.191955	8.343158	8.213636	8.203151	8.009332	8.377195	8.430961	8.405756	8.457864	8.748412	8.83879	8.654359	8.479004	8.739224	8.55496
SNW1	8.863225	8.937046	8.324519	8.565109	8.967149	8.861232	7.828705	8.751903	8.824879	8.490422	8.90964	8.252764	8.645184	9.102442	8.915564	8.944901	8.753149	8.543671	8.765513	8.563802	8.992369
CEP128	7.356639	7.190812	6.467658	7.589026	6.93119	7.169651	6.301407	7.018328	6.987595	6.421207	6.893431	6.619807	6.85733	6.740851	6.95108	7.36605	7.348573	7.849542	7.503857	7.484683	6.844722
SEL1L	9.160111	9.562445	9.144235	9.403136	9.105226	9.574615	9.852634	9.039166	9.336973	8.85153	9.582541	8.680595	9.464494	8.934134	9.231269	9.101632	9.214592	9.679383	9.644968	9.456778	9.105417
RPS6KA5	8.618498	8.980346	8.113865	8.306821	8.492129	8.592273	9.126268	8.259336	8.751955	8.082824	9.037657	7.406855	8.881204	8.312311	8.728555	8.434859	8.352686	8.957223	9.444559	8.24338	7.722359
PPP4R3A	8.751652	8.935855	8.799529	8.883287	8.643846	8.922981	8.801396	8.785993	8.928782	8.441237	8.894014	7.922703	8.937317	8.96906	9.078225	8.983959	8.852434	9.228054	9.298609	8.907831	9.017998
TC2N	11.020057	10.831215	10.607819	11.282948	10.403999	11.00238	10.575624	10.859466	10.769665	10.4846	10.053926	9.621776	10.742047	10.943335	10.861058	10.698197	10.775837	10.997969	11.135749	11.398137	10.398294
TRIP11	8.050977	8.067726	7.703267	8.454358	7.804964	8.313731	7.40067	8.010009	7.845512	7.225731	7.621783	6.660676	7.678398	8.380989	8.766421	8.630896	8.198592	8.58897	8.373823	8.46684	7.90888
ATXN3	9.060997	8.846306	8.335334	9.09939	8.75932	8.822119	8.334916	8.771009	8.948592	8.454119	8.586819	7.570323	8.473848	9.000551	9.056374	9.275805	8.751242	9.083369	8.975129	9.026221	8.80996
NDUFB1	7.765785	7.461718	7.522298	7.213918	7.476625	7.4495	7.379198	7.353621	7.591345	7.738092	7.648306	7.365977	7.691221	7.954139	7.172617	7.383512	7.497149	6.940284	7.023979	7.132307	7.459662
ITPK1	8.812324	9.361849	8.88634	8.598831	9.063915	9.181068	9.656065	9.140576	9.032762	9.027239	9.613297	8.487118	9.289995	8.548851	9.066881	8.693317	8.82621	8.838681	8.773664	8.438766	8.964693
IFI27L2	8.056661	7.794681	7.72842	8.042328	8.519896	7.937197	8.127951	7.770629	7.810729	8.36999	8.101677	8.287214	7.784523	8.309911	7.613092	7.799615	7.964584	7.498355	7.588221	7.582257	8.066452
SERPINA1	10.070659	10.775654	10.20062	10.301311	10.558653	10.689548	10.852723	10.350785	10.357158	10.238162	10.726829	10.069466	10.402319	9.251374	10.148996	10.152946	10.810322	10.777805	10.918537	10.53202	10.84375
TCL1A	9.430423	8.574093	8.520375	9.876678	8.61699	9.599043	7.987739	9.100184	9.700056	8.591562	8.9259	8.979151	9.24658	10.375923	9.187254	9.341891	9.249387	10.01024	9.166035	9.212345	8.658159
ATG2B	8.668961	8.694083	8.467122	9.131772	8.488877	8.606931	9.321718	8.486812	8.703144	8.122193	8.442515	7.874179	9.118346	8.2954	8.925971	8.899102	8.766176	9.454723	9.433726	9.685523	8.947864
WARS1	9.061547	9.621564	9.434246	9.523802	8.645806	9.537975	9.164611	9.099622	8.676118	9.211827	10.385438	7.98814	10.195431	8.903791	9.710253	9.183644	8.896433	8.95947	8.863472	9.226764	9.540667
HSP90AA1	9.905824	8.761135	9.256653	9.141612	9.63306	10.085388	8.037436	9.472613	9.642802	9.298519	10.002613	8.832687	9.519039	10.703402	10.125828	10.391425	10.173935	9.164819	10.01883	10.0501	9.860831
BAG5	8.256376	8.232106	8.127522	8.666072	8.216983	8.496451	7.958508	8.646309	8.17557	7.899029	8.169435	7.604647	7.997801	8.949244	8.529094	8.592855	8.221884	8.436002	8.295379	8.408547	8.063993
ATP5MPL	7.936251	6.720725	7.033095	7.405726	7.699572	7.776297	7.461899	7.162251	7.530676	7.265609	8.267221	6.889234	7.656952	9.028086	7.3121	7.215919	7.697836	7.354126	8.026518	7.724918	7.241151
AKT1	8.733421	8.927502	8.809431	8.625272	8.637487	8.790118	8.946931	8.766603	8.883383	8.566766	9.080401	8.440394	8.961664	8.63206	8.928868	8.641626	8.677229	8.784477	8.753259	8.69125	8.675152
GPR132	8.436588	8.729095	8.232943	8.506337	8.247857	8.345583	8.215655	8.425324	8.657568	8.170636	8.823773	7.876622	8.411642	8.582037	8.64549	8.598214	8.230941	8.442234	8.272081	7.939698	8.557456
IGHA1	6.356716	6.8627	5.933739	6.288939	5.513008	6.00146	6.46147	6.058543	6.239105	6.754536	5.914381	7.460899	6.498646	5.888664	6.537911	6.582732	6.977489	6.842701	6.034423	6.666022	6.324958
IGH	6.369881	6.194378	6.710129	6.600647	5.785774	5.754063	5.19719	5.851614	6.831626	6.44139	6.514371	6.394159	5.905727	6.614384	6.95985	6.216434	7.453944	7.391415	5.053292	7.449741	5.531771
LINC02203	3.714491	3.658694	3.774315	3.507313	3.774315	3.706047	3.575308	4.249412	3.619488	3.831346	3.765263	5.001579	3.083044	3.437333	3.485792	3.631467	5.410086	3.779635	3.230919	3.96963	3.499434
OR4N3P	3.890179	3.713406	3.860397	3.863922	4.206117	3.488718	3.818308	3.416157	3.671913	3.710534	3.59014	5.005904	3.667705	4.010988	4.399927	3.803538	4.513677	4.328997	3.904878	4.526435	4.284257
PWAR6	4.998261	5.700211	4.668751	6.526374	4.949625	6.329656	5.026855	5.025888	5.098417	4.344514	4.80093	3.728691	4.618282	5.840782	5.188295	4.971989	4.511809	6.231487	6.132999	5.737043	5.022489
SNORD116-1	7.859837	4.845214	5.131486	6.9338	7.204122	6.967505	6.149124	6.688596	7.001729	5.603912	6.765465	5.700145	7.430105	9.197279	6.228862	6.898594	6.996361	7.026058	7.785067	7.239848	5.892177
SNORD116-2	6.023924	6.357608	7.099657	6.469518	6.15876	6.920367	6.088491	6.515236	6.609383	6.845272	6.848271	7.262928	6.593958	6.824163	6.00835	6.598624	6.525828	5.588913	5.974156	5.963413	6.462208
SNORD116-6	6.503173	4.951405	4.267999	4.865626	6.062457	5.157843	5.759244	5.524918	6.186109	5.892236	5.507792	8.218717	6.426543	7.165675	5.225288	6.035277	7.22735	5.315058	6.688402	5.146558	5.476577
SNORD116-11	5.252415	4.380776	5.112422	5.21902	5.327838	4.891248	4.787985	5.048532	4.911614	4.658603	4.558017	4.384396	4.856134	6.22854	4.753607	5.322016	5.125751	5.334287	5.482538	5.324022	4.944333
SNORD116-12	4.425238	3.599509	3.648004	4.919014	4.605821	3.911769	3.860978	3.956489	4.750037	4.316622	4.352365	4.204384	4.519547	5.473557	4.248822	4.170948	4.668288	4.423194	5.06777	4.3811	4.295373
SNORD116-13	3.90777	3.181769	3.179219	3.856911	4.509305	3.497625	3.447881	3.703406	3.730045	3.117902	3.387877	3.194988	3.60594	5.488066	3.372335	3.69401	3.853437	3.965252	4.577004	4.267808	3.629211
SNORD116-14	11.616153	8.514312	9.272877	10.58154	11.024542	10.364033	9.893535	10.520639	10.808252	10.086531	10.392683	9.295339	11.284528	12.338667	10.111339	10.66148	10.951624	10.803588	11.392951	10.898873	9.780772
SNORD116-15	12.919986	10.375876	11.023136	12.140407	12.493535	12.184547	11.661593	12.02104	12.253615	11.660573	11.892415	11.472812	12.688104	13.388954	11.564813	12.340653	12.323173	12.391364	12.445374	12.512285	11.478793
SNORD116-16	3.65456	2.988298	3.020759	3.561641	4.268156	3.367091	3.300527	3.473958	3.436766	2.969849	3.016538	2.828638	3.203335	5.337831	3.416157	3.849235	3.606323	3.963895	3.601504	3.672467	3.338829
SNORD116-18	4.422602	3.414094	3.099828	3.00577	3.085977	3.221195	2.777086	3.251588	3.026573	2.888753	3.7244	2.973378	3.116491	6.10219	3.448186	3.586444	3.547155	4.252543	4.874682	3.499812	4.156906
SNORD116-22	4.047041	3.3337	2.997864	3.875495	4.055544	3.393263	3.598399	3.59083	3.575254	3.33399	3.71147	3.189152	3.622592	5.684525	3.592013	3.599829	4.282279	4.518259	3.99701	3.815727	3.346203
SNORD116-23	5.472747	3.894311	3.506457	4.60486	5.296049	4.823121	4.435422	4.713865	5.034842	4.258743	4.664443	4.021361	5.393191	6.767162	4.529246	5.068704	5.333648	5.175733	5.75543	5.562111	4.634897
SNORD116-24	11.186659	7.864247	8.116044	10.337059	10.407696	9.777073	9.458126	9.638119	10.221122	8.87221	9.563002	8.732872	10.906549	11.966956	9.159228	10.680551	10.323586	10.864703	10.973412	10.962565	9.253654
SNORD116-25	5.805311	4.770778	4.863127	5.444544	5.501139	4.965251	4.881531	5.177196	5.604498	4.72197	5.347118	4.782187	5.186109	6.838789	4.729282	5.427275	5.101748	5.332031	5.769895	5.036197	4.832499
SNORD116-26	5.246254	4.235503	4.180446	4.74058	4.773502	4.573221	4.585313	5.010504	5.052817	4.47102	4.905419	4.376755	5.447635	6.623397	3.852185	4.705647	4.55843	5.07032	4.924385	5.080267	4.374799
SNORD116-27	6.251144	5.043484	4.958008	5.377387	5.506193	5.313328	5.145865	5.34504	5.520737	4.894703	5.588528	5.083107	5.369543	7.716613	5.133238	5.481936	5.572956	5.663071	5.669119	5.535612	5.083045
SNORD116-29	6.383074	4.597977	4.280291	5.543195	6.01504	5.409976	5.430214	5.35437	6.004712	5.116209	5.38196	5.67737	6.073144	7.699754	5.236578	5.518553	6.093559	5.835507	6.331805	6.213649	5.321389
SNORD115-24	4.227855	3.840968	4.13699	3.857023	4.130677	3.960202	3.903126	4.251298	4.229981	5.982984	3.928946	6.728669	4.170252	4.148894	4.097303	4.805322	6.055244	4.430229	4.279033	4.286681	3.673974
SNORD115-25	4.664387	3.800465	3.471804	3.351745	4.100768	3.155662	3.406102	3.460147	3.855274	6.177226	4.277962	6.735993	3.995536	4.555975	3.573328	5.025867	7.125767	3.672759	3.378858	3.497516	3.77453
SNORD115-31	3.405852	3.394995	3.338423	3.188041	3.739812	3.002867	3.430627	3.09972	3.640672	6.016681	3.510499	6.548698	3.133595	3.498567	3.392506	4.037302	5.964089	3.298751	3.155278	3.653683	2.946282
SNORD115-32	4.817491	4.348559	4.123271	3.73788	4.57192	4.313094	4.423881	4.117472	4.205067	5.618744	4.151134	6.105932	4.827186	4.442857	4.421325	5.161677	5.933854	4.130077	3.841686	3.802168	3.987005
SNORD115-33	3.822385	3.529834	3.692999	3.475311	4.119307	3.618774	3.565141	3.614316	3.91534	4.996205	3.679143	5.604345	3.867934	3.70414	4.266716	4.730536	4.659865	4.024513	3.706656	4.497406	3.540734
SNORD115-38	3.530561	3.098643	3.111795	2.961548	3.468391	3.054615	3.157886	3.390683	3.194162	5.185298	3.111695	5.009929	3.300906	3.389463	3.703984	4.263607	4.362245	3.445712	3.309791	3.344954	3.264579
SNORD115-41	3.622955	3.213382	3.064578	3.005643	3.38947	3.406396	3.055064	3.217932	3.702653	5.372986	3.514331	6.084122	3.781233	3.331483	3.458154	4.786531	6.174325	3.823999	3.23746	3.128935	3.236536
SNORD115-44	4.770311	3.702892	3.598312	3.788173	4.904511	3.814676	4.133663	3.977224	4.380469	7.239966	4.07175	8.025951	4.278317	3.6086	3.756213	6.088984	7.362803	4.353104	4.232202	5.0918	3.972555
LINC02249	6.057486	5.792382	6.037911	5.608874	6.267157	5.602275	5.624559	5.891609	5.574404	6.802701	5.72079	7.261467	6.067585	5.7569	5.813526	5.693705	6.483858	5.717496	5.637567	6.16285	5.940403
ARHGAP11B	5.641177	5.472719	5.389042	6.043928	5.674295	5.160362	4.996537	5.757785	5.64617	4.889056	5.365174	5.184865	4.930885	5.423263	5.04533	5.854258	6.039742	5.826475	5.539101	5.677798	5.891946
ARHGAP11A	5.69856	5.609138	5.131495	5.608145	5.616913	5.896089	4.905947	5.403912	5.086139	5.038319	5.193475	4.636816	5.406935	5.838029	6.000542	4.954566	6.43042	6.085071	5.529749	5.653115	6.192459
EMC4	9.069873	9.238306	8.818169	9.16333	9.047526	9.263228	8.79803	9.15664	9.102629	8.576779	9.209355	7.947087	9.103501	9.677701	8.964654	8.664715	8.514274	8.708761	8.732749	8.898367	8.89291
THBS1	6.493292	7.557422	7.516149	8.355144	7.228265	7.315166	9.270845	7.141261	6.859543	6.598292	7.682413	7.420716	7.711687	5.94871	7.985704	7.978208	6.824839	8.264659	7.984422	7.943441	7.668113
CHST14	7.955921	8.17982	8.700616	7.899999	8.123539	8.239624	8.050353	8.209411	7.877846	7.858787	7.856357	7.392845	7.763944	7.933158	7.6015	7.698814	7.240156	7.537595	7.39093	7.903855	7.963302
KNL1	5.445428	5.099941	5.160181	5.781223	5.183494	5.305609	5.018279	5.469666	5.082469	5.201616	5.277509	5.088312	5.03981	5.865762	5.805968	5.513166	5.906578	5.766226	5.965441	6.004459	5.657893
CHP1	9.109832	10.103127	9.638903	9.999323	9.924344	9.828507	9.883136	9.294891	9.44697	9.622377	9.89908	9.269075	9.579319	9.072521	9.987668	9.718846	9.994411	9.88099	10.185318	9.658996	9.528521
NUSAP1	6.043268	6.007569	5.916888	6.11514	6.267077	5.921653	5.813459	5.979553	6.03171	5.367337	6.125733	5.664924	6.067941	6.437672	6.455697	6.326667	6.063621	6.052529	6.123348	6.548416	6.605874
HAUS2	6.222406	6.203402	5.686725	6.559913	5.779249	6.298762	5.881357	6.098982	6.443996	5.626043	6.456383	5.564034	5.995448	6.571976	6.316701	6.4749	6.493575	6.579652	6.409487	6.562493	6.476868
TUBGCP4	7.739396	7.642144	7.327392	7.906759	7.261623	7.623808	7.185906	7.561426	7.523833	7.182103	7.156849	6.860553	7.759256	7.769482	7.676733	7.717915	7.583048	7.989087	7.771457	7.651032	7.77632
WDR76	7.586437	7.158545	7.062293	7.420361	7.063605	7.60399	6.962514	7.230597	7.325512	6.867921	6.864434	6.769174	7.183912	7.71754	7.385874	7.273702	7.407271	7.256783	7.198849	7.34306	7.38756
CTDSPL2	9.429719	8.994119	8.595005	9.366835	9.060316	9.567497	8.927235	9.147413	9.326261	8.730498	9.041563	8.134037	9.224194	9.64813	9.211893	9.421398	9.36357	9.401727	9.846426	9.460512	9.036219
B2M	12.838867	12.310736	12.453241	12.513265	12.852799	12.952083	12.839427	12.553412	12.574949	12.652086	12.774407	12.256918	12.852524	13.056435	12.402705	12.367902	12.66109	12.344436	12.921908	12.541811	12.445599
BLOC1S6	8.786189	8.727166	8.704793	9.185892	8.958385	9.147401	8.776678	8.770971	8.684323	8.441113	8.801788	8.225309	8.403308	9.19326	9.191047	9.036127	8.775601	8.980986	9.275166	9.380992	8.724112
SLC12A1	6.058471	4.982866	6.199155	5.265014	7.045597	6.190999	7.470736	5.073315	7.1418	6.055477	4.959011	6.165901	5.121413	5.746981	5.009066	5.512605	6.005405	6.242792	6.340435	4.972566	4.447979
DUT	7.736969	7.54825	7.533263	7.790115	7.467059	7.955098	7.644382	7.434695	7.647711	7.219772	7.274416	6.772673	7.520796	7.698063	7.503448	7.329369	7.533742	7.443461	7.499084	7.335086	7.079448
EID1	8.98562	8.468129	8.339999	8.880523	8.942974	9.079073	7.69361	8.746336	8.658446	8.469915	8.894175	7.781369	8.766735	9.776598	8.88366	8.998459	8.940072	8.852995	9.00366	9.159664	8.707619
DTWD1	5.465428	5.004945	4.358948	5.255231	5.340405	5.364675	5.151458	4.953494	5.539907	4.366552	5.311191	4.191356	5.176972	6.051763	5.419749	5.437417	5.264057	5.637277	6.346138	5.675094	5.449072
USP8	7.771467	7.638194	6.697285	7.979014	7.716502	7.745559	7.551448	7.646121	7.758908	7.338909	7.728356	6.259657	7.889107	7.676935	8.048626	7.957712	7.859994	8.176345	8.354558	8.110497	7.993482
AP4E1	7.44094	7.461995	6.966524	7.896114	7.559182	7.704824	7.482498	7.209931	7.689348	7.044073	7.407722	6.636397	7.44863	7.569401	7.705388	7.734532	7.709919	7.791277	8.442939	7.907843	7.926603
TMOD2	7.98305	7.642749	7.693103	8.166713	7.720246	7.971544	8.149454	7.888941	8.454169	8.080707	8.460637	7.397322	8.689032	7.952452	8.034525	8.217104	8.153592	7.858117	8.84729	8.429616	7.962705
MAPK6	6.897619	6.842587	6.66319	7.585684	7.138016	7.446418	6.718525	6.546252	6.969598	6.156789	6.798456	5.623357	6.534172	7.588631	6.769888	6.997277	7.021616	7.460257	7.717768	7.387627	7.017234
PIGB	8.882992	8.878002	7.968777	8.443024	8.995225	8.971857	9.353634	8.328999	8.508613	8.033092	9.550122	7.620149	8.948179	8.723655	9.218641	8.469728	8.974147	9.426271	9.395076	8.552894	8.263681
TCF12	9.253242	9.059007	8.763391	9.573428	8.625658	9.255418	8.821154	9.071502	9.107515	8.995447	8.763725	8.358469	8.963824	9.106832	9.009392	9.307149	8.968106	9.2778	9.024608	9.302245	9.18661
AQP9	11.152815	11.638907	11.25792	10.800351	11.979161	11.817643	12.22078	11.176977	11.325334	11.111535	12.234898	11.410996	11.558483	10.252435	11.512364	11.140221	11.936357	11.961341	12.312529	11.48468	11.755885
MINDY2	7.03821	6.831293	6.406355	7.295468	6.918126	7.276084	6.860581	6.931263	6.795189	6.333552	7.035985	5.943198	6.968456	7.382758	7.249862	6.979378	6.732547	7.163012	7.541496	7.074049	7.219885
CCNB2	5.397383	5.168919	4.856607	5.257438	5.086419	5.194804	4.816156	5.26868	5.029995	5.061249	5.019799	4.927535	4.875816	5.775928	5.229111	4.793094	5.83363	5.064675	5.308337	4.678339	5.192621
FBXL22	6.24666	6.445556	6.353593	6.18297	6.58388	6.110629	6.2215	6.514299	5.815733	6.268828	5.970505	6.15098	5.967543	6.100777	6.007805	5.711212	5.408295	5.200061	5.897469	5.677682	6.045462
RNU5A-1	6.470086	5.83012	4.524456	5.878375	6.396754	4.854468	7.029382	6.474974	7.003099	5.53511	6.838689	5.920744	5.984481	6.77011	6.211977	7.315052	7.390043	6.812167	6.800215	6.793778	6.952239
RNU5B-1	6.484396	5.75137	4.970871	6.714206	6.261324	5.835509	5.838817	6.155539	6.641635	5.708488	5.823991	5.119211	6.338881	6.695147	5.902614	6.271525	5.911537	6.198898	6.568488	6.663822	5.859086
DIS3L	7.726841	7.630975	7.21044	7.939488	7.064656	7.568837	7.12389	7.639744	8.217678	7.422435	7.478269	7.103338	7.916995	7.877232	8.036841	7.801403	8.01671	7.99358	7.630298	7.501509	7.743902
PIAS1	10.196295	10.551143	10.089717	10.3864	10.437862	10.608908	10.944822	10.17251	10.324784	10.092955	10.442254	9.85651	10.321181	9.91533	10.528276	10.303781	10.552809	10.774058	10.932458	10.737173	10.529982
RPLP1	11.901178	12.464548	11.64416	12.254628	11.750609	12.285336	11.700839	11.809906	11.824884	12.171435	11.736715	11.667378	11.76859	12.264339	11.476152	11.524988	11.570157	11.433677	11.559229	11.520621	11.242817
PML	7.406093	7.377704	7.169243	7.731396	7.475451	7.692506	7.357133	7.644012	7.398945	7.327588	7.721363	7.126533	7.585626	7.470573	7.428837	7.431624	7.599085	7.581795	7.722831	7.544145	8.515286
MPI	7.686256	7.861604	7.821637	8.091655	7.536325	7.666464	7.706169	7.802833	7.857062	7.620053	7.575869	7.288911	7.627808	7.901353	7.626971	7.953212	7.486341	7.833908	7.643937	7.83519	7.943855
LOC441728	6.263005	5.574032	6.843967	5.769206	6.200896	6.099832	6.381895	6.559354	6.402085	6.64198	5.985623	7.006069	6.35018	6.342587	6.388883	6.62938	5.771886	6.261207	6.485845	6.632498	6.051359
UBE2Q2	7.859309	7.782615	7.400916	7.97041	7.754936	8.083593	7.537884	7.743241	7.988167	7.202733	7.568533	6.744318	7.805001	8.358853	8.120859	8.217166	7.948063	8.384892	8.257952	8.25426	8.174221
RCN2	8.142336	7.766422	7.841779	8.37687	7.92289	8.622839	7.695907	7.851808	7.984543	7.565757	7.961431	6.830859	7.897053	9.065242	8.499352	8.268415	8.518107	8.518393	9.187165	8.432205	8.013856
IREB2	9.077485	9.108119	8.850472	9.556948	8.934291	9.145379	9.276851	8.961445	9.056147	8.561669	9.07594	8.166767	9.090618	8.898463	9.363552	9.270187	9.035335	9.586195	9.409036	9.397465	9.297652
PSMA4	8.351986	7.42013	7.963525	8.16061	8.789859	8.88394	7.599544	8.211963	8.189808	7.83215	8.842425	6.83635	8.514632	9.926412	8.575147	8.722006	8.959971	8.339894	9.304441	9.059332	8.778909
MORF4L1	10.457731	10.434286	10.082719	10.481946	10.356562	10.343872	9.923499	10.409563	10.457964	10.260185	10.466268	9.828711	10.417517	10.697695	10.499289	10.438196	10.449661	10.176744	10.571506	10.085014	10.259648
ZFAND6	9.483157	9.247173	8.714364	9.36364	9.62675	9.632133	9.306029	8.897354	9.380054	8.422473	9.407587	8.411399	9.425291	10.040894	9.746578	9.931094	9.910878	9.544764	10.545505	10.006251	9.227036
RAMAC	5.05913	5.216997	4.742634	4.876438	5.34308	5.11107	4.825774	5.143989	5.303316	4.298758	4.931762	3.723653	5.425614	5.239807	5.336869	5.779022	5.702758	5.193358	5.222681	5.485771	5.042456
TM6SF1	8.327268	8.848572	8.381437	8.458783	9.061853	8.955928	9.424115	8.24416	8.272964	8.037001	9.394936	7.811462	8.699254	8.071644	9.018807	8.767907	8.748499	8.837368	9.621723	8.438004	8.627879
LOC440300	6.829848	6.680988	6.616881	6.77492	6.854947	6.738127	7.006719	6.821756	6.720677	8.016073	6.530122	8.586457	6.6465	6.580118	7.03062	7.034569	7.298263	6.596657	6.72838	6.726199	6.487573
MRPS11	7.909778	8.049607	8.065635	7.72211	8.03412	7.92373	7.986422	8.121791	7.838523	7.582895	8.079022	7.365889	7.91757	8.297089	7.724563	7.890283	7.648286	7.549602	7.711298	7.824379	7.901762
ABHD2	9.21949	9.884882	9.522181	9.527613	9.872868	9.880216	10.413073	9.624904	9.481093	9.429131	10.079251	8.974717	9.948527	8.879296	10.063063	9.233462	9.471458	10.169796	10.090094	9.937069	9.611099
MIR9-3	5.430296	5.356999	6.221135	5.32439	5.661604	5.545084	5.561532	5.773947	5.178108	5.225792	5.43801	5.852731	5.46864	5.221554	5.885553	5.821965	5.334371	5.589954	5.279455	5.780039	5.596386
ZNF774	6.435676	6.329183	6.616228	5.873319	6.599811	6.478226	6.778535	6.682054	6.575599	7.045787	6.192376	7.586275	6.724127	5.980268	6.376861	6.456566	6.662566	6.406744	6.366046	6.299545	6.348835
CRTC3	8.130068	8.122339	7.855391	8.56712	7.84773	8.047151	7.814009	8.082703	8.222114	7.975087	7.964864	7.539843	8.20548	8.11721	8.145875	8.42264	8.337871	8.49539	8.072095	7.882677	8.281854
FURIN	8.060409	8.272819	8.372485	8.530327	8.444843	8.338983	8.459839	8.152056	8.163143	7.850751	8.501326	7.846536	8.168944	7.894872	8.414984	8.092309	7.914847	8.26733	8.202804	8.38353	8.435737
MAN2A2	8.212159	8.418717	8.215629	8.552712	8.33601	8.445791	8.890992	8.236167	8.384831	7.820285	8.885481	7.824841	8.53403	7.936077	8.279932	8.315606	8.244607	8.328339	8.544734	8.217785	8.93437
SLCO3A1	9.02112	9.617149	9.312574	9.145197	9.319319	9.41705	9.803271	9.131438	9.223229	9.151816	9.78803	9.044774	9.434862	8.679788	9.2108	9.237053	9.401633	9.164875	9.341187	8.931746	9.381432
MCTP2	10.063442	10.238235	9.868298	9.625292	10.366085	10.259381	10.966457	9.757817	10.027598	9.633821	10.74128	9.871118	10.386588	9.24151	10.104274	10.317023	10.178308	10.675957	10.852218	10.151824	10.174743
ARRDC4	7.271812	7.235033	7.86023	7.727846	8.218523	7.72509	8.02411	7.473906	7.3681	7.142171	7.648177	6.926551	7.758817	7.480957	7.759945	7.584973	7.728619	8.230075	8.035386	7.957736	7.773733
IGF1R	8.309407	8.645479	8.170335	8.379899	8.696868	8.515984	9.035044	8.388707	8.504189	8.30942	8.815712	7.702993	8.745938	7.93948	8.295527	8.401445	8.46807	8.866732	8.777773	8.107476	8.155581
HSP90B2P	4.961688	5.309157	5.447329	5.165181	4.923867	5.521862	4.421824	4.971517	4.378206	4.94236	4.604278	4.938973	4.743124	5.043261	5.09917	5.347705	5.20207	5.859542	5.159114	4.962586	4.86109
LOC105371030	10.999005	10.181018	11.037811	10.677753	10.371106	10.584914	9.024282	10.847116	10.335627	10.592803	10.849998	10.715271	10.50921	10.855153	9.742416	9.663052	10.637512	9.932571	9.75726	10.122534	10.437292
OR4F6	5.440675	4.888985	5.591911	5.28401	5.410937	5.379527	5.250568	5.294742	5.468768	6.284323	5.28089	6.539706	5.4666	5.539477	5.061109	5.817287	6.048186	4.866756	5.254685	5.480327	5.309643
RPL5	12.146771	11.489247	10.729239	11.30625	11.907306	11.743206	10.271402	11.65599	11.825784	11.788759	11.66081	11.573095	11.783998	12.488581	12.212992	12.523856	12.570248	11.718017	12.536837	12.404372	11.380408
UBE3A	8.611392	8.456642	8.278813	8.903821	8.540109	8.819765	8.339193	8.446688	8.534331	8.05243	8.343221	7.455902	8.424931	8.754275	8.77899	8.835055	8.446803	9.037473	9.326251	9.292462	8.779441
MIR211	7.342177	7.026516	7.452939	7.006245	7.269497	6.850196	7.447282	7.213009	7.411943	8.157026	7.213486	8.587441	7.491444	6.852404	7.069309	7.480683	7.767928	7.059354	7.039573	6.782257	7.154635
FMN1	6.408295	5.531198	6.180681	5.744642	6.833521	6.549017	6.336051	5.434237	6.11188	5.806065	6.209308	6.200162	5.678575	5.12465	5.594827	6.821615	5.968522	5.654104	6.654842	5.810073	6.117491
NOP10	9.520305	8.964672	8.837971	8.928556	9.969465	9.298267	9.32556	9.365155	9.519311	9.156877	10.069066	8.594236	9.304978	9.80707	9.121927	9.233692	8.954964	8.892285	9.12314	8.652759	8.791649
ZNF770	7.963345	7.961247	7.744083	8.478623	7.78312	8.343158	7.80199	7.833269	8.055947	7.480077	8.07562	6.689731	7.719872	8.460929	8.395926	8.067513	7.911637	8.379266	8.691111	8.372778	7.941078
DPH6	6.537912	6.943573	6.081389	6.936893	6.811079	6.902122	6.003198	6.213946	6.593492	5.998357	6.06393	5.938966	6.360626	7.112043	7.072214	7.077796	6.542043	7.466937	7.842225	7.820356	6.326464
RASGRP1	10.228837	9.713336	9.586458	10.329245	9.467575	10.137684	9.386582	9.934829	10.124977	9.918862	9.494017	8.718213	10.041661	10.129506	9.891444	10.048686	9.943971	10.20903	9.855168	10.359333	9.927413
SRP14	9.566172	8.966255	9.330429	8.929079	9.644982	9.2385	8.818885	9.369663	9.225259	8.913023	9.446463	8.604963	9.573687	9.941764	9.46982	9.56603	9.647556	9.181206	9.523709	9.197083	9.382166
NDUFAF1	6.904969	7.046114	6.218978	7.342705	7.33676	7.144201	6.500617	7.075319	7.19059	6.686636	7.479012	6.126325	7.338446	7.714862	7.855168	7.662622	7.626182	7.466853	7.884588	7.296788	7.534728
ZNF106	8.957791	9.350908	9.24402	9.529604	9.379863	9.463506	9.956794	9.074436	9.218552	9.061313	9.804437	8.897696	9.7134	8.90188	9.648828	9.391501	9.399268	9.879194	9.756885	9.346047	9.675385
RPS3A	9.617957	8.220541	8.650381	8.825985	9.693659	9.756364	8.579625	8.779959	9.065919	9.152777	9.392386	8.279793	9.413736	11.584774	9.129685	9.102229	10.011725	8.957634	10.231703	9.95379	8.247952
EPB42	8.861835	8.580804	9.251129	8.733298	9.611452	8.272614	8.256614	8.527889	8.076143	7.247834	8.365192	7.920202	8.053243	8.138787	9.14125	8.76725	7.063676	8.610403	8.807086	9.293353	8.437741
ZSCAN29	8.053656	8.073155	7.88676	8.455494	7.875843	8.236828	7.442471	8.126653	8.003962	7.890793	7.851754	7.385923	8.010657	8.328533	7.76918	7.877082	8.12311	8.005903	8.18345	7.836546	8.157078
PPIP5K1	7.179405	7.435768	7.679632	7.096507	7.642559	7.504271	7.104561	7.689852	7.703488	7.989854	7.157478	8.302453	7.531901	6.892509	7.54909	7.35817	7.565015	7.056299	7.298949	7.76776	7.50261
MFAP1	7.470001	7.631298	7.135008	7.173739	7.233695	7.761389	5.9678	7.393567	7.233246	7.00876	7.3455	6.599425	7.410724	7.546273	7.10104	7.059854	6.688089	7.203207	7.012561	6.531647	7.352555
GATM	5.880796	5.564838	6.127529	6.615524	6.120648	5.86617	6.152756	5.994431	6.598371	5.944907	5.729298	5.673293	6.27595	6.919588	6.227402	5.81182	6.381345	6.70647	6.134569	6.386594	6.190962
MYEF2	7.25685	6.832411	6.76089	7.343623	6.934829	7.085892	6.838942	6.779142	7.067683	6.609469	6.589523	6.14769	6.543802	7.045954	7.041128	7.303385	6.637862	7.898348	7.633224	8.264373	6.678785
COPS2	8.620956	7.850182	7.912591	8.949362	8.671561	9.146459	8.408897	8.059535	8.134137	7.283926	8.182342	6.546239	7.896588	9.564573	8.833808	8.600906	8.740065	8.750326	9.621425	9.498095	8.177372
ATP8B4	7.448609	8.026036	7.364784	7.865605	7.756507	7.796429	8.207469	7.376213	7.49279	7.14601	8.042297	6.506396	7.805844	7.214245	7.688452	8.126796	7.935267	8.005773	8.202807	8.75805	8.735869
HDC	6.274048	6.86605	6.973591	6.781199	6.627243	5.80777	5.880218	6.464743	6.317246	6.515429	6.224696	6.362253	6.870804	6.162121	6.527197	6.603377	5.969542	6.270696	5.920441	6.842126	5.990141
TRPM7	8.811287	8.570245	8.042587	9.062386	8.468865	8.723726	8.392226	8.375976	8.776356	8.004361	8.353694	7.278782	8.455865	8.850597	8.860551	8.951945	8.576986	8.997698	9.25044	9.183871	8.703862
DMXL2	9.352945	9.451249	9.100372	9.477421	9.391596	9.775463	10.298702	9.299178	9.58062	9.010982	10.069024	8.778359	10.119056	8.756611	9.636243	9.158294	9.625628	9.379837	10.299543	10.309332	9.956392
RSL24D1	8.020423	6.942176	7.310983	7.837602	7.961143	8.518635	7.354634	7.383405	7.390257	7.112406	7.717315	6.884807	7.104188	9.373517	7.762758	7.918525	8.283926	7.642992	8.766492	8.609892	7.494047
RAB27A	9.892701	10.122932	9.783219	9.792759	10.097605	10.044074	10.049004	9.836504	9.912282	9.358805	10.478089	9.469778	10.005149	9.621536	10.349049	9.990709	9.803744	10.222264	10.173015	9.938365	10.054405
RFX7	8.099662	8.041791	7.647247	8.545963	7.841426	8.177334	7.994553	8.089435	8.194128	7.796379	7.764132	7.239794	8.377699	8.18747	8.211532	8.254588	8.204925	8.426059	8.574746	8.738709	8.078719
ZNF280D	8.802439	8.484312	8.216481	8.952408	8.487619	8.78413	8.492242	8.681874	8.811606	8.409275	8.420806	7.364475	8.416372	9.212538	8.691795	8.984122	8.784645	8.896524	9.413147	9.082862	8.304578
SLTM	9.121548	9.301352	8.968704	9.280165	8.984495	9.305915	8.178096	9.09999	9.235138	8.700391	9.0689	8.167866	8.848255	9.154544	9.336031	9.392115	8.956602	9.469964	9.274707	9.142707	9.23125
GTF2A2	7.025853	6.904697	6.337349	7.140714	6.999208	7.083482	6.652038	6.930381	7.065816	6.00228	7.075626	5.926243	6.884669	7.609545	7.115962	7.118837	7.205127	6.969091	7.41532	7.194627	6.909007
BNIP2	9.873426	9.658822	9.196716	9.806192	9.857934	9.950851	9.74642	9.515859	9.901434	9.399523	9.936944	8.927979	9.774643	9.730554	10.193933	10.159946	10.199028	10.203759	10.656372	10.095994	10.108974
ICE2	8.355069	8.13335	7.630847	8.789643	8.021205	8.469804	7.93021	8.169707	8.235071	7.918576	7.872303	6.950699	7.829898	8.81118	8.506718	8.66518	8.161298	8.400787	8.78166	8.571477	8.314509
VPS13C	10.071858	9.963674	9.636165	10.446579	9.642923	9.903644	10.004773	9.869894	10.156501	9.664725	9.853299	8.925243	9.998607	9.926498	9.992489	10.262932	9.961905	10.313941	10.674423	10.675583	10.124069
RPS27L	7.480113	6.832443	6.569118	7.298952	6.831696	6.920224	6.687808	6.886085	7.19828	6.725839	6.908083	5.649219	6.935425	7.823491	6.861529	7.277218	7.451823	7.402072	7.735368	7.570444	7.302311
HERC1	9.164203	9.162362	9.06536	9.721442	8.847884	9.12204	9.413089	9.356333	9.272859	8.922305	8.941374	8.348224	9.466237	9.004972	9.375591	9.261693	8.940933	9.737729	9.136003	9.395387	9.327322
CIAO2A	7.968176	7.67191	7.520089	8.176308	7.76134	8.086107	7.33473	7.736293	7.878357	7.252718	7.742804	7.141811	7.674492	8.868789	8.067774	8.024958	8.082981	7.892282	8.128172	8.027239	7.715906
PPIB	9.79568	9.943658	9.566514	9.538923	9.56791	9.849152	8.717913	9.819948	9.793082	9.478238	9.879678	8.945353	9.745771	10.022899	9.552285	9.946947	10.173094	9.6526	9.2806	9.369582	9.610607
PCLAF	5.360462	4.705961	5.032535	5.274338	4.647588	5.182957	4.244226	4.998109	4.545024	4.945938	4.210456	4.494569	4.427017	6.282586	4.634234	4.639269	5.716353	5.048761	4.888327	4.779768	5.228661
SPG21	9.741579	10.035866	9.32087	9.716474	9.835553	9.819568	10.016377	9.503161	10.089237	9.617581	10.143413	9.152676	10.156012	9.715433	9.895316	9.747076	10.191989	9.85921	10.269604	9.766929	9.917147
CLPX	8.683642	8.848391	8.750438	8.876477	8.732699	8.964067	8.543181	8.784363	8.844707	8.401236	8.702232	7.749565	8.860506	8.89084	8.982944	8.99018	8.685785	9.017705	8.953552	8.860133	9.020065
DENND4A	10.167469	10.137621	9.689765	10.6124	10.037051	10.168794	10.11713	9.952436	10.226836	9.585241	9.86617	9.179032	10.017554	10.138973	10.202905	10.392558	10.204153	10.472017	10.751461	10.953467	9.853363
AAGAB	7.783315	7.559265	7.270409	7.750445	7.635559	7.894424	7.44255	7.867811	7.633197	6.910702	7.787578	6.76229	7.824193	8.060602	7.858606	7.840108	7.235534	7.394229	7.923997	7.998025	8.101469
CLN6	7.433053	7.144935	7.383545	7.357032	7.318015	7.543577	7.510542	7.284147	7.568313	7.245053	7.678313	7.275302	7.160795	7.055387	7.254443	7.301858	7.361568	7.351784	7.044281	7.529961	7.515054
TLE3	8.864639	9.242652	9.256788	8.705316	9.39511	9.014157	9.7624	9.23354	9.062013	9.118578	9.56759	8.779947	9.056912	8.548363	9.043966	8.745755	8.86228	9.171754	8.876098	8.640286	8.959025
MYO9A	7.759888	7.653452	7.413959	8.052487	7.403715	7.670462	7.617029	7.737081	7.885411	7.202165	7.348745	7.002184	7.691932	7.484511	7.811	8.074117	7.668272	8.197194	8.192215	8.713805	7.544467
UBL7	8.273537	8.519161	8.380617	8.447364	8.285199	8.517622	8.233074	8.169469	8.141289	7.923357	8.484567	7.937971	8.232805	8.376886	8.518058	8.271503	8.193662	8.393865	8.314194	9.016483	8.349866
SCAMP2	9.341854	9.811654	9.442425	9.773872	9.430713	9.699713	9.661435	9.434615	9.445047	9.51374	9.586288	9.349728	9.475689	9.156943	9.626907	9.563103	9.678765	9.602474	9.483096	9.68318	9.681651
ETFA	8.48027	8.459355	7.826602	8.580328	8.387289	8.643241	7.857156	8.379208	8.534581	7.92277	8.33927	7.061673	8.340408	8.782951	8.690419	8.584136	8.566839	8.388589	8.703227	8.376717	8.639632
SCAPER	8.230559	8.342797	7.782772	8.311154	8.067594	8.1221	7.531304	8.325685	8.568485	7.917681	7.872954	7.315749	8.075422	8.029678	8.428089	8.557049	8.30613	8.350012	8.299731	8.578745	8.384668
TSPAN3	9.487178	9.290944	8.855826	9.695449	9.297833	9.669708	8.750855	9.291658	9.455678	9.019927	9.150977	8.654004	9.646272	9.879521	9.798458	10.04897	10.067352	9.986626	9.496567	9.851867	9.749006
CHRNB4	7.096206	6.650633	7.248042	6.604662	7.024823	6.536173	6.819079	7.384257	6.654073	7.015908	6.599806	6.730334	6.749475	6.402435	6.679722	7.305288	6.552892	6.265397	6.555137	6.649787	7.048507
CTSH	8.630525	8.903479	8.417141	9.065169	8.908482	8.782265	8.727781	8.116003	9.182595	8.608784	9.566442	7.96559	8.812548	8.28999	8.711446	8.86747	9.095102	8.573351	9.153982	8.768599	8.708422
ST20	8.333438	8.474319	8.509747	8.314062	8.974625	8.669683	9.121298	8.162988	8.737702	8.108534	8.950884	7.221192	8.630672	8.407739	8.341672	8.014114	8.360607	8.197263	8.197594	8.192054	8.308052
BCL2A1	6.730523	6.690633	6.357407	6.41108	7.172993	7.159848	7.615621	6.774209	6.682521	6.279673	7.296886	6.281163	6.852684	7.788124	7.244682	6.739557	6.805582	6.823044	7.535811	7.066057	7.085205
CSPG4P5	6.108364	5.775036	6.104922	5.527893	5.714885	5.456025	6.104107	5.650716	5.963175	6.660823	5.781452	7.121797	5.89191	5.723316	6.359059	6.191921	6.561618	6.0344	5.870605	5.835774	5.807609
RPS17	10.762727	9.432143	9.92825	10.100208	10.699185	10.787275	9.252138	10.059196	9.968653	10.05876	10.441047	9.532046	10.37666	11.885976	10.273864	10.04402	10.527226	10.241279	10.785598	10.790742	9.0313
BTBD1	9.092924	8.807213	8.545642	9.129296	8.861942	9.014275	8.938616	8.824621	8.968743	8.302794	8.910463	7.718479	8.895082	9.176052	8.984322	9.017129	8.817915	8.871193	9.220857	8.921272	8.989954
SEC11A	8.593977	8.670058	8.402088	8.540655	8.69912	8.53638	8.317451	8.534238	8.342033	8.464847	8.922897	7.964749	8.494002	8.87197	8.935875	8.735194	8.377165	8.655717	8.709623	8.40264	8.823984
DET1	7.668044	7.840338	7.147521	8.340305	7.530732	7.82817	7.009145	7.632523	7.962939	8.036074	7.250914	7.461824	7.63512	7.620213	7.244356	7.449577	8.010115	8.247701	8.222928	8.09912	7.51824
HAPLN3	7.637238	7.518657	7.810778	7.780504	7.410804	7.531945	7.409332	7.564908	7.582908	7.406748	7.493271	7.373242	7.452847	7.737147	7.583885	7.574859	7.141293	7.608649	7.583868	7.73679	7.390048
ANPEP	8.171868	9.509254	9.141037	8.461018	9.097014	9.214563	10.011396	8.482534	8.719501	8.467267	9.57825	8.778447	8.685521	7.690899	9.093261	8.385257	9.060462	9.302902	9.709163	8.034691	8.518141
PRKXP1	7.531281	7.448582	6.674294	7.759373	7.623844	6.899745	7.336641	6.372984	7.76553	7.287951	7.317524	7.199449	7.781521	7.278894	8.540219	8.209933	7.784607	8.654624	7.880317	7.426872	7.474389
LINS1	8.784745	8.496905	8.205346	9.005961	8.652979	8.533273	8.569656	7.877574	8.896918	8.338219	8.385545	7.749329	8.667575	8.7657	8.876212	8.888412	8.436141	9.296722	9.006506	8.917113	8.554611
SNRPA1	8.226886	8.287088	7.193198	8.616126	7.730312	7.685152	7.468193	7.737313	8.130828	7.151339	7.306668	6.792735	7.5216	7.806902	7.558649	8.222939	7.989336	8.39356	8.249727	8.207623	8.104276
WASIR2	6.450568	6.643516	6.89296	6.596472	7.038992	6.589477	6.749108	6.909779	6.708782	7.195837	6.834694	7.375412	6.64365	6.913953	6.464235	6.808192	7.010318	6.213265	6.288437	6.277906	6.079019
SNRNP25	6.717697	6.715069	7.086701	6.577024	6.927892	6.811521	6.744011	6.969475	7.029954	7.018194	6.848234	7.116109	6.957092	7.323862	6.516202	6.385659	6.735427	6.216921	6.506081	6.599845	6.83813
HBZ	6.410677	5.323235	5.395892	5.53808	4.117871	3.804352	4.826669	5.159196	4.083493	3.398141	4.573628	3.888073	4.713791	5.424294	4.252924	5.203736	3.899246	3.622815	3.800163	5.118602	3.728337
HBM	9.510738	9.443519	10.253439	10.391972	10.170412	9.601678	9.336218	9.617125	9.008995	8.308484	9.064594	9.230019	9.079072	8.716789	10.065832	8.873997	8.155	8.793566	9.167207	9.702084	9.292348
RPL23AP5	4.606539	4.837241	4.741982	4.542978	4.463803	4.06141	4.554628	4.969228	4.356394	4.403427	5.67948	4.982087	4.578469	3.457164	3.455252	5.109936	5.025388	4.538825	4.639918	4.870242	4.166621
PIGQ	7.047372	7.233298	7.088241	7.056965	7.120248	6.934805	7.092633	6.988122	6.68842	6.943813	6.794823	6.878747	6.970262	6.739088	6.90837	6.861628	6.97297	6.706275	6.785021	6.986273	7.070418
ATP6V0C	9.96724	10.789655	10.810908	10.961514	10.588181	10.431459	10.387746	10.207187	9.957742	9.881786	10.280043	10.272103	9.606186	9.423245	10.703511	10.294092	10.027865	10.413267	10.489784	10.651434	10.874893
FLJ42627	7.509859	7.81182	6.105253	7.107895	6.456171	7.691197	6.061955	7.016039	7.267598	6.648728	7.449761	7.400028	7.366315	7.982878	7.188977	6.493185	8.007248	7.595533	7.308844	5.677798	6.424522
SRRM2	9.448261	9.915345	9.91603	10.05209	9.312023	9.634071	9.705194	9.644511	9.84862	9.566547	9.489828	9.210983	9.957906	9.280921	9.514259	9.703145	9.878153	10.144257	9.783568	9.217254	9.894971
THOC6	7.536335	7.789882	7.698751	7.72894	7.461966	7.486064	7.483531	7.563225	7.723128	7.514495	7.531135	7.620173	7.683042	7.720506	7.436288	7.519574	7.424456	7.557471	7.232993	7.35557	7.697472
MMP25	8.880884	9.496764	9.354807	8.610752	9.699183	9.303067	10.126865	9.176387	9.372158	9.314779	9.94718	9.199959	9.378326	8.779252	9.039315	8.833009	9.386922	9.747985	9.046094	8.736082	8.830241
IL32	9.174961	9.608171	9.14904	8.775526	8.995136	9.356579	9.108324	9.312743	9.114697	8.868016	8.959941	9.155596	8.780502	8.775109	8.790967	8.578557	8.770478	8.854848	8.266522	9.050778	8.613184
OR1F1	6.176175	6.055739	6.594937	5.967146	6.276752	5.76017	6.273618	6.129325	6.097651	6.972434	6.142747	7.245625	6.255612	5.347556	6.06753	5.993795	6.563741	6.082193	5.964415	5.799009	5.977686
OR1F2P	5.673587	5.810629	6.105432	5.792843	5.916571	5.555312	6.125199	5.92275	5.364791	6.556032	6.056722	6.356474	6.011795	5.896108	6.146874	6.488097	6.412393	5.53624	5.921119	6.542723	5.843158
CLUAP1	7.197598	7.287211	6.855062	7.73	7.043337	7.046862	6.399027	7.198315	7.055607	6.844645	6.938398	6.527679	6.9216	7.5258	7.392116	7.146016	7.118261	7.254314	6.847919	7.027165	7.049877
UBN1	9.218234	9.379393	9.31727	8.974874	9.520389	9.41972	9.838785	9.114802	9.358846	9.12734	9.937139	8.950633	9.769312	8.632987	9.481869	9.173859	9.555376	9.828348	9.302621	8.51044	9.34477
ATF7IP2	7.616126	7.464622	6.831237	7.920694	7.410904	7.327291	7.307523	7.207438	7.540351	7.113977	7.11662	6.353221	7.266497	7.859081	8.06906	7.967664	8.29438	8.044818	8.109852	7.912236	7.617395
NUBP1	8.605886	8.836958	8.365254	8.866616	8.702121	8.711985	8.342553	8.522669	8.529987	8.462456	8.764712	7.910964	8.561531	8.98136	9.006233	9.091221	8.780835	8.927565	8.836302	8.544947	8.779361
CIITA	7.704495	7.885305	7.750045	7.986321	7.585531	7.62681	7.57231	8.005401	8.015037	8.052748	7.697833	7.985294	7.901666	7.822132	7.620124	7.920096	7.733013	7.821817	7.879194	7.595613	7.451372
TNFRSF17	6.308657	5.250418	5.29321	6.339159	5.714725	6.478535	5.132048	5.946049	6.174412	5.336902	6.49334	5.36115	5.698063	7.069924	5.802366	5.867525	7.808726	6.680937	5.849664	5.450852	4.634229
SNX29	8.048336	8.172068	7.980126	8.50356	8.050101	7.89636	7.611846	8.054724	8.486745	7.942269	8.032522	7.253421	8.110122	8.102261	7.953541	7.948209	7.744847	8.299955	7.682115	7.749001	7.811049
MIR365A	7.226829	6.937792	6.998715	6.748662	7.01869	6.482437	6.71517	7.058339	6.980104	7.66012	6.962179	8.152723	7.064363	6.829703	7.124412	7.411342	7.482686	7.028805	6.584688	6.615445	6.717404
CCP110	6.468878	6.35322	5.87699	6.698513	6.596212	6.780769	6.404348	6.376922	6.394421	5.456046	6.571408	5.313851	6.28769	7.054957	6.711298	6.53401	6.745837	6.937543	7.248642	6.723231	6.745119
ACSM2A	5.481444	5.288909	5.006133	4.900863	5.535616	5.139339	5.296287	5.195006	5.304495	6.050039	5.524275	6.223168	5.5502	4.963192	5.220221	4.436044	5.53802	5.231559	4.932288	5.334833	5.32223
PLK1	7.100161	7.054828	6.984631	6.872098	6.836743	6.87473	6.731446	6.947525	6.731597	6.716148	7.055032	7.012243	6.963486	7.002876	6.645834	6.621429	7.27833	6.836263	6.686298	6.841488	7.094333
APOBR	7.673354	8.384886	8.369893	7.996015	8.155911	8.303675	8.474465	7.794008	7.812317	7.623551	8.505181	7.44358	8.255734	7.506334	7.984068	7.559284	7.637086	7.834128	7.699439	7.300091	8.148376
CD19	7.699516	7.406177	7.581047	7.973166	7.546415	7.987878	7.448192	7.736359	7.829052	7.338787	7.573171	7.335733	7.485894	8.454024	7.787876	7.806789	7.637056	8.301462	7.517664	7.779475	7.422162
NFATC2IP	8.499894	8.420086	8.334983	8.594881	8.433714	8.632663	8.251814	8.368573	8.452223	8.428118	8.393139	7.937974	8.640573	8.426626	8.425305	8.427082	8.488142	8.652454	8.202176	8.337779	8.694022
SPNS1	7.923895	8.170654	8.30732	8.226744	8.087147	7.927663	8.24068	8.118414	8.097993	7.867298	8.218491	8.08804	8.038598	7.94432	8.119773	7.873913	7.910126	7.954181	7.695531	8.016523	8.242591
LAT	8.597612	8.526941	8.472948	8.872591	8.438709	8.882756	8.453936	8.795374	8.701408	8.644139	8.169407	8.01962	8.601398	8.907961	8.647587	8.888941	8.723813	8.947068	8.667781	8.870009	8.894556
SNX29P2	7.26574	7.791617	7.662007	7.442196	6.931192	7.712859	7.790099	7.600804	7.749034	7.131793	7.684582	7.5318	7.711699	7.578454	7.336229	7.591501	6.966118	7.434086	7.040519	7.395502	7.651419
SPN	8.206131	8.372824	8.346871	8.648925	7.747484	8.296615	8.073547	8.398371	8.197738	8.027129	7.94305	7.558098	8.392154	8.142557	8.134319	8.433807	8.278891	8.49665	7.993455	7.981532	8.618787
ZG16	6.2673	5.965591	6.124351	5.888869	6.690669	5.589875	6.133127	5.750837	6.391596	6.207393	5.937777	7.067327	6.030552	6.114536	5.935074	6.344602	6.490332	5.893245	5.866358	6.068111	6.975641
KIF22	9.547362	9.492053	9.933657	9.33638	9.460025	9.227608	9.565575	9.560986	9.704053	9.095314	9.413729	9.109113	9.133584	9.743149	9.88258	9.260494	8.761285	9.271223	9.0164	9.761877	9.038243
PAGR1	8.692109	8.568711	8.293989	8.690481	8.642002	8.82243	8.184789	8.605623	8.755793	8.312927	8.645893	8.030943	8.689308	9.096815	8.798823	8.983768	8.873252	8.76554	8.772189	8.638135	8.715219
CORO1A	11.313192	11.803936	11.595478	11.884898	11.472886	11.805669	11.68228	11.540365	11.656817	11.328756	11.817499	10.766206	11.647654	11.358973	11.303199	11.315613	11.189492	11.598212	11.235892	11.106701	11.585216
ITGAL	9.212638	9.660655	9.439049	9.757789	9.13021	9.390402	9.575171	9.44859	9.494703	9.027247	9.147902	8.540807	9.817721	9.088165	9.260474	9.633493	9.21368	10.010166	9.50562	9.084759	9.879938
ZNF646	7.514567	7.981058	7.489172	7.361909	7.734287	7.743664	7.647681	7.535523	7.783302	7.651684	8.248647	7.140458	7.646084	7.682566	7.855918	7.558576	7.631436	7.394025	7.53234	7.091042	7.689044
TRIM72	7.590458	7.729106	7.751453	7.206989	7.403548	7.73694	7.545677	7.725488	7.523205	7.683479	7.418083	7.257569	7.309854	7.367708	7.342741	7.12084	6.657639	7.062778	7.238362	7.498229	7.245773
ITGAM	9.113321	9.601196	9.450638	9.500557	9.411861	9.568232	10.343796	9.262949	9.208412	9.072466	10.135447	9.293379	9.655263	8.646156	9.496506	9.520607	9.267706	9.979507	9.41468	9.244131	9.772623
ITGAX	9.468317	10.069778	9.204494	9.255482	10.106895	9.402559	10.477575	9.396095	9.964815	9.674938	10.551211	9.743978	9.986258	8.945122	9.940891	9.767442	10.340414	9.924286	10.490063	9.138451	10.012096
AHSP	8.172269	7.56558	8.244173	7.965101	9.822532	7.788134	7.971359	7.452891	7.596915	6.37322	8.158818	7.229485	7.124849	7.806844	8.109062	7.354988	6.83856	6.917818	8.380407	8.986601	7.741653
CLUHP3	7.319154	7.100862	7.209948	7.207955	6.755441	7.245407	7.058101	7.529879	7.577926	7.324318	7.053182	7.306818	7.200656	7.654881	7.253759	7.117219	7.056692	7.277972	7.186332	7.099366	7.280541
ZNF267	8.432659	8.242446	8.069427	8.466327	8.916811	9.24673	8.939399	8.329591	8.443308	7.847347	8.954099	7.046268	8.069309	9.396567	9.282643	8.96603	9.171508	9.17139	9.95888	9.095607	8.689017
ADCY7	9.023136	9.273292	9.159264	9.172751	8.876498	9.039874	9.132804	9.156552	9.378572	8.818655	9.561986	8.375952	9.380812	9.065509	9.085819	9.286668	9.035648	9.151632	8.790716	8.753279	9.648363
NOD2	8.19022	7.916259	7.564121	7.730002	8.21282	8.592637	7.91831	8.080534	8.104793	7.925905	8.260864	7.743767	7.985409	7.717256	8.561453	7.923215	7.368525	8.116671	7.833634	7.8296	8.0043
CYLD	9.984374	9.669065	9.369163	10.004726	9.739355	9.916778	9.78611	9.805293	9.928422	9.64095	9.776477	8.888777	10.030091	9.745954	10.128273	9.939885	9.954284	10.07999	10.488346	10.211471	9.938172
RBL2	10.346073	10.059088	9.812128	10.428095	10.030822	10.382515	10.216793	10.182458	10.046657	10.1173	10.17589	9.364941	10.519928	10.378501	10.308337	10.571173	10.403611	10.656556	10.444643	10.579299	10.230501
LPCAT2	8.944931	9.613743	9.526635	9.451183	9.816593	10.046633	10.266003	9.353272	9.290052	9.530061	10.19003	8.654285	10.076314	8.886501	9.594214	9.372322	9.752719	9.721145	10.582732	9.633972	9.33231
MT2A	9.44372	9.78262	9.284451	10.240847	9.904182	9.784108	9.8596	9.887912	9.07646	8.860686	10.16639	9.057043	9.653188	10.135239	9.82056	9.564719	9.277218	8.751086	9.312728	9.703962	11.153888
MT1M	5.932308	5.899159	5.946544	5.696166	5.688711	5.569947	5.621077	5.800732	5.760526	6.247178	5.779933	6.570404	5.529272	5.634303	5.750142	5.878178	5.715542	5.766885	5.5038	5.57294	5.815064
MT1L	8.153266	8.298028	8.373602	8.35971	8.444721	8.024547	8.227182	8.301678	8.100862	8.783855	8.488629	9.098409	8.287365	8.335794	8.362334	8.593559	8.715058	8.031154	8.208143	8.103629	8.596811
MT1E	7.629669	7.532327	7.986528	7.551119	7.726488	7.696327	7.828136	7.813136	7.508567	8.015941	7.74263	8.367701	7.652964	7.98393	7.581633	7.60032	7.880652	7.323464	7.328554	7.481639	7.823328
MT1JP	6.54815	6.558751	6.739603	6.601041	6.316491	6.53091	6.514917	6.560327	6.508668	7.189505	6.81244	7.698085	6.45591	6.797559	6.441132	6.433852	6.391807	5.968489	6.13894	6.639152	6.76928
MT1DP	7.921782	7.924295	7.831374	7.982644	7.877285	7.918548	7.998437	7.962135	7.994891	8.60804	8.061904	8.886536	8.005149	8.075087	7.846708	8.084373	7.932838	7.586575	7.794638	8.109667	8.270536
MT1F	8.175263	8.231385	8.103979	7.999379	8.229717	8.320956	8.212508	8.302837	7.890216	8.171105	8.432456	8.275352	8.00125	8.320707	8.521492	8.315986	8.370073	8.283662	8.216061	8.231124	8.84677
MT1H	6.519632	6.989367	6.91263	6.779331	6.575152	6.350659	6.55191	6.843427	6.691995	7.298498	6.734636	7.149582	6.60492	6.822399	6.712495	6.45565	6.70477	6.036983	6.51306	6.925452	6.820762
MT1X	7.379974	7.403614	7.411669	7.987754	7.746194	7.419308	7.109754	7.73391	7.350409	7.623974	7.685893	7.443157	7.387899	7.996384	7.772372	7.585658	7.162315	7.42461	7.337781	7.571262	7.662751
NLRC5	8.661728	8.543052	8.42993	8.970581	8.358079	8.682212	8.458841	8.748219	8.925615	8.522155	8.814368	7.801787	9.066107	8.519474	8.468062	8.582535	8.326865	8.568994	8.425173	8.398662	8.901388
CPNE2	7.92378	8.118241	8.000042	7.723612	8.047134	8.018229	8.379055	8.019321	7.973096	7.895218	8.464107	8.026346	7.773372	7.579275	8.02287	7.774143	8.275782	7.910308	8.246968	7.815735	7.938566
ADGRG5	7.718535	8.036842	8.145247	7.836726	7.475985	7.885902	7.809455	7.878183	7.666338	7.901193	7.645599	8.227824	7.92927	7.739853	7.624153	7.903198	7.583823	7.951686	7.673614	7.646723	8.079752
ADGRG1	7.537046	7.727808	7.646162	7.332466	7.171204	7.388337	7.60762	7.732236	6.831543	7.05818	7.175979	7.289509	7.982708	7.313898	7.029985	8.039866	7.182862	8.375662	7.514287	7.561587	8.462313
ADGRG3	8.857622	8.72612	8.736816	8.576265	9.379742	9.097521	9.685863	9.070273	8.425382	8.630312	9.546749	8.198364	8.925201	8.035627	9.231648	8.451841	9.043308	9.836841	9.345246	8.451213	9.354498
BEAN1	7.329514	7.192004	7.603321	6.988448	7.343774	7.185676	7.212902	7.320629	7.287803	7.760191	7.194592	8.0152	7.270607	7.195444	6.91356	7.362453	7.520881	7.333062	7.021861	7.061832	7.134336
CMTM2	8.190154	8.353536	8.21033	7.492053	8.989778	8.683352	8.878738	8.334812	8.156657	8.431565	8.760279	8.492391	8.034411	8.227657	7.823089	7.514219	7.901426	7.238011	8.213959	7.329864	7.621817
CMTM3	8.610884	8.712616	8.812299	8.484715	8.52429	8.554358	8.59271	8.654395	8.503366	8.245071	8.816794	8.152702	8.607693	8.684568	8.401697	8.498761	8.464683	8.456379	8.27959	8.32259	8.659468
PDP2	6.633394	6.558718	6.054132	6.834055	6.305838	6.70162	6.424843	6.827893	6.330603	6.526071	6.233169	6.149595	6.944231	6.824109	6.665078	7.239453	6.612291	7.349639	6.759758	7.062992	7.008935
E2F4	7.634653	8.124452	8.055617	8.214293	8.145451	8.060318	7.886651	8.015714	7.951806	7.679622	8.293352	7.504653	7.824613	7.863315	8.096021	7.936714	7.81675	8.08227	7.864548	7.725205	8.199452
TMEM208	8.18495	8.39044	8.004409	8.221212	8.213999	8.315396	7.905965	7.977656	8.321092	7.948943	8.322173	7.683181	8.232168	8.50646	7.887533	7.640311	7.820473	7.731807	7.799537	7.542157	7.587162
RIPOR1	6.935345	7.452718	7.070086	7.137541	7.014006	7.265818	7.335965	7.01736	7.264763	7.064107	7.121988	7.303777	7.604292	7.066295	6.958134	7.120017	7.254542	7.396559	7.126655	6.837436	7.330732
DUS2	7.70758	7.803755	7.384933	8.045157	7.67036	7.752856	7.516317	7.694825	7.776553	7.366858	7.916228	7.205533	7.823979	7.960496	7.72532	7.539769	7.360245	8.186545	7.630735	7.556869	7.545313
UTP4	8.049244	8.409392	7.940282	8.514237	8.229841	8.473554	8.005481	8.374738	8.031929	7.779602	8.235115	7.889914	8.191105	8.355579	8.637476	8.215964	8.628503	8.847966	8.773767	8.593716	8.665351
PDPR	8.522589	8.481979	8.263642	8.991294	7.670752	7.965441	8.649811	9.216484	8.785413	7.769344	8.364667	8.398388	8.914746	8.449049	8.203435	8.754494	8.70636	8.973674	8.369363	8.947659	9.088167
HP	5.305494	5.494165	5.156551	5.132389	6.092257	5.014307	5.441866	6.029483	5.333261	5.467083	6.698655	5.428261	5.542556	5.173423	5.83942	6.131058	5.203378	6.141704	5.89561	5.298774	6.698102
HPR	6.265805	5.620355	5.99364	5.827856	6.249049	5.935239	5.460762	5.794485	6.048306	6.545341	6.338902	6.782688	5.90751	5.848713	5.974786	6.120242	6.266188	5.459454	5.997365	5.560002	6.239012
ZFP1	7.1193	7.052331	6.820801	7.28109	7.030908	7.355122	6.707221	7.027898	7.062326	6.855801	6.837986	6.763472	6.966346	7.611942	7.618746	7.586802	7.420547	7.451949	7.972649	7.966585	7.267766
GABARAPL2	10.057335	10.158198	9.942784	10.731314	10.558824	10.416684	10.619101	9.916573	10.109075	9.789994	10.244005	9.525422	10.261551	10.008269	10.312412	10.016648	9.718133	9.921032	10.501138	11.134897	9.814363
ATMIN	8.673416	8.441059	8.157171	8.559734	8.684704	8.798703	8.662778	8.722311	8.56233	8.357072	8.565968	8.162766	8.634419	8.838586	8.525726	8.584413	8.393779	8.298387	8.544523	8.68084	8.530784
CMIP	8.53222	9.068019	8.90835	9.018792	8.808084	8.867481	9.196698	8.838408	8.844145	8.472386	9.351553	8.15916	9.010387	8.049541	8.796962	8.530194	8.45704	8.806821	8.664371	8.255515	9.042336
HSBP1	8.37112	8.48148	8.298963	8.490206	8.574826	8.69426	8.138474	8.089461	8.377047	8.131438	8.683191	7.760838	8.135973	8.84611	8.527205	8.806175	8.675533	8.685714	8.991961	8.474585	8.450961
CRISPLD2	7.00512	7.895643	7.857642	7.196227	8.228748	7.759372	8.932204	7.756848	7.132392	7.127875	8.404633	7.022034	7.402206	6.338286	7.811716	7.085801	7.833172	7.818493	8.010812	7.066319	7.848398
KIAA0513	8.339606	9.05006	8.782115	8.624254	8.86684	8.819602	8.898569	8.780025	8.44381	8.178678	9.245515	8.10966	8.893808	8.207305	8.719818	8.447393	8.327642	8.241509	8.581011	8.025641	8.771309
COX4I1	9.205298	9.466497	9.174346	9.188739	9.415131	9.587589	8.908621	9.121657	9.339259	9.582172	9.286448	8.782789	9.422863	9.847844	8.742028	9.025951	9.022886	8.534146	8.979737	8.893016	8.857662
IRF8	9.663928	9.759699	9.279955	9.913332	9.315893	9.581541	9.090084	9.685085	9.935039	9.107884	9.822708	8.777656	9.772402	9.931804	10.0182	10.407344	9.801902	10.2727	9.401651	9.437042	9.912703
CDK10	7.277107	7.016068	7.236419	7.452106	6.9044	6.993804	7.162713	7.230154	7.312181	7.101332	7.379563	6.697666	7.412436	7.334529	6.80807	7.251168	6.952763	7.301981	6.775448	7.156864	7.173443
NPRL3	9.294418	9.339614	9.864423	10.586973	9.2025	10.059584	8.889957	9.558933	8.753511	8.406188	9.213286	9.210854	8.899489	8.188563	10.11302	9.376664	9.027023	9.429917	9.609193	10.797844	10.061979
MRPL28	7.745206	7.954398	7.844673	7.760376	7.852274	7.952943	7.590502	7.782974	7.682869	7.419487	7.828463	7.195111	7.88803	7.82602	7.471574	7.397286	7.426029	7.467565	7.450556	7.580752	7.589793
PGAP6	8.272788	8.569069	8.459252	8.398592	8.401434	8.511114	8.537351	8.152586	8.372337	7.987362	8.587846	7.828379	8.241349	8.317198	8.412175	8.115229	8.033044	8.02601	8.274355	8.329026	8.473561
JMJD8	7.833857	7.99921	8.010448	7.932166	7.91876	7.873835	7.776459	7.893584	7.747692	7.812336	7.952221	7.193412	7.762277	7.903756	7.667459	7.776002	7.513089	7.568021	7.585507	7.789889	7.864935
LMF1	7.773983	7.848778	7.759794	8.101622	7.811046	8.0084	7.730287	7.994392	8.030295	7.848164	7.69538	7.641757	7.947486	8.12888	7.692721	7.763351	8.046211	7.708817	7.83642	7.744455	8.048404
SSTR5-AS1	7.482764	7.454465	7.936659	7.779356	7.585196	6.92519	6.898003	7.772931	6.51159	6.157787	7.867743	6.978624	7.477187	6.934106	7.503912	6.598428	7.088937	5.985046	6.288437	8.337107	6.601495
CLCN7	7.260877	7.805995	7.433344	7.727242	7.512486	7.54611	7.67971	7.423494	7.534461	7.220954	7.941878	7.27463	7.824069	7.465924	7.523478	7.484708	7.327309	7.744975	7.245184	7.282343	7.977453
HAGH	9.526584	9.34927	9.791978	9.559783	9.933483	9.188991	9.298182	9.29742	9.193545	8.657046	9.417072	9.170201	9.130824	9.269327	9.699863	9.10805	8.66798	8.839426	9.164145	9.601098	9.120226
MSRB1	9.41868	9.838619	9.710007	9.550967	10.203218	9.974889	10.249646	9.471184	9.760957	9.649235	10.294394	9.017465	9.672493	9.485232	9.756146	9.421073	9.250296	9.633256	9.616866	9.105854	9.629606
SNORD60	10.035499	7.857185	7.821783	9.59562	9.533693	9.345802	8.954727	9.260903	9.555105	8.365713	9.301716	7.476488	9.782428	10.98452	8.363597	8.592075	7.956839	9.117758	8.763847	9.011309	7.554785
ELOB	8.93994	8.97865	9.047491	8.653407	9.237076	8.89559	8.473755	8.923977	8.900699	8.792281	9.080064	8.579472	8.656657	9.360531	8.695899	8.37373	8.230224	8.389833	8.478694	8.858863	8.422921
CLDN6	5.847377	5.637254	6.230447	5.881256	6.049489	5.045303	5.791348	5.479772	5.284834	5.634378	5.211543	6.228176	5.502139	5.895115	5.030202	5.45349	6.05527	4.801006	4.782638	5.27702	5.300157
MEFV	8.840396	9.250636	9.082774	8.67735	9.212721	9.186368	9.727502	8.98636	9.228798	8.912733	10.027805	8.911802	9.522767	8.323851	9.154407	8.742775	9.078738	9.30407	9.029828	8.608014	9.482121
TIGD7	6.633394	6.838973	6.876037	6.936061	6.81349	7.309563	6.401083	6.737071	6.740712	6.252573	6.669322	6.22744	6.624957	7.321819	7.217125	7.221454	6.501126	7.061069	7.233044	7.101783	6.599713
ZNF597	7.276936	6.808052	6.871515	7.237175	6.794506	7.169463	7.527431	7.066372	7.425683	6.970191	7.402833	6.487791	7.486861	7.630157	7.068838	7.598756	6.833453	7.190117	7.590512	7.265745	6.924906
UBALD1	7.839339	7.980605	7.743933	7.695079	7.903	7.929096	7.847646	8.132253	7.87309	7.667781	7.642323	7.552093	7.529182	7.694285	7.974136	7.839069	7.954416	7.553946	7.912116	7.991065	7.949665
USP7	9.773114	9.849835	9.613705	10.121179	9.517139	9.677251	9.668802	9.818968	9.712072	9.503034	9.625504	9.180376	9.994075	9.502705	10.093773	10.073224	9.767432	10.329577	10.039073	10.114785	9.932971
DEXI	8.023444	8.144191	8.072577	7.960161	7.64727	8.173307	7.406466	7.810831	8.14537	7.76435	8.034504	7.36326	7.654163	8.271688	7.517664	7.733907	7.550114	7.510961	7.385878	7.38619	7.060756
ZC3H7A	8.604794	8.720556	8.366045	8.823251	8.281432	8.564677	8.600884	8.573137	8.588321	8.158603	8.502753	7.737926	8.83491	8.459411	8.92441	8.934067	8.704381	9.103687	9.010129	8.925541	9.044059
GSPT1	10.999031	11.250329	10.848635	11.598913	11.361447	10.671299	10.716816	11.036545	10.542856	9.740908	10.567008	10.687821	10.197611	10.361459	11.635532	10.985062	10.328521	11.25839	11.652767	11.465722	10.75384
CPPED1	10.890184	11.707211	11.127863	10.505319	11.256253	11.079902	11.804592	11.040401	11.093602	11.066806	11.468486	11.000615	11.414464	10.328848	11.395022	10.799481	11.082079	11.240733	11.155656	10.687393	10.56433
PLA2G10	5.662951	5.343	5.270657	5.506344	5.097599	5.824007	5.23684	5.599614	5.410125	5.146585	5.189804	5.637502	5.511075	5.702116	5.41915	5.581578	6.015332	5.702981	5.122132	5.135366	5.443455
NTAN1	7.618062	7.428202	7.176938	7.764373	7.748957	7.469777	7.101128	7.210523	7.492591	6.805743	7.623666	6.84029	7.423765	7.780081	7.839994	7.608885	8.235953	7.793068	8.163395	8.161194	7.753469
MARF1	10.099371	10.595231	10.378058	10.925689	10.278334	10.280615	10.83279	10.267885	10.136759	10.037437	10.399918	10.267154	10.387899	9.698658	10.688774	10.445674	10.699453	11.16377	10.691097	10.706427	10.565595
CEP20	7.813226	7.447825	7.039213	7.701608	7.696623	7.893853	7.160545	7.435583	7.510998	6.84048	7.242769	6.577103	7.583064	8.204834	8.008485	7.930493	7.756228	7.929547	8.151197	7.879498	7.738525
LYRM2	8.697853	7.839507	7.508022	8.669888	8.675446	8.687721	7.586805	8.044544	8.650995	8.404767	7.785467	7.632325	7.923338	9.580939	8.534044	8.310224	8.358951	8.005082	8.193992	8.452724	7.643189
RPS15A	11.606587	10.286977	10.471804	11.157795	11.443816	11.388078	10.64708	10.718516	11.051165	11.221908	11.208958	10.803089	11.209132	12.420871	10.684608	10.657545	11.022832	10.648128	11.254245	11.39582	10.127432
KNOP1	7.306114	7.231695	7.261264	7.452276	7.374309	7.249734	6.7505	7.120994	7.434329	7.228214	7.049595	6.926175	7.388187	7.604581	7.463057	7.427824	7.276612	7.380707	7.060788	7.068419	7.468026
THUMPD1	8.373381	8.328478	7.882986	8.889575	7.960479	8.5268	7.91698	8.428366	8.420013	7.848914	8.161482	7.176767	8.142799	8.574502	8.554842	8.514485	8.151054	8.730687	8.406324	8.738674	8.424212
IGSF6	9.959086	9.94297	9.533016	9.544283	10.233775	10.141656	10.469561	9.940942	10.195014	9.793818	10.588743	9.708698	10.375058	9.584133	10.048934	9.984926	9.787885	9.680823	10.17288	9.533796	9.434443
GGA2	8.946375	8.672133	8.197725	9.20646	8.412773	8.80532	8.353029	8.760076	9.17423	8.463019	8.537809	7.942609	9.015393	9.116505	8.711425	9.019581	8.609235	9.002475	8.457404	8.395124	8.968853
NDUFAB1	7.916144	8.291228	7.475636	7.797	8.061977	8.164087	7.188532	7.675032	8.00243	7.638	7.981058	6.987021	7.890792	8.691051	7.820194	7.721753	7.555971	7.647538	7.563054	7.551835	7.430065
SULT1A2	7.12123	7.165157	6.993673	6.85409	6.920243	6.974305	6.938919	6.828593	7.641952	7.18585	7.593701	7.266037	7.348102	7.316491	6.581225	6.939604	7.365052	7.051028	7.594849	6.930678	7.449761
KCTD13	7.388468	7.592912	7.450228	7.4209	7.561682	7.375888	7.522174	7.230654	7.595127	7.210003	7.572867	6.935533	7.276209	7.381493	7.100106	7.257179	7.127377	7.526952	7.338341	7.24922	7.306606
GDPD3	5.867689	5.984341	6.516429	6.234466	6.302679	6.114132	6.181378	6.516662	6.420802	6.276776	6.619274	6.18927	6.394705	6.009179	6.145668	5.612119	6.182557	6.645727	6.492006	6.114288	6.396478
MAPK3	8.500507	8.727306	8.424015	8.566003	8.900099	8.682327	8.930839	8.673902	8.725791	8.516883	8.822983	8.270014	8.72324	8.394711	8.493395	8.471649	8.537524	8.64474	8.573472	8.124904	8.582532
SEPTIN1	9.391612	9.059914	9.003531	9.800725	9.052881	9.361841	8.491125	9.291927	9.30825	8.907072	9.050341	8.138714	9.279341	9.541341	9.278948	9.390288	9.171191	9.594086	9.131678	9.201449	9.021893
VKORC1	8.698306	8.850827	8.533537	8.679053	8.47604	8.873888	8.570708	8.595544	8.679895	8.597529	8.539755	8.376507	8.632438	8.890275	8.804225	8.930571	8.96595	8.617947	8.756939	8.896444	8.85666
PYCARD	8.389751	9.013919	8.801645	8.579762	8.839358	8.94538	8.765294	8.596942	8.5819	8.457408	9.037805	8.020655	8.29331	8.425787	8.172778	8.427627	8.076771	8.38974	8.357321	8.119255	8.597937
VN1R3	5.4416	5.203187	5.494168	4.969341	5.306418	5.184138	5.314387	5.556075	5.109513	6.123026	5.127765	6.539797	5.444551	5.476993	5.039784	5.368624	5.654644	4.970516	5.186439	5.022666	5.381556
UBE2MP1	7.411975	7.795419	6.955617	7.461192	7.328106	7.444538	7.362033	7.257347	7.226857	6.407636	7.737496	6.572181	7.177434	7.367535	8.051394	7.006319	7.209881	7.475289	7.547273	7.847118	7.319529
DNAJA2	8.481167	8.268082	7.983798	8.279814	8.526912	8.806656	7.671529	8.184303	8.086567	7.429791	8.457019	6.905276	8.234686	8.821381	8.710901	8.535677	8.326338	8.549544	8.724606	8.556408	8.399981
AKTIP	9.081629	8.819696	8.533192	9.218065	8.782972	8.674112	8.504911	8.646756	9.366014	8.568422	8.449943	7.889054	8.587362	9.164713	8.957211	8.731556	8.383836	9.122973	9.222116	8.854915	8.716
CES1	6.907201	6.701039	7.712999	8.238524	8.06549	7.413302	7.887413	7.025145	8.554163	7.95725	8.871173	8.314464	8.15182	7.648053	7.086665	7.478963	7.712289	8.07286	7.701973	9.014809	9.909732
NUDT21	10.019333	9.593439	9.516464	10.10665	9.650415	10.044695	9.511682	9.832753	9.847899	9.39223	9.680418	8.598121	9.828271	10.209279	10.132765	10.085369	10.066728	9.886496	10.184363	10.167235	9.992292
MT1G	7.338429	7.251342	7.682284	7.369477	7.381511	7.172544	7.509223	7.574366	7.412555	7.738724	7.582409	7.520397	7.386258	7.583855	7.411945	7.267556	7.484769	7.273163	7.208575	7.370051	7.742599
CFAP20	7.924238	7.899416	7.275526	8.052542	7.644416	7.934896	7.391322	7.977485	7.72132	7.273612	7.705623	7.096168	8.040768	8.068723	7.998849	8.168392	7.910054	7.9637	7.937334	7.946543	8.080271
CSNK2A2	9.025677	8.716695	8.222599	9.07297	8.534185	8.901485	8.572454	8.87517	8.962404	8.57548	8.780757	8.201425	9.005155	8.864466	8.791914	8.861972	8.76569	8.750988	8.788537	8.675361	9.195142
SNORA46	7.235382	7.089381	6.651405	7.509742	7.29441	7.25764	7.9081	7.004149	7.417097	6.567848	6.941103	6.225113	7.138063	7.162366	7.014446	7.366657	7.085334	7.909195	7.936385	7.898083	7.283316
GOT2	8.021737	8.148906	7.975269	8.465124	8.098338	8.081557	7.904516	7.988861	7.971748	7.79178	7.885037	7.624893	8.18418	8.035224	8.16135	8.014566	8.130233	8.262501	7.957173	8.30921	8.209315
NAE1	7.357414	7.001785	6.612041	7.584266	6.962849	7.313376	6.571335	6.558904	7.235633	6.679361	6.826115	6.269178	6.96374	7.844827	7.245482	7.484835	7.20374	7.525626	7.871839	7.840167	7.465514
TPPP3	7.133123	7.325308	7.596952	7.254083	7.496825	7.280589	7.318474	7.404462	7.309867	7.480682	7.298525	7.752747	7.448602	7.327766	7.513704	7.455867	7.2464	7.047865	7.243065	6.933927	7.359222
ATP6V0D1	9.226339	9.840746	9.596521	9.691316	9.795582	9.836458	10.073347	9.510687	9.548799	9.321601	10.135902	8.457114	9.781689	8.847659	9.590604	9.383043	9.394228	9.801009	9.238749	9.023194	9.558901
RANBP10	8.512603	8.776058	8.894501	8.770864	8.731653	8.391566	8.362676	8.460401	8.235657	7.9495	8.335874	8.367069	8.166176	8.0693	8.974653	8.605648	8.11733	8.884839	8.726952	9.071152	8.976089
PSMB10	8.896723	9.607418	9.169225	9.105733	9.200498	9.52756	9.356379	9.068159	9.015724	9.028503	9.410424	7.978777	9.4395	9.43501	8.067146	8.325306	7.755501	8.077273	8.127412	8.196058	8.572417
SMPD3	6.922996	6.919098	7.726011	7.197536	7.155626	7.345219	6.771279	7.225129	6.709703	7.330888	6.789132	6.860957	6.970527	7.24541	6.912463	6.951583	6.740861	6.838721	7.265611	6.909993	6.838098
NOB1	7.062465	7.28011	7.211886	7.473405	6.982688	7.48571	7.072774	7.47482	7.339757	6.814009	7.224372	6.555909	7.269462	7.537735	7.253332	6.891027	6.573907	7.066277	7.167638	7.06976	7.115924
PDXDC2P-NPIPB14P	8.263006	8.12363	7.906641	8.351407	7.803265	7.92649	7.543972	8.112595	8.408355	7.798177	7.933407	7.981288	8.695837	7.709678	7.996278	8.36039	8.186669	8.705293	8.436245	7.9002	8.458427
ST3GAL2	8.537488	8.809708	8.552937	8.54565	8.791639	8.788052	8.73862	8.568796	8.640495	8.524775	8.981994	7.956214	8.7342	8.522403	8.659425	8.512437	8.411651	8.648302	8.541217	8.18396	8.47955
PHLPP2	6.552014	6.053676	6.30656	6.587904	6.434352	6.328174	6.467567	6.510543	6.441085	5.756332	6.531309	5.819311	6.414685	6.263867	6.883273	6.535241	6.284548	6.569055	6.689849	6.724948	6.358654
TMEM170A	9.119594	9.019911	8.658949	9.209326	8.850452	9.067374	8.970681	8.96708	8.970874	8.77378	8.967435	8.576364	9.021385	8.860507	9.296435	8.876882	8.604214	9.07014	8.872286	8.958372	8.8923
CMC2	7.865245	7.532327	7.339957	7.900155	7.946148	8.023202	7.482195	7.813893	7.948434	7.353287	7.721098	6.897077	7.926997	8.600922	8.006923	7.930699	7.97096	8.067317	8.132709	8.172192	8.190092
MPHOSPH6	7.219472	6.411854	5.925442	7.309727	6.666835	6.369461	5.792718	6.902285	6.790164	6.449118	7.046864	6.042292	6.458391	7.852892	7.681532	6.901969	7.039535	7.802062	7.876995	7.956642	7.157694
LINC00917	5.820727	5.333087	5.574645	5.575301	5.773932	5.100415	5.243218	5.978137	5.107226	5.800308	5.370898	5.538756	5.572491	4.94184	5.356044	4.752008	5.69661	5.231261	5.008945	4.451976	4.650831
CYBA	9.22559	9.739024	9.698289	9.580493	9.625056	9.852755	9.574574	9.569011	9.556199	9.2394	9.885286	8.582506	9.392552	9.60393	8.855773	8.986587	8.887213	9.031643	8.585284	8.461144	9.278604
TIMM22	8.149574	8.320264	8.075141	8.252268	8.079343	8.126492	7.897572	8.353734	8.204137	7.917504	7.918284	7.920692	8.172368	8.155958	7.820244	8.232856	8.207731	7.722502	8.134188	8.292718	8.211856
PAFAH1B1	9.74862	9.719558	9.219305	9.943983	9.390646	9.577462	9.664351	9.573589	9.676898	9.323224	9.749446	8.885992	9.866768	9.459745	9.915949	9.767749	9.512891	10.046202	9.792415	9.803528	9.763819
OR1A2	5.390209	5.317743	5.142882	5.005849	5.72773	5.49431	5.526322	5.170981	5.093561	6.32063	5.182647	6.507028	5.473124	5.423064	4.656792	5.578558	6.190124	5.339245	5.265124	5.113963	5.353911
EMC6	7.826719	7.534126	7.443428	7.491631	7.674945	7.704806	7.544684	7.510194	7.413641	7.362045	7.579239	6.428947	7.628863	8.295265	7.708357	7.426135	7.193388	7.41568	7.308844	7.696214	7.678991
ARRB2	10.093517	10.172666	9.997866	10.285389	10.415628	10.118813	10.451489	10.112294	10.322527	9.92127	10.839153	9.668253	10.480772	9.911147	10.272078	10.00639	10.126468	10.309008	10.446117	10.379703	10.265323
PSMB6	8.555131	8.471219	8.113876	8.318423	8.420627	8.743517	7.699283	8.436894	8.544028	8.222352	8.651642	7.682899	8.517367	8.927796	8.459701	8.487953	8.55423	8.463547	8.282242	8.299012	8.506606
GP1BA	6.641514	6.901029	6.997592	6.957842	7.08375	6.839433	7.503962	6.694301	6.538014	6.933441	6.660326	7.190209	6.364239	6.571437	7.01466	7.105211	6.91401	7.164688	6.935062	6.71418	7.020771
RABEP1	9.125262	8.92812	8.787196	9.292996	8.876891	9.305421	8.465702	9.099014	9.077187	8.687189	8.831755	8.224813	8.873526	9.384933	9.254328	9.366566	8.957391	9.299921	8.966678	9.137967	9.173213
MIS12	7.823847	7.484046	7.098956	7.915174	7.73158	7.868954	6.885831	7.772632	7.721384	7.202526	7.924816	6.510959	7.670904	8.522054	7.393234	8.026153	7.682597	7.962792	7.748493	7.854374	7.812697
TXNDC17	6.586554	6.74775	6.700977	6.55037	6.897607	6.906696	6.840929	6.75639	6.723136	6.613032	6.785019	6.51777	6.821144	7.465921	6.925449	6.928425	6.484549	6.315918	6.996453	6.844434	6.868505
XAF1	9.538314	9.118102	9.175154	10.220973	9.747625	9.887684	9.230006	9.915508	9.686219	9.083827	10.483425	8.798542	10.20097	9.723072	9.503806	9.698965	10.387951	9.249269	9.484961	9.582666	11.875266
ELP5	7.928941	7.92362	7.711266	7.984318	7.92465	8.030019	7.645607	7.835071	7.916519	7.869898	7.708428	7.641165	7.852289	7.975005	8.22876	7.826195	8.005322	7.887375	8.040366	8.27163	8.132828
SPEM2	6.763766	6.709727	7.119651	6.584518	6.899393	6.443522	6.760037	6.865269	6.864269	7.668216	6.566866	7.857967	6.756754	6.178358	6.627742	6.644173	7.095277	6.289957	6.588035	6.539618	6.812461
CD68	9.680378	10.499048	10.062209	10.384202	10.263411	10.164558	10.490679	10.02803	10.297464	10.232578	10.701363	9.802338	10.068719	9.680182	10.321758	10.229701	10.313448	9.992094	10.062349	10.061538	10.916678
MPDU1	8.855224	8.964625	8.68804	9.082497	8.915018	8.923583	8.650578	8.742795	9.070492	8.535271	9.084501	7.978256	8.855478	9.257716	8.758508	8.820455	8.726949	8.61016	8.856578	8.694652	9.145228
TMEM88	7.60318	7.809912	7.8776	7.316015	7.963971	7.554156	8.179215	7.657581	7.824256	8.198802	8.159084	8.26156	7.829738	7.332826	7.592287	7.540638	7.999443	8.163753	8.229047	7.62976	7.992771
ADPRM	6.437828	6.774615	6.60821	7.532617	6.610578	6.956183	6.431223	6.957437	7.052235	7.099682	6.700209	6.049019	6.798648	7.955172	6.747064	7.173342	7.155555	6.813958	7.089332	7.27946	6.830182
MAP2K4	9.28525	9.331986	9.091055	9.065481	9.358184	9.443737	9.910967	8.967926	9.207371	8.665744	9.608723	8.420599	9.143174	8.937126	9.702347	9.443703	9.672049	9.741475	10.187635	9.675384	9.246848
SNHG29	9.522858	9.018261	9.187036	9.540407	9.407018	9.574773	9.128939	9.264933	9.435884	9.339212	9.419753	8.623566	9.431136	10.478069	9.278532	9.367854	9.183684	9.288071	9.375959	9.855984	9.20491
SNORD49A	6.046887	5.673956	4.620624	6.421262	5.407206	6.081403	4.481874	5.335003	6.172662	4.504562	5.312541	4.438913	5.977097	6.533198	5.262123	6.215546	5.561383	5.577094	6.172589	5.80402	5.798224
USP32P1	8.441615	7.804219	7.4155	8.17079	7.671441	7.331613	8.476519	7.042256	9.099622	8.69322	9.054736	7.471527	8.44826	7.057994	7.417641	7.320493	8.736214	7.149604	7.793443	8.669066	8.798803
DRG2	7.75594	7.769263	7.498121	7.937362	7.623557	7.767623	7.647918	7.694002	7.770342	7.619885	7.828718	7.112123	7.679778	7.859699	7.434577	7.561587	7.639127	7.742244	7.795489	7.567395	7.707549
SMCR8	7.980401	8.007043	7.770783	7.940067	7.961132	7.995047	8.204891	8.155986	8.207046	8.072175	8.475034	7.095401	8.109801	8.085781	7.990077	7.973897	7.825706	7.802385	7.762371	7.626912	8.294177
FLJ36000	6.395622	5.869997	6.550541	6.010104	6.5617	6.098793	6.0257	6.224368	6.180225	7.280276	6.04907	7.524349	6.065611	5.670259	5.821927	5.621895	6.532931	5.917768	5.855219	5.975522	5.740476
KSR1	7.448581	7.968195	7.743736	7.639232	7.633056	7.981917	8.014215	7.643047	7.726721	8.098645	7.577425	7.616938	8.021774	7.547749	7.856626	7.683714	7.762207	7.502899	8.201606	7.354159	8.036715
LGALS9	6.265213	6.750399	6.985846	6.908549	6.14517	6.643464	6.212976	6.497268	6.64678	6.521192	7.53783	6.352462	6.729689	6.3674	6.551224	6.250387	6.925265	6.451566	6.468027	6.409834	7.657375
NLK	7.991478	7.863609	7.643569	8.064491	7.7637	7.87396	8.076814	7.738645	7.821796	7.517861	7.893516	6.960124	7.939363	7.943185	7.845873	8.038024	7.937745	7.991715	8.317782	8.375108	8.27633
TNFAIP1	7.227617	7.061236	7.139421	7.338156	6.866399	7.472438	7.37033	7.194154	7.355831	7.196761	7.505461	6.913472	7.215068	7.231354	7.310033	7.257357	7.224105	7.572237	7.133908	6.960219	7.479041
TMEM199	8.543422	8.508569	8.132148	8.566661	8.421552	8.687595	8.357056	8.533534	8.535316	8.217197	8.641208	7.733812	8.60585	8.684636	8.358287	8.542629	8.072329	8.351768	8.377882	8.302996	8.20647
RPS7P1	6.886742	5.847692	5.966976	6.412245	6.791381	6.818826	6.029605	6.07344	6.103744	6.04419	6.72547	5.977826	6.800176	8.307272	6.024959	6.160837	6.249607	6.120231	6.83777	6.528903	5.93866
SNORD4A	6.68893	6.785961	6.238898	7.158192	6.573448	6.744459	6.277987	6.494739	7.090044	6.072933	6.198773	5.711063	6.851779	7.361624	6.26914	6.605265	6.448664	6.821882	6.730425	6.350755	6.501799
SNORD42A	6.407114	5.99511	5.116842	6.180594	6.334914	5.979641	5.702973	5.982774	6.289258	5.709937	5.934329	5.534729	6.4167	7.041628	6.302102	6.26191	6.362364	5.68758	6.547035	6.059661	6.105646
SNORD4B	7.14737	6.662842	5.934397	7.183852	6.447761	6.704866	6.005693	6.791641	6.993903	6.614942	6.364064	6.838694	7.41473	7.73266	7.012186	7.077129	6.749908	7.043802	7.114721	6.94835	6.815357
ERAL1	7.42702	7.544709	7.326006	7.807073	7.453415	7.526032	7.258211	7.435928	7.63768	7.551152	7.3494	7.233383	7.444409	7.511278	7.902306	7.733015	7.650755	7.941048	7.331275	7.786283	7.922279
TAOK1	9.234791	9.2724	9.051004	9.258654	9.135162	9.266483	9.404175	9.192045	9.210167	8.770634	9.454351	8.47749	9.408411	9.100231	9.486461	9.267778	9.409077	9.602018	9.753165	9.535089	9.441958
NSRP1	7.500604	7.78009	6.988225	7.637471	7.650815	7.275764	5.969119	7.459496	7.499197	6.916858	7.744307	6.418167	7.452002	7.74192	7.645624	7.892022	7.393651	7.787357	7.400428	7.376033	7.750307
CPD	9.558377	9.950536	9.805953	9.41986	10.134056	10.208109	11.206193	9.525343	9.726249	9.434529	10.461844	9.385377	9.987891	9.0911	10.165169	9.547852	9.622123	10.493874	10.585231	10.027575	9.690726
SUZ12P1	9.564383	9.237105	9.468929	9.238013	9.142694	9.241606	9.26416	9.169098	9.39372	8.834018	9.170039	8.588391	9.544213	9.732812	9.08238	9.277741	9.224857	9.079825	9.263668	9.504221	9.276536
ATAD5	6.306475	6.213395	6.251817	6.661392	6.151682	6.42104	5.846348	6.274968	5.877303	5.587365	6.013512	5.643973	5.836135	6.484949	6.310771	6.336668	6.197826	6.457558	6.717296	7.378345	6.110151
ADAP2	7.676416	8.11894	7.482598	8.064197	7.740112	7.51396	7.812822	7.784744	8.163764	7.775074	7.856794	7.67399	7.91455	7.684646	7.951741	7.746107	7.817235	7.683468	7.690409	7.231079	8.704428
RNF135	7.728174	8.161732	7.852164	7.709088	8.145445	8.058305	8.133665	7.635786	7.98823	7.764489	8.28271	7.925923	7.973086	7.450987	7.985789	7.611869	7.782871	7.915878	7.711238	7.647822	8.276411
SUZ12	9.30067	8.914648	8.699928	9.397859	9.215961	9.447143	9.035881	9.115842	9.255175	8.490448	9.048473	8.352232	9.175199	9.879158	9.55961	9.582403	9.565397	9.462571	9.79702	9.363364	9.176599
LRRC37B	8.394889	8.359986	7.970273	8.623421	8.18234	8.199636	8.401308	7.755384	8.443506	7.698447	8.361981	7.489832	8.559564	8.150018	8.40794	8.613942	8.682037	8.487044	8.922722	8.169823	8.42226
CCL2	5.3539	5.552468	5.649597	5.407542	5.791333	5.234189	5.664189	5.363863	5.3581	6.126158	5.251289	6.034033	5.532063	5.836144	5.63935	5.336076	5.574395	5.509759	5.42268	5.591293	5.735304
CCL8	4.922202	4.800016	5.056584	5.028038	5.311631	5.059832	4.90454	4.655497	4.671664	5.669852	5.137165	6.45609	4.928032	4.90266	4.872458	4.713526	5.578675	5.077881	4.768143	4.744594	5.148735
ZNF830	7.661568	7.520076	7.275707	7.450497	7.698101	7.954848	6.459138	7.605581	7.561914	7.063522	7.465459	6.117609	7.258858	8.251244	7.805979	7.761599	7.527108	7.73279	7.646829	7.375939	7.16736
SLFN5	10.80198	10.521947	10.629611	11.269491	10.173449	10.842581	10.229123	10.837692	10.654996	10.420957	9.970008	9.426801	10.442214	10.707712	10.721223	10.778391	10.396076	11.158039	10.519113	11.139497	11.751963
SNORD7	7.103154	7.244069	6.885335	7.213024	6.938101	7.156263	6.951166	7.019779	7.258925	6.912452	6.851298	6.69863	7.005751	7.099679	7.195465	6.960231	7.130599	7.469185	7.651129	7.072507	6.685032
TAF15	10.099846	10.335856	9.988789	10.684627	9.687651	10.120029	9.653147	10.319921	10.1565	9.951007	10.028056	9.762124	10.239511	9.929372	10.128899	10.261396	9.78246	10.206798	9.712073	9.814272	10.084931
CCL4	6.476192	6.87642	5.874255	6.3473	6.428113	6.612392	6.272471	6.843717	6.030296	6.08695	6.666539	6.261291	6.593238	7.055793	5.59345	6.934885	5.928399	6.601807	6.530604	6.226958	6.790657
GGNBP2	8.867319	8.969886	8.42479	8.978844	8.528671	8.681434	8.263701	8.841321	8.845195	8.375192	8.873885	7.843071	8.707949	8.85536	9.105381	9.136841	8.87602	9.138689	9.046645	8.663378	8.870466
MRM1	6.901042	7.258315	7.348446	7.068612	7.044338	6.93173	6.854731	7.193057	7.250589	7.037989	6.950345	7.155462	6.830191	6.98581	7.112479	6.975233	6.926487	6.861086	6.899736	6.959595	7.131524
MRPL45	9.260546	8.802792	8.563943	9.334106	9.19283	9.303994	8.625852	9.040786	8.938858	9.037054	9.205455	8.088451	9.13461	9.825949	9.565175	9.763803	9.784329	9.343595	9.80223	9.649014	9.238959
ARHGAP23	6.900099	6.713139	6.712949	6.735298	7.238236	6.694911	6.842385	6.95524	7.176549	7.847574	6.730735	7.885027	7.174393	6.80127	6.800601	7.2825	7.556182	6.594282	6.601185	7.216479	6.62316
PSMB3	10.181558	10.726508	10.141485	10.018737	10.510869	10.570799	9.949834	10.280973	10.315507	10.066869	10.563098	9.123577	10.199491	10.281868	10.216966	10.157741	9.91245	10.336204	9.818391	9.712983	10.250299
STARD3	8.432244	8.544309	8.350969	8.358592	8.334599	8.505155	8.552957	8.399593	8.488691	8.407506	8.566886	8.042079	8.641477	8.527813	8.503433	8.523626	8.457097	8.509722	8.377087	8.380751	8.555088
THRA	7.581367	7.876345	7.941838	7.825483	7.640112	7.771435	7.546298	7.558359	7.714605	7.659833	7.591575	7.292999	7.725606	7.7343	7.778787	7.51033	7.305382	7.783576	7.676619	7.740615	7.470334
CDC6	4.895798	4.495956	4.877659	4.698452	4.888222	4.973487	5.12846	4.910754	4.653748	5.034519	5.112731	5.460154	4.842314	4.977069	4.827089	4.660738	5.909883	5.114757	4.874617	4.427827	5.141012
RARA	7.726091	8.177468	8.037872	7.873682	8.443682	8.10957	8.448165	7.961345	8.097371	7.920119	8.805054	7.633062	7.889864	7.661617	8.211995	8.05739	8.14194	8.323063	8.098639	7.857673	8.28442
NKIRAS2	7.735358	7.754818	7.841043	7.948265	7.791479	7.864914	7.834291	7.850206	7.826999	7.569573	8.048702	7.635855	7.830712	7.522726	8.224864	7.865753	7.948147	8.146483	8.048694	7.992356	8.198282
MLX	8.553163	8.885859	8.460225	8.562149	8.760733	8.951961	9.056153	8.764108	8.751253	8.479806	9.034889	7.933158	8.763321	8.677898	8.591686	8.601325	8.568856	8.527005	8.450067	8.579806	8.689896
TUBG1	7.445414	7.546437	7.226461	7.292168	6.824341	7.312292	6.956317	7.354569	7.170709	7.670941	7.26354	8.268867	7.426485	7.487745	7.410805	7.489862	7.987859	7.343583	7.256935	7.29903	7.355393
TUBG2	6.742724	6.636312	6.776906	6.743102	6.790067	6.370399	6.698447	6.528059	6.520213	6.499959	5.946635	6.753863	6.667134	6.719598	7.153529	6.566078	6.590147	6.064912	6.939322	6.869358	6.706227
VPS25	7.885633	7.799123	7.901819	7.864169	8.146838	8.15918	7.632534	7.749438	7.691255	7.707124	7.840785	7.148172	7.755594	8.274133	7.868254	7.711233	7.484642	7.661593	7.76685	7.880297	7.49309
PSME3	9.234242	9.5294	9.151398	9.187821	9.144229	9.438069	9.757398	9.362027	9.470486	9.007836	9.758802	8.532399	9.635063	9.033719	9.258901	9.126794	9.306769	9.483876	9.296442	8.795763	9.202304
RPL27	10.855866	9.702478	9.901842	9.651091	10.540303	10.750511	9.57451	9.970951	10.218856	10.648743	10.534524	9.679054	10.317358	11.73838	9.1227	9.042603	9.360351	8.792326	9.500843	9.226678	8.707043
IFI35	8.011853	8.433331	8.251961	8.514985	8.385843	8.434756	8.155304	8.430816	7.93338	7.872221	8.735862	7.52894	8.366651	8.393825	8.242443	7.932183	7.974824	8.100294	7.991901	8.126441	9.524692
NBR2	7.650042	7.658984	7.396139	7.659448	7.397709	7.636332	7.539133	7.629853	7.889471	7.550769	7.423052	7.462856	7.788653	7.577487	7.821985	7.523243	7.772189	7.840577	7.808796	7.580283	7.413805
NBR1	8.763182	9.268789	8.769617	9.151429	8.734689	9.008703	9.199192	8.845355	9.017291	8.485915	9.092436	7.886714	9.145563	8.79903	8.942491	8.818933	8.682259	8.993769	8.584499	8.962676	8.852412
TMEM106A	7.584761	7.838188	7.539827	7.478919	7.616284	7.720278	7.637378	6.702864	7.933866	7.836942	7.854181	7.661782	7.960571	7.538041	7.417425	7.639374	8.151136	7.368428	7.403461	7.694588	7.441871
G6PC3	7.347522	7.657893	7.48622	7.563141	7.237779	7.483437	7.316862	7.376359	7.544453	7.170807	7.473676	7.062529	7.292817	7.191743	7.425835	7.255076	7.394584	7.437444	7.414356	7.519305	7.483141
RUNDC3A	7.685968	7.297528	7.84623	7.872013	7.979991	7.658416	7.327008	7.147382	7.371327	6.929008	7.774514	7.097908	6.912645	6.459671	8.326402	7.290948	6.90484	6.873525	8.10335	8.61612	7.942578
GRN	9.728566	10.901514	10.54788	10.984482	10.367291	10.674821	11.023713	10.394714	10.153095	10.013016	10.989833	9.897534	10.144496	9.329315	10.472638	10.314744	10.476639	10.975247	10.373105	9.955932	11.612394
MYL4	7.206184	7.338311	7.983512	7.243166	7.610063	7.291066	6.965028	7.165211	7.307769	6.16791	7.593776	6.942156	6.795826	7.501143	8.233292	7.077375	6.574102	6.655788	7.176617	7.429935	7.395921
ITGB3	8.02937	8.150056	8.1552	9.794313	8.093566	8.674306	10.274863	8.330976	7.01316	7.123481	7.481611	8.086312	7.736357	6.211597	9.027531	8.922288	6.736767	8.612716	8.472744	8.045915	9.131664
EFCAB13	5.59198	5.555162	4.684523	6.061901	4.994445	5.744632	4.870929	5.254703	5.760217	5.126557	5.413604	4.624427	5.23698	5.876839	5.083482	5.680873	5.237566	6.137667	6.333889	6.640339	5.421656
KPNB1	10.009066	9.954478	9.754222	9.996813	10.121614	10.141457	10.193418	9.980853	10.05732	9.724426	10.486927	9.306054	10.425862	9.811407	9.930151	9.877631	10.047649	10.12986	9.907581	9.608671	10.521813
PNPO	7.345581	7.731628	7.14013	7.751922	7.390351	7.46127	7.322101	7.570445	7.658115	7.598277	7.355033	7.176328	7.314224	7.407559	7.086509	7.148013	7.488425	7.497728	7.218498	7.569596	7.49197
CDK5RAP3	8.063854	8.336833	8.179841	8.560335	8.348005	8.282975	8.002286	8.116014	8.55545	7.944022	8.618915	7.344952	8.622785	8.367338	8.258328	8.127617	8.096465	8.882669	8.52436	8.249618	8.208484
ATP5MC1	8.440269	8.770782	8.431727	8.4632	8.476779	8.760235	8.09377	8.500356	8.28707	8.833075	8.187287	8.317022	8.296987	8.844425	7.8821	7.879913	7.936421	7.797641	7.807467	7.994011	8.003897
UBE2Z	8.787292	9.000568	8.687808	8.983329	8.677077	8.99592	8.672705	8.735032	9.077009	8.563815	8.810995	7.975118	9.063341	8.771172	8.715769	8.90837	9.04059	8.910807	8.618463	8.985122	9.369261
ABI3	8.484714	8.875947	8.763782	8.551967	8.471192	8.671397	8.541922	8.75373	8.456165	8.529029	8.589903	8.229391	8.683362	8.454694	8.473207	8.685219	8.356805	8.572933	8.235952	8.320104	9.130187
PDK2	7.248627	7.303673	7.42477	7.580312	6.92443	7.228579	7.370188	7.132807	7.002073	7.006585	7.077147	6.393227	7.22629	7.643859	7.054695	7.042067	6.91856	7.339086	7.30473	8.184965	7.260202
LUC7L3	9.477545	9.46224	9.047837	9.776133	9.27857	9.337685	8.416472	9.268952	9.498195	9.252759	8.910581	8.499805	9.385713	9.782646	9.595958	9.77691	9.555676	9.835599	9.81425	9.746643	9.47275
PCTP	7.735364	7.984488	7.755297	7.607549	8.115399	7.710741	7.981396	7.725104	7.766999	7.44738	8.443647	7.209059	7.827835	7.701115	8.032439	7.515632	7.428355	7.247045	7.839864	7.817663	7.656415
NOG	8.315006	7.930879	7.694853	8.580976	7.906549	8.055429	7.639666	8.310863	8.23479	8.412379	7.924831	7.29868	8.019578	8.888354	8.150421	8.514782	8.166974	8.756069	8.009835	8.565924	7.885212
DYNLL2	8.634565	8.644362	8.552714	8.592283	8.536593	8.523289	8.414708	8.676455	8.795309	8.356902	8.602288	8.293574	8.802801	8.714197	8.284871	8.180147	7.994382	8.065989	8.252066	8.397354	8.522845
DHX40	7.416398	7.559299	7.591931	7.742412	7.904248	7.781514	7.739436	7.535839	7.442807	7.165397	7.664955	6.679096	7.505606	7.811203	8.07189	7.329666	7.177024	7.548361	7.867186	7.752989	7.553542
CLTC	9.658661	9.937401	9.7605	10.184437	9.692934	9.875192	10.34763	9.654259	9.822985	9.576735	10.019748	9.137798	10.031388	9.442818	10.058208	9.84974	9.863398	10.481166	10.049742	10.025484	9.892228
MIR21	9.176704	9.400245	8.93507	8.909915	9.656963	9.401034	10.367979	8.799861	9.495815	8.627633	10.184449	8.796912	10.190962	8.495751	9.289279	8.99517	9.588225	9.681859	10.262126	9.767249	9.267245
METTL2A	7.703519	7.554175	7.275148	8.069057	7.536389	7.792496	7.242272	7.305273	7.813265	7.657211	7.476445	6.894219	7.728295	7.585507	7.476441	7.400758	7.199014	7.796259	7.542738	7.650109	7.536912
DDX42	9.138056	9.311707	8.867782	9.646874	9.011001	9.121965	8.725715	9.139369	9.297357	8.744901	9.168333	8.386575	9.256725	9.177899	9.276983	9.286999	9.077461	9.407254	9.120152	9.058078	9.261051
PSMC5	9.136458	9.515038	9.134074	9.377134	9.149965	9.498516	8.340974	9.443075	9.201488	8.940525	9.095622	8.501285	9.281464	9.496803	9.035095	8.978623	8.972994	8.941066	8.809976	8.561417	8.952407
SNORD104	11.19368	9.407825	9.518662	10.937333	11.176665	10.524285	10.712523	10.659703	10.784916	10.234498	10.736665	10.134263	11.064411	11.542717	9.667564	10.261298	10.082582	10.617369	10.533391	10.729782	9.473291
CEP95	8.670644	8.674848	8.284764	8.952726	8.139416	8.530793	8.080205	8.312897	8.454521	7.96679	8.234905	7.513153	8.704644	8.812295	8.710402	8.729058	8.428653	9.151834	8.756396	8.559091	8.781371
PRKCA	7.731168	7.770113	7.668187	8.280054	7.650284	7.844182	7.714285	7.903881	8.249642	7.850976	7.814371	6.727502	7.967989	7.736719	7.775009	8.042409	7.525675	8.127133	7.847929	7.887569	7.735271
PITPNC1	8.990395	8.928519	8.497828	9.125588	8.451094	8.873154	8.507903	8.80447	8.93007	8.527857	8.703679	7.691713	9.037747	9.06046	9.044842	9.165552	8.760813	9.259346	9.145988	8.9434	8.705147
PRKAR1A	11.199793	11.50387	11.336591	11.262088	11.243772	11.334546	11.649482	11.289612	11.308127	11.058564	11.486157	10.930292	11.405917	10.786698	11.594523	11.18591	11.161313	11.546606	11.322203	11.152037	11.225909
MAP2K6	7.821651	7.96913	7.563476	8.012019	7.974016	8.065868	7.83178	7.939927	8.045686	7.487738	8.396141	6.997057	7.880692	8.007163	7.604547	7.669292	7.901127	7.841424	8.129366	8.109941	8.250445
KCNJ2	8.622306	9.251067	8.817679	8.54311	9.496951	9.331203	9.544531	8.957711	9.127468	8.823623	9.486704	8.404146	9.310805	8.02098	8.649704	8.088804	8.656354	8.675506	9.411727	8.486934	8.568653
LINC01152	3.97536	4.018718	4.092666	3.762267	4.114022	4.069991	3.893029	3.85754	4.019229	5.442983	4.020186	6.268136	3.918808	4.06167	3.822631	4.221944	4.727693	4.047592	3.890815	3.622383	3.906504
CD300A	9.788088	10.391448	9.642652	9.739971	10.218196	10.296857	10.459192	9.870714	9.978862	9.69557	10.321654	9.605397	10.425157	9.671064	9.831388	10.045825	9.767076	9.94557	9.711529	9.783626	10.502666
RAB37	7.624715	7.848475	7.819509	7.840762	7.619149	8.051201	7.789823	7.743413	7.859624	7.505609	7.792836	7.279779	7.782172	7.972212	7.904169	7.946702	7.668894	7.755921	7.954269	7.919301	7.766809
TMEM104	7.67841	7.733335	7.390015	7.567752	7.451636	7.467841	7.478179	7.513341	7.602142	7.435017	7.72608	7.321266	7.676226	7.463565	7.365524	7.613701	7.607528	7.53932	7.607528	7.540483	7.79224
MYO15B	7.336472	7.261078	7.546729	7.671066	7.260485	7.078505	7.520485	7.263511	7.526349	6.663805	7.368029	6.974316	7.508231	7.541479	7.30919	7.313832	6.661396	7.032898	6.92798	6.787275	6.851206
SNORD1B	4.973297	4.751411	4.403212	5.045029	4.240553	4.32862	5.21262	4.946004	5.59741	4.339411	5.013986	4.328384	4.721894	4.847731	5.566779	4.356616	4.204722	5.024557	4.470074	4.68304	4.383054
SNORD1A	6.481942	6.170942	4.883561	5.938937	6.243506	5.996437	5.954703	5.82365	6.521601	5.818686	6.147736	5.135529	6.736968	6.884561	6.029838	6.645382	6.620172	6.890442	6.983838	6.4011	5.834428
SEC14L1	9.546163	10.20621	10.036571	9.520268	9.866243	9.839518	10.604897	9.857826	9.715813	9.515778	10.341937	9.541323	10.263482	8.774494	10.163532	9.387417	9.738933	10.229558	9.839586	9.412897	9.747369
TMC8	9.06448	9.178046	8.829494	9.272747	8.835739	9.055971	8.882008	9.085431	9.336268	8.936753	8.977931	8.601389	9.342257	9.095584	9.107106	9.219085	8.992971	9.281934	8.987604	8.945439	9.191056
PGS1	8.492963	8.636226	8.289508	8.423378	8.817002	8.6695	9.016517	8.507557	8.827233	8.297877	9.062117	7.624339	8.563319	8.399427	8.672923	8.527862	8.323681	8.87515	8.754632	8.104947	8.449553
RNF213	10.055627	9.995244	10.135977	10.589205	10.011012	10.143892	10.139929	10.390137	10.277448	9.653997	10.599928	9.09419	10.829325	9.911251	10.023266	10.208649	9.974829	10.421981	9.674134	9.621143	11.208378
CHMP6	7.461367	7.458617	7.575443	7.441646	7.684296	7.605076	7.407493	7.511859	7.617223	7.476695	7.384232	7.044263	7.455622	7.436954	7.453548	7.683061	6.941657	7.316348	6.991094	7.479495	7.564936
DOC2B	6.50236	6.273038	7.032301	6.386693	7.102107	6.606768	6.589007	6.74649	6.917106	6.75483	6.56619	6.735693	6.744038	6.417858	6.274157	5.531738	6.890665	6.439413	6.846602	6.12321	6.911805
RFLNB	9.061046	9.389306	9.366611	9.197734	9.361555	9.55531	9.633302	9.354298	9.297247	9.4018	9.685287	8.944226	9.406911	9.1277	9.190362	8.997395	8.840918	9.130825	9.347201	8.765549	9.071332
GLOD4	8.722713	8.781672	8.3464	8.476962	8.335674	8.677249	7.593175	8.659176	8.663872	8.30559	8.428427	7.634761	8.578408	8.912408	8.604257	8.597178	8.532781	8.381733	8.642678	8.856194	8.768515
SLC43A2	8.374871	9.088639	8.85751	8.564832	8.910881	8.790017	9.259561	8.700375	8.792446	8.600587	9.223811	8.441976	8.826459	8.467504	8.925435	8.604346	8.669828	8.732431	8.65053	8.27829	8.856796
PRPF8	9.277246	9.712065	9.815114	10.215511	9.111282	9.477253	9.585351	9.718654	9.496675	9.334769	9.338174	8.811507	9.891765	9.07507	9.646158	9.575494	9.130363	10.223688	9.150171	9.414699	9.687655
TSR1	7.55651	7.569725	7.209656	8.046454	7.336577	7.520683	7.169779	7.554139	7.591693	7.238263	7.390608	6.796848	7.535458	7.728787	7.340536	7.667965	7.203393	7.788046	7.323602	7.430721	7.738756
METTL16	7.777283	7.873318	7.340739	8.226103	7.136055	7.573441	6.992206	7.560731	7.772951	7.096713	7.277204	6.577629	7.811066	7.620236	7.952571	7.94169	7.48712	7.938397	7.386131	7.87472	7.643274
OR1D5	6.239949	6.076949	6.754139	5.770236	6.821464	5.851272	6.351159	5.993106	6.229504	6.436074	5.914381	7.204175	6.439007	6.548515	5.719954	6.568091	6.717356	5.741264	5.684119	5.736993	5.725547
OR1G1	4.798988	5.358251	5.382415	5.106355	5.158683	5.105003	5.390048	5.217907	5.171011	6.008775	5.167973	5.994253	5.363539	5.209878	5.400218	5.36366	6.085688	4.876446	5.212269	5.068551	5.198488
NCBP3	8.391778	8.723106	8.426244	8.756024	8.356207	8.753736	8.401871	8.62028	8.60366	8.268553	8.653377	7.92092	8.762411	8.309547	8.76299	8.817384	8.509502	9.068283	8.630208	8.618718	8.786337
P2RX1	7.529914	7.973628	7.480974	7.738958	8.051892	7.6552	8.474404	7.712191	7.9593	7.822939	7.886455	7.500556	8.043335	7.384379	7.670236	7.76763	7.705048	8.281473	8.176048	7.220422	8.344342
ALOX15	6.953305	7.339047	7.929491	7.260685	6.801071	7.972059	6.765481	7.498823	7.195516	7.863273	6.361298	6.922067	6.986365	7.191108	7.155868	7.125575	6.921249	7.049068	7.140351	6.403667	6.321324
CXCL16	8.103103	8.29144	7.849147	7.915646	8.256429	8.122976	9.18029	7.811078	7.727374	7.862601	8.88594	7.65152	8.188371	7.309814	8.280826	7.705899	8.113407	8.098444	8.523932	7.6785	8.512041
SLC25A11	8.458364	8.842996	8.707841	8.773732	8.620733	8.604993	8.683986	8.79094	8.596874	8.309397	8.749852	7.788806	8.795591	8.705994	8.941921	8.788036	8.890569	8.694979	8.76818	8.760013	8.931197
PFN1	9.491686	10.093347	10.010666	10.028731	9.657398	10.058389	9.822576	9.863396	9.663814	9.884774	9.893582	9.760108	9.783427	9.668017	9.501679	9.458854	9.791149	9.570284	9.570404	9.4863	9.822511
ZNF594	6.942452	6.940315	6.495959	7.582894	6.618246	7.296506	5.628569	7.216342	6.649294	6.492039	6.390714	6.171673	6.14672	8.192313	7.415909	7.387505	7.230604	7.208036	6.918592	6.994666	5.829389
SCIMP	9.518626	9.898677	9.291912	9.944698	9.579827	9.63841	9.778511	9.690445	9.739762	9.278543	9.88924	9.0168	9.580132	9.899358	9.736873	9.99849	10.057861	9.908812	9.994768	9.894345	10.452687
NUP88	9.030254	8.83123	8.4731	9.46366	8.767998	9.190207	8.412213	8.915555	9.050331	8.413651	8.808517	8.00737	9.07626	9.570749	9.016002	9.258576	8.929318	9.168078	9.083628	9.036632	8.663158
GABARAP	10.085755	10.717491	10.25686	10.521968	10.779214	10.651389	10.802937	10.040076	10.313165	10.355017	10.818938	9.635519	10.1063	10.170578	10.530986	10.413687	10.641711	10.559224	10.972868	10.877067	10.64807
TP53	8.44194	8.701029	8.415344	9.065752	8.208559	8.510536	8.128202	8.613999	8.486896	8.249041	8.308268	7.81186	8.372853	8.478306	8.569846	8.63501	8.649227	9.092726	8.430278	8.381231	8.97512
NAA38	7.784457	8.075095	7.725575	7.552493	8.153078	8.089698	7.857614	7.75452	7.91525	8.011801	7.857167	7.783882	7.86247	8.471063	7.159741	6.914054	7.146102	7.038887	7.50166	7.249704	7.461851
TRAPPC1	9.394851	10.105112	9.806469	9.942966	9.835463	10.116562	9.926741	9.733785	9.460017	9.712068	9.844193	9.50496	9.389599	9.609109	9.76691	10.05013	10.449323	9.997812	10.246589	9.756117	10.085676
VAMP2	8.756697	9.086453	8.596504	8.941253	8.751804	8.97893	8.887651	8.764855	8.746836	8.807875	8.859763	8.172855	9.206943	8.842662	8.861123	8.936735	9.179709	9.014359	9.319772	9.042986	9.405956
LOC100128288	6.945368	7.254221	6.724124	7.190029	6.786862	6.918578	6.726744	7.048835	7.368478	7.352073	6.814459	7.533513	7.314348	7.155717	7.071839	7.309654	7.366721	7.140688	7.406007	7.039965	7.11485
RPL26	8.742445	7.01161	6.864965	7.313495	8.594258	8.41087	7.27117	7.578476	7.70489	8.157832	7.908706	7.432409	7.805235	10.378949	7.388885	7.147833	7.452182	6.91886	7.962342	8.332722	6.94238
PIK3R5	8.575704	8.708235	8.734598	8.640547	8.776124	8.565792	9.000988	8.613448	8.833563	8.499936	9.309549	8.401949	8.872226	8.487703	8.568769	8.209392	8.46497	8.636988	8.474488	8.188091	8.776375
UBE2S	7.538246	7.789254	7.816449	7.317766	7.643258	7.725175	7.605475	8.065152	7.625831	8.416589	7.782819	9.066406	8.032975	7.6126	7.115978	7.751986	8.081379	7.39822	7.347685	6.922694	7.536271
PEMT	7.532983	7.63467	7.441441	7.464854	7.650489	7.391306	7.608023	7.686061	7.45944	7.490542	7.628085	7.461524	7.440877	7.43414	7.545848	7.343634	7.374032	7.403081	7.093135	7.343155	7.581579
FAM83G	6.734843	6.820292	6.99165	6.555281	7.00734	6.088585	6.675434	6.931025	6.445137	6.297864	6.72672	6.08885	6.2455	6.709958	6.612659	6.383758	6.098163	6.506284	6.117431	6.560749	6.323999
GRAP	9.334787	9.310582	9.411218	9.760389	9.171911	9.401007	8.976715	9.582161	9.45295	8.798355	9.134438	8.02196	9.222865	9.814439	9.230166	8.975449	8.205191	9.149807	8.585007	9.085268	8.870912
KRT17P5	7.28134	7.201146	7.209915	6.63188	7.352611	6.935454	7.2591	7.32948	7.443178	8.031903	7.040055	8.762138	7.384946	6.790519	6.957946	6.878893	7.251967	7.21053	7.170967	6.963076	7.310151
POLDIP2	8.130724	8.466253	8.374735	8.638675	8.352886	8.357405	8.305654	8.159486	8.234378	7.928204	8.500939	7.773613	8.361687	8.424177	8.636953	8.456027	8.327676	8.442286	8.206285	8.654876	8.682405
PIGS	7.953415	8.126757	8.027027	8.287656	7.95259	8.142251	8.12193	7.868212	7.928757	7.719319	7.961461	7.892526	8.042786	8.036414	8.103276	7.862354	8.055598	8.048529	7.874104	7.84507	8.289982
ALDOC	7.379862	7.601618	7.504498	7.8428	7.447427	7.515246	7.446218	7.89354	7.446215	7.484177	7.418461	7.016115	7.228471	7.371352	7.714226	7.530828	7.281215	7.623287	7.404028	7.529726	7.331142
SDF2	8.507698	8.6693	8.206196	8.300696	8.665627	8.762913	8.112433	8.46227	8.497819	8.136414	8.909859	7.566174	8.618816	8.91794	8.788678	8.555526	8.679938	8.678849	8.772733	8.389395	8.811176
DHRS13	8.41315	8.672163	8.479333	8.341301	8.936215	8.584697	8.99823	8.468672	8.739925	8.291094	9.020417	8.0914	8.468332	8.24736	8.929419	8.350627	8.582132	8.874913	8.757767	8.274062	8.614704
GIT1	8.041056	8.139949	8.314524	8.11189	7.904113	8.283298	8.182308	8.222714	7.939571	8.200659	8.008288	8.242648	8.23947	8.27441	8.104239	7.948236	7.894239	8.253802	8.006873	7.939476	8.193105
BLMH	7.875367	8.084819	7.604664	8.207036	7.954811	8.002951	7.791057	8.252195	8.112544	7.746491	7.741109	7.380231	8.165849	8.180541	8.098447	8.066259	8.267146	8.061101	7.970481	8.189255	8.025598
CRLF3	10.451391	10.368835	10.308594	10.694001	10.37834	10.530029	10.247998	10.486848	10.590826	10.203872	10.64916	9.480588	10.346265	10.425339	10.814568	10.67706	10.431009	10.91658	10.654038	10.339557	10.411967
EVI2A	8.525317	7.358272	8.173879	8.425568	9.149248	9.405142	8.925549	7.839884	8.026419	7.847383	9.068209	7.476012	8.067041	9.918096	8.65948	7.976938	9.008045	8.485298	9.452225	8.477921	8.421301
UTP6	8.767459	8.647892	8.299123	8.677074	8.583112	8.773975	8.118743	8.633206	8.866182	8.430693	8.754455	7.713354	8.823612	9.098113	8.896475	8.856326	8.710974	8.661156	8.954092	8.431405	8.770368
C17orf75	6.878725	6.95541	6.088887	7.254774	6.810824	6.999198	6.601081	6.535971	6.929015	6.539005	6.502739	6.098297	6.769416	7.396971	6.678074	7.202556	6.886245	6.86787	7.149518	6.968673	6.755114
SLC35G3	6.829737	7.025176	7.197065	6.726667	6.449811	7.10238	7.143929	7.408564	7.279893	7.188836	6.671444	7.326792	6.644765	6.824251	6.962396	7.105772	6.884353	7.043983	7.014121	6.431557	7.498841
SLFN12	7.001671	7.39465	6.772801	7.303336	7.999388	7.639816	7.569299	6.992351	7.386204	7.035499	7.727131	6.450134	7.387485	7.265602	7.738778	7.514154	7.679145	7.077073	8.039029	8.043216	7.616003
SLFN14	6.033361	6.444026	5.976543	6.522907	6.168203	6.130981	7.119332	6.139508	5.83501	5.456724	5.786163	5.52174	5.784494	5.796912	6.678481	6.138427	5.12573	6.367466	6.075627	6.925806	6.35281
CCL5	10.779035	10.882652	10.583149	10.525042	10.270367	11.211146	10.442178	10.959171	10.118174	10.000915	9.509396	10.252391	10.602841	10.755053	10.462395	10.397573	9.904435	10.145335	10.150847	10.702375	10.710362
SNORA21	7.673141	7.090659	6.916981	7.429495	7.579858	7.315959	7.070938	7.203631	7.682577	7.10537	7.477721	7.138537	7.784035	8.317636	7.226155	8.25616	7.890913	7.979655	8.322119	8.303471	7.938451
PLXDC1	7.522958	7.080442	7.330251	7.512442	7.269167	7.255985	6.881544	7.521496	7.500193	7.273396	6.952264	7.207567	7.491506	7.352795	7.316806	7.48812	7.23313	7.489076	7.345804	7.74787	7.333744
CACNB1	7.192467	7.41733	7.247328	6.791485	6.963994	7.106282	7.117238	6.791636	7.182579	7.192971	7.094713	7.142989	7.137508	6.941685	7.080011	7.082839	7.177343	6.853498	7.217653	7.069437	7.099978
MED1	8.36415	8.564798	8.481638	8.975986	8.386426	8.793303	8.630897	8.494891	8.453738	8.059786	8.312143	7.642398	8.607232	8.607393	8.788397	8.764224	8.448153	9.114771	8.773155	9.159778	8.917989
MIEN1	8.966814	9.04319	9.120504	8.797988	9.07962	9.08038	8.825521	8.965592	8.804017	8.739132	9.23782	8.472671	8.964569	9.093415	8.779516	8.703411	8.626975	8.712785	8.572097	8.882997	8.984769
IKZF3	9.171517	9.253121	8.814349	9.600954	8.637775	9.199849	8.512603	9.314149	9.197708	8.594989	8.385451	8.266686	9.021463	9.245849	9.258618	9.528767	9.013268	9.741766	8.914843	9.142921	9.141765
GSDMB	7.750505	6.81305	7.050068	8.064863	7.461903	6.917427	7.055601	7.771643	7.44163	6.712961	7.403196	6.424873	7.734014	6.908812	7.759863	7.649884	7.077594	8.219267	7.719382	7.631601	7.521537
ORMDL3	8.910404	8.406222	8.726602	8.911048	8.756116	8.315257	8.366354	9.087323	8.755703	8.542718	8.656952	7.885468	8.661225	8.819629	8.689625	8.912302	8.289977	8.642299	8.495368	8.656331	8.386479
TOP2A	6.041417	5.545889	5.488181	6.215468	5.582298	5.795165	5.27265	5.989187	5.387095	5.477234	5.316894	5.440384	5.59331	6.105277	6.010794	5.733791	6.572837	6.351967	5.642257	6.048712	6.158715
CCR7	10.916098	10.628616	10.578991	11.325781	10.300725	10.759855	10.145672	11.16829	10.758833	10.874149	10.463343	9.725043	10.529071	11.133515	10.627033	10.939522	10.674384	11.091582	10.411559	10.589372	10.685324
KRT23	9.146434	8.802958	9.040303	8.528837	9.91681	9.764011	9.706901	8.75363	8.994022	8.794122	9.998418	9.147334	9.480441	9.057774	9.507246	8.532572	9.675767	9.187045	9.043967	8.128003	8.789422
KRTAP4-5	6.992567	6.68708	6.783035	6.681988	6.665386	6.513465	6.576776	6.680365	6.873488	7.373513	6.602292	8.137157	6.898823	6.379129	6.678456	7.138408	7.179019	6.481184	6.514242	6.434508	6.563951
KRTAP4-4	7.70401	7.547361	7.81685	7.50702	7.71629	7.543013	7.749827	7.606366	7.605866	8.715344	7.54922	9.346706	7.797162	7.295564	7.480435	7.800246	8.37975	7.550368	7.925723	7.642581	7.551945
KRT33A	6.766323	6.820483	6.973679	6.466302	6.626156	6.146792	7.117402	7.093871	6.757526	7.671454	6.959487	7.861004	6.743228	6.728755	6.704708	6.650084	7.131335	6.001091	6.109762	6.393408	6.700273
JUP	7.129183	7.2229	7.454815	7.26513	7.095133	7.238471	7.311642	7.384703	7.248006	7.32631	7.2395	7.560049	7.666708	7.356059	7.494008	7.595212	7.2504	7.293349	6.987589	6.791384	7.917587
DNAJC7	8.91076	8.917766	8.143531	8.505079	8.853	8.702904	7.825505	8.869965	8.96018	8.710242	8.874432	7.95193	8.839684	9.057085	8.989945	8.963649	8.540823	8.453929	8.507839	8.169905	8.631108
DHX58	7.038333	7.201853	7.264313	7.350596	7.323714	6.977177	7.060039	7.255329	7.120988	7.034988	7.449753	6.950583	7.286013	7.061755	7.243803	6.990464	6.981951	7.233011	6.7625	7.034256	8.55143
KAT2A	7.7379	7.552015	7.598438	7.540977	7.429949	7.626419	7.281814	7.620616	7.740205	7.494897	7.680902	7.486262	7.933218	7.801253	7.396077	7.704581	7.668315	7.768791	7.728619	7.670666	7.974132
RAB5C	9.62804	10.218319	9.843428	9.755239	10.050821	9.971318	10.331282	9.817147	9.740826	9.736655	10.166305	9.347964	9.941732	9.313496	9.979946	9.885355	9.889355	9.892619	9.928727	9.891273	10.076161
COA3	8.193219	8.061976	7.496142	8.064832	7.998737	8.197109	7.505789	7.913716	8.050267	7.79482	8.034533	7.21085	8.232906	8.542238	7.876984	8.06771	7.880543	7.904394	7.731796	7.995426	7.941886
BRCA1	6.348759	6.274518	6.570624	6.57828	6.616748	6.520896	6.785885	6.370033	6.475896	6.048657	6.715059	6.139255	6.504039	6.436946	6.426307	6.31635	6.614959	6.57559	6.824076	6.493834	7.057879
ASB16-AS1	7.934008	8.299539	8.217974	8.347752	8.238844	8.283776	8.270606	8.39755	8.219343	8.289866	7.960136	7.724096	8.159386	8.154678	8.286339	8.478637	8.429876	8.371939	8.371807	7.912566	8.423847
SLC4A1	10.446811	10.074975	10.884731	11.002601	10.763618	10.305787	10.228738	10.510555	9.672319	8.265899	9.987471	9.286873	9.077458	9.376461	10.725933	9.881315	8.47041	10.465548	10.223904	10.809784	10.553201
SLC25A39	11.212419	11.422489	11.750641	11.844936	11.65898	10.9831	11.066126	11.246521	10.950389	9.910408	10.952951	10.979218	10.590099	10.271737	11.787194	11.169009	10.265819	11.007456	11.342227	12.024267	11.332183
ITGA2B	7.531733	7.423508	7.84121	8.831762	7.450263	8.015833	8.629179	7.963589	6.868651	7.106478	7.064614	7.635593	7.189255	6.687755	7.881716	7.949847	6.935305	7.923562	7.450273	6.978527	8.12385
DCAKD	7.809656	7.915574	7.515295	8.155285	7.657801	7.922329	7.615609	7.82636	7.83888	8.236805	7.73765	7.596055	7.744545	7.881493	7.900028	7.728632	7.829262	7.986459	7.705676	8.061653	7.976344
ARHGAP27	8.26581	8.386562	8.420873	7.967369	8.474191	8.326116	8.68007	8.344777	8.635754	8.107013	8.915529	7.886454	8.470442	8.127021	8.246074	8.037915	8.092575	8.218216	8.306681	7.564504	8.440442
SKAP1	8.602059	8.412965	7.950123	8.749364	8.099867	8.452046	7.720303	8.448628	8.514326	7.997907	7.863607	6.99479	8.631644	8.674211	8.446462	8.849441	8.633482	8.838244	8.597543	8.520469	8.447674
HOXB2	7.508698	6.907697	7.068662	7.128233	7.225235	7.225619	6.932756	7.133588	7.200983	7.273661	6.696594	6.949242	7.502525	7.303602	6.967356	7.055944	7.511729	7.008426	7.376869	7.157362	7.503296
PHOSPHO1	9.168656	9.470618	9.476516	9.353802	9.587138	9.469644	9.593881	9.302539	8.940686	8.72705	9.663128	9.042939	8.907055	8.438685	9.942838	9.120868	9.16412	9.142699	9.386611	9.965336	9.448438
PHB	8.448049	8.652391	8.482125	8.333722	8.43204	8.802378	7.846734	8.481652	8.400871	8.435561	8.474791	8.005774	8.525945	8.995827	8.152129	8.335492	8.524942	8.180691	8.021523	8.491344	8.31864
SPOP	9.180464	9.291051	9.229111	9.473235	9.201945	9.306834	9.239793	9.305333	9.285684	9.087646	9.511333	8.212216	9.11586	9.13365	9.537352	9.490122	9.342811	9.38401	9.211906	9.261395	9.346972
SLC35B1	7.996606	8.185108	7.791132	8.121024	8.050414	8.073106	7.887055	7.937094	8.205321	7.708823	8.392794	7.497672	8.149631	8.175696	7.948695	7.893411	8.399674	8.025391	8.02665	7.974338	8.046939
FAM117A	8.798859	8.794753	8.893746	8.978305	8.877633	8.591044	8.737263	8.767728	8.730341	8.204407	8.604375	8.654586	8.578638	8.524617	8.827558	8.836501	8.371378	8.68836	8.621609	9.223083	8.945546
SPAG9	9.19927	9.524189	9.12054	9.200225	9.368702	9.329579	9.768078	9.155789	9.384322	8.905784	9.748315	8.63862	9.442059	8.743204	9.613174	9.145777	9.264372	9.666182	9.688646	8.978939	9.019929
MMD	8.440046	8.44614	8.049449	8.8556	7.797898	8.350918	8.659015	8.284285	7.951848	7.632119	7.799239	7.226352	8.36095	7.577692	8.889263	8.588255	7.761531	8.287706	8.46747	8.264227	8.375063
MRPS23	6.923048	6.658075	6.177574	6.688376	6.870811	6.958007	5.734221	6.599585	6.6697	6.20691	6.700171	6.089097	6.857427	7.31464	6.399429	6.494795	6.037631	6.769894	6.456511	6.689622	6.564558
SRSF1	10.684741	10.710579	10.617423	11.017299	10.535507	10.801382	10.421608	10.541543	10.788415	10.354988	10.437256	9.777125	10.779032	10.608601	10.815024	10.884953	10.76041	11.039644	11.012196	10.941749	10.688788
MIR142	7.457324	7.733804	6.836554	7.812748	7.719451	7.775973	7.28125	7.323366	8.194274	6.334614	8.134175	5.259203	7.77033	7.766422	6.414849	7.004625	6.102504	6.983357	6.970591	5.795198	6.680471
SKA2	6.558687	6.379376	6.320973	7.164608	6.179631	7.051387	6.517909	6.81361	6.382305	6.132777	6.095258	6.095678	6.413064	7.651568	7.216702	7.239624	7.758224	7.082077	7.665036	7.368198	7.1931
MIR301A	3.599123	3.389598	3.210506	3.755845	3.400213	3.514491	3.203672	3.65994	3.596819	3.22085	3.71201	3.095981	3.449391	3.946836	3.954305	3.492463	3.669385	4.750458	3.810398	3.380194	3.311302
USP32	9.74894	10.036057	9.911486	9.768272	10.130636	9.968988	10.533519	9.779275	10.034457	9.511057	10.364364	9.167273	10.162067	9.247185	10.2392	9.651477	9.822941	10.31604	10.574577	9.690784	9.784074
APPBP2	8.990982	8.814961	8.395228	9.123987	8.681439	8.87804	8.888193	8.718319	8.866428	8.40846	8.889959	7.723959	8.751726	8.927162	9.075917	9.001956	8.856787	9.195574	9.262051	9.162489	8.974266
INTS2	7.878431	7.854317	7.560434	8.244115	7.284507	7.869405	7.708318	8.014069	7.803322	7.291891	7.485036	6.915691	7.665097	7.754081	8.053334	7.770969	7.508588	8.272827	8.057394	8.275728	7.940454
CCDC47	8.198245	8.579237	7.993187	8.398129	8.152136	8.385396	7.840147	8.18967	8.326729	7.778527	8.477541	7.157021	8.010217	8.369554	8.38076	8.430353	8.052572	8.536714	8.366614	8.402642	8.310955
CSH2	7.471523	7.253476	8.024012	6.645609	7.497226	7.674432	7.555824	7.699632	6.709127	7.634256	7.343626	7.64037	7.139769	7.478128	7.074417	6.072939	7.026779	6.815826	7.133053	6.909048	7.413913
CD79B	8.627357	8.385811	8.094269	8.999937	8.3544	8.970048	7.99074	8.699752	8.854989	8.058854	8.273674	8.015796	8.495825	9.562221	8.264242	8.42063	8.264335	8.866552	8.183738	8.454952	7.905043
ICAM2	9.040914	9.380367	9.104926	9.491416	9.050322	9.429488	9.043182	9.405431	9.237604	9.03404	9.171097	8.17255	9.086952	9.483446	8.985836	9.132841	8.70696	8.987025	8.638778	9.050586	9.224185
POLG2	7.551175	7.682801	7.195309	7.883213	7.184704	7.456252	7.201327	7.491094	7.821465	7.015559	7.176216	6.637681	7.430267	7.653907	7.567725	7.369765	7.459652	7.685309	7.493788	7.296774	7.365887
DDX5	11.480964	11.274856	11.075185	11.590176	11.076485	11.358395	11.223226	11.264891	11.586574	11.207895	11.178817	10.506972	11.595462	11.271125	11.289354	11.528469	11.29907	11.619119	11.557374	11.591768	11.429001
AMZ2P1	7.688977	6.883324	6.27662	7.077776	7.779124	6.856384	6.792317	6.373805	6.77267	6.570376	6.897262	6.617654	6.775518	7.255839	6.550418	6.85665	7.708611	6.97477	7.591527	7.084767	6.47247
SLC16A6	8.395479	8.629829	8.407386	8.916744	9.141569	8.473527	9.050375	8.296393	8.586177	8.124208	8.908281	8.191331	8.588744	8.142454	8.567468	8.720428	8.732446	8.801886	9.176404	8.909675	9.18115
ABCA5	7.825248	8.03886	7.539121	8.022088	7.760117	7.949489	7.666631	7.573419	7.979896	7.010278	7.454194	6.826318	7.665155	7.612188	7.989084	8.039574	7.657924	8.325501	8.742686	8.853216	7.596814
CD300LB	8.043725	8.560491	8.333686	8.688138	8.715174	8.598256	8.222467	8.379158	8.640509	8.626305	8.999868	7.834298	8.39794	8.285563	8.300446	8.025488	8.281548	7.978847	8.331548	7.942316	8.593347
CD300E	8.08841	8.289463	8.393431	8.744896	8.882501	7.935195	8.459174	8.318998	8.716206	8.578915	9.101237	8.335574	8.445862	8.226003	8.596399	8.279886	8.91803	8.172989	8.498376	8.309698	10.026561
CD300LF	8.273008	8.88011	8.764118	8.524684	8.71713	8.847768	8.986949	8.456095	8.659672	8.427058	9.312655	8.537381	8.757049	8.059162	8.906941	8.191264	8.556452	8.279266	8.80181	8.722729	8.920182
[truncated: 2,702 more rows]
