# Supplementary material for: Biomarker prediction in autism spectrum disorder using a network-based approach
Source: BMC Med Genomics. 2023 Jan 23;16:12. doi: 10.1186/s12920-023-01439-5 (PMC9869547; doi:10.1186/s12920-023-01439-5)
Supplement: Supplementary file 2 — Additional file 2. The control gene expression matrix (\documentclass[12pt]{minimal} \usepackage{amsmath} \usepackage{wasysym} \usepackage{amsfonts} \usepackage{amssymb} \usepackage{amsbsy} \usepackage{mathrsfs} \usepackage{upgreek} \setlength{\oddsidemargin}{-69pt} \begin{document}$${\mathbb{E}}_{{n_{C} \times \mathop m\limits^{\prime } }}^{{S^{C} ,\mathop G\limits^{\prime } }}$$\end{document}EnC×m′SC,G′). [file 12920_2023_1439_MOESM2_ESM.csv]

	GSM650876.CEL.gz	GSM650877.CEL.gz	GSM650878.CEL.gz	GSM650879.CEL.gz	GSM650880.CEL.gz	GSM650883.CEL.gz	GSM650885.CEL.gz	GSM650923.CEL.gz	GSM650924.CEL.gz	GSM650930.CEL.gz	GSM650931.CEL.gz	GSM650944.CEL.gz	GSM650946.CEL.gz	GSM650950.CEL.gz	GSM650951.CEL.gz	GSM650954.CEL.gz	GSM650959.CEL.gz	GSM650968.CEL.gz	GSM650969.CEL.gz	GSM650970.CEL.gz	GSM650975.CEL.gz
LINC01128	7.575569	7.81717	7.695029	7.495486	7.462981	7.086119	7.187736	7.155224	7.489574	8.201512	7.554474	7.515678	7.907138	8.179843	7.881976	7.736908	7.800728	7.591349	7.927571	7.807398	8.057399
ISG15	7.624894	7.117802	7.520475	7.474655	7.412729	7.167821	7.685093	7.735854	7.190735	7.064595	7.233101	8.699819	7.373696	7.414944	7.302315	7.404726	7.685369	7.509189	7.263457	7.344701	7.536274
SLC25A33	8.693018	8.428586	8.340659	8.281868	8.269921	7.87342	8.462543	8.36053	7.973997	7.547395	7.120321	7.594758	7.780251	7.291135	7.469125	7.744339	7.779572	7.807796	7.575769	7.436038	7.669425
RBP7	6.947236	6.634827	5.75642	5.909541	6.397363	6.477703	6.159352	6.675923	6.397966	5.289753	6.415764	6.298439	6.546234	5.860817	6.261531	6.328678	5.939276	6.493185	6.298535	6.393383	6.24152
PGD	10.159275	10.304521	10.166557	9.074119	10.255038	10.166952	10.099866	10.138683	10.917744	10.430772	11.156701	10.934496	10.781862	10.07806	10.717894	10.85205	10.657963	10.796962	11.048911	10.859075	10.775936
UBIAD1	8.335236	8.773177	8.857473	8.631237	8.673587	8.577993	8.745144	8.646734	8.61068	9.336596	8.918345	9.2376	9.100146	9.611677	9.268898	9.350569	9.375189	9.049579	9.326099	9.153984	9.203453
RNU5E-1	8.520968	9.296638	8.479556	7.943089	7.649848	8.880995	8.543408	8.283479	6.52622	6.632364	7.469477	7.375854	7.116267	8.037542	7.798727	7.891983	7.018247	7.737683	7.520148	7.649488	6.737857
PLOD1	7.619641	7.701079	7.280345	7.310211	7.447491	7.47243	7.563598	7.948138	7.589527	8.126239	8.619345	8.702195	8.321769	7.770836	8.226154	8.390594	8.06435	8.210258	8.376519	8.484643	8.091333
TNFRSF1B	9.490986	9.995196	9.741935	8.800254	9.681909	9.386273	9.668217	9.946775	10.052153	10.098809	10.496497	10.597521	10.544351	9.989231	10.376357	10.219468	10.475235	10.391139	10.34487	10.365919	10.146955
TMEM51-AS1	6.698524	6.09738	6.424072	8.034277	6.182639	6.425591	6.960098	7.322784	6.413924	6.862045	7.078866	6.50016	6.456892	6.42976	6.555847	6.386501	6.637673	6.514217	6.520938	6.378031	6.16471
PADI4	8.2414	8.058723	7.706531	6.929022	8.220003	7.854819	7.039836	8.490702	8.589825	7.643027	9.593005	8.318027	8.29327	7.519333	8.281211	8.278577	8.135989	8.373603	8.702863	8.468952	8.238555
RPS14P3	7.29908	7.390956	7.599544	7.483071	7.304963	7.240734	6.944671	6.752194	6.865184	7.69212	7.301212	7.139076	7.819957	7.911206	7.382297	7.784802	7.410756	7.566841	7.604159	7.68567	7.18288
CDA	9.160534	9.61122	9.487273	7.694039	8.872539	8.985589	9.114941	9.387964	9.794461	9.730836	11.365004	10.367348	10.893232	10.275354	10.259313	10.659705	10.575294	9.995538	10.357599	9.971027	10.787402
HS6ST1	7.004673	6.979713	7.289464	7.451528	6.367989	5.791678	5.469307	7.890793	7.246983	6.640327	6.617138	7.653312	7.650922	7.305591	7.063843	7.780606	7.502211	7.502401	6.996671	7.576047	7.767424
ALPL	8.106435	8.489996	8.407702	7.968992	8.721043	8.541831	8.688743	9.677439	9.04843	10.38963	10.302626	9.529467	9.69334	9.494941	9.792066	9.18846	9.639807	9.639063	9.928629	9.669185	9.534124
LINC00339	6.934694	7.623241	6.835117	7.870638	6.852056	7.237873	7.177194	6.852259	6.970396	6.525611	6.953419	7.052828	7.165059	7.212104	7.185103	6.867442	6.701501	6.693247	6.629296	6.858841	7.20552
RPL11	10.264736	9.294463	9.002326	9.391733	9.210497	9.839437	9.756468	8.869756	8.174729	8.391847	8.061292	7.854386	9.284046	10.550413	8.620011	9.139342	8.477219	8.783302	8.654408	9.010247	7.974534
PITHD1	7.810869	7.461658	7.864808	7.3979	8.205643	7.659064	8.152786	7.505372	7.447169	8.058405	7.816728	7.563919	8.993284	7.473403	7.510487	7.981863	7.614707	7.779876	7.74376	8.051936	8.589588
RHD	5.769509	5.755782	5.891475	5.626169	6.013164	5.95714	5.883109	6.185831	5.921681	6.681599	6.598604	4.96757	6.908905	5.568271	6.260676	5.841648	5.743156	6.024366	5.928833	6.105604	5.739895
TMEM50A	10.157442	9.785955	10.08891	9.835461	9.762895	10.286334	9.683483	10.073404	10.282652	10.898217	11.206757	10.638146	11.058963	10.848244	11.150011	10.977188	10.92682	10.845043	10.953731	11.031386	10.876727
LDLRAP1	8.123919	8.567773	9.208916	8.860063	8.907137	8.622846	8.822084	8.401134	8.831552	9.634088	9.079378	9.193167	9.420564	9.833821	9.320531	9.515161	9.384981	9.26047	9.35499	9.291074	9.479257
PDIK1L	7.41087	7.443945	7.507268	7.333788	7.551741	7.642857	7.601625	7.232414	7.263717	6.615096	6.702451	6.519059	6.965453	7.137929	6.609666	6.71201	6.778993	6.649383	7.011328	6.856652	6.893755
CD52	10.643119	10.958545	10.078298	10.322758	9.737347	10.140104	10.511955	9.744844	9.463091	11.454103	10.908559	10.860995	11.85987	12.169657	11.529987	11.192763	11.146018	11.686013	11.483666	11.527982	11.384198
ARID1A	8.313745	9.082356	9.306294	8.602466	8.804753	9.120833	8.859023	8.812807	9.456453	9.315352	9.712713	9.764574	8.999828	9.110411	9.543809	9.348822	9.439506	9.29023	9.312199	9.076564	9.65146
ZDHHC18	10.126688	10.020309	9.963758	8.992816	9.804685	9.94622	9.733672	10.295402	10.49256	10.217812	11.196374	10.606467	10.255854	9.95601	10.323214	10.612379	10.201411	10.159971	10.281242	10.219617	10.275949
TMA7	6.450877	6.081687	3.975371	4.724819	5.343474	5.885106	4.224826	3.299219	5.534554	6.402863	5.218536	5.352598	6.820342	7.590814	5.491144	6.974204	6.218847	6.280044	7.441387	6.463911	6.114539
SCARNA1	6.188317	6.670191	6.112475	5.748338	6.317394	6.497132	5.928031	5.554713	5.825588	5.529512	5.362224	5.394198	5.725512	5.781588	5.520694	5.61412	5.503036	5.621783	5.409923	5.500637	5.908125
THEMIS2	8.811627	9.133201	8.93651	8.445085	9.03941	9.169352	8.745884	8.896098	9.599371	9.548032	10.392511	10.208291	9.947998	9.291018	9.956697	10.017637	9.862671	9.685004	9.83229	10.084691	9.989575
PHACTR4	7.879768	8.690391	8.549077	8.076402	8.131351	8.341223	8.16013	7.541015	8.55452	9.095413	9.036551	9.451591	8.999088	8.746165	9.28501	8.874743	8.980374	9.186213	9.462231	8.916596	9.365124
EPB41	10.730568	11.300914	11.373352	11.123471	11.683574	11.251531	11.465858	10.900385	11.057495	10.253748	10.637865	10.205751	10.763798	10.161194	10.485586	10.754804	10.356949	10.565162	10.529631	10.492895	10.915143
LCK	9.220325	9.469001	9.509358	9.498984	9.470243	9.224429	9.484611	9.37958	9.290685	10.179043	9.609294	9.852849	10.170842	10.383871	10.143486	10.150824	10.13797	10.019544	9.973774	10.000759	10.133832
HDAC1	9.789226	10.444084	10.404288	10.268669	10.263656	10.275711	10.328575	9.886597	10.317355	9.863824	9.316885	9.652876	9.761289	9.892802	9.863385	9.878418	9.78098	9.743791	9.834064	9.967072	9.735312
ZNF362	7.470381	8.096957	7.87729	7.784044	7.704966	7.531967	7.747435	8.017953	7.795119	8.553993	8.472514	8.544022	8.704221	8.583243	8.337615	8.677379	8.317577	8.336117	8.420918	8.457491	8.494351
ZMYM1	7.106166	7.587889	7.562253	7.345408	7.792795	8.006831	7.663346	6.83371	7.551141	6.916624	6.655044	6.659993	7.132465	7.315834	6.963626	7.199637	6.891344	6.769753	6.912715	7.072251	7.28094
NCDN	7.613401	7.481668	7.773844	7.885803	7.64259	7.465798	7.765395	7.917517	7.784028	8.439198	8.312305	8.482541	8.249401	8.570465	8.370635	8.437752	8.304236	8.44613	8.273904	8.260932	8.384309
AGO4	9.781023	9.44677	9.475585	8.736081	9.384321	9.743619	9.200102	9.610641	10.137012	8.49529	9.343037	9.247657	8.985362	8.477081	9.161265	9.31765	8.775879	8.882149	9.121333	9.294708	8.974631
THRAP3	9.360026	9.737527	9.735296	9.328752	9.630733	9.915962	9.263964	9.03332	9.798438	8.64066	8.695524	8.995165	8.616994	8.700183	8.908018	8.825195	8.803185	8.720569	8.905345	8.787113	8.846549
RPS27	9.036186	7.978983	6.819926	8.056188	7.454465	8.772842	6.95227	7.020076	6.194321	7.073652	5.905501	5.96174	8.071792	9.281637	6.760957	8.047013	7.236628	7.032374	7.711625	7.856968	7.200217
UTP11	7.172666	7.739259	7.275215	7.25115	7.799513	7.866549	7.311254	6.994436	7.488176	7.017963	6.670871	6.807019	7.60547	7.516451	7.188638	7.518379	6.94193	6.91492	7.37229	7.061415	7.314872
AKIRIN1	10.474724	10.405283	10.486682	10.38625	10.52972	10.250326	10.279256	10.378814	10.357629	9.554914	9.672898	9.407742	9.790743	9.665928	9.639009	9.821193	9.472593	9.446078	9.633838	9.893931	9.787762
NDUFS5	8.315171	8.247212	7.935158	8.553601	8.202038	8.640087	7.417832	7.941234	7.796933	8.98953	8.776348	8.858742	9.448795	10.168716	9.20307	9.2676	8.73036	8.987585	9.08504	9.069629	8.433126
MIR30E	6.76656	7.121343	6.760156	6.155825	7.077124	6.932188	7.055141	6.760139	7.138483	7.565854	7.700691	7.844462	7.8244	7.950108	7.782921	8.032753	7.382905	7.672963	7.867258	7.976262	7.84606
PPCS	8.682704	8.546636	8.351239	8.14732	8.626813	8.352958	8.451072	8.109883	8.554401	7.452231	7.441573	7.489191	8.130756	8.099152	7.768667	8.017451	7.62738	7.7059	7.64785	7.831878	7.54872
PPIH	8.266594	8.269146	7.934588	8.292833	7.93275	7.880735	7.81456	7.733634	7.979917	7.566646	7.283525	7.398074	7.671674	7.791624	7.588734	7.787689	7.61229	7.460017	7.788211	7.548525	7.593093
RNF220	7.845472	7.925917	8.04764	7.962689	7.707304	7.800849	7.876861	8.053277	7.839545	8.414582	8.453415	8.771	8.688888	8.895584	8.522135	8.637467	8.579347	8.47584	8.522491	8.66641	8.429502
RPS8	10.196732	9.710823	9.752073	10.496237	9.787911	9.98611	9.87104	9.79004	9.072652	9.528185	9.072566	8.907115	9.979833	10.928416	9.382945	9.825165	9.439307	9.903951	9.627266	9.838388	9.084732
SNORD55	8.274457	8.265526	7.704142	8.044806	7.406823	7.508053	8.255771	7.636493	7.043244	7.84427	7.385618	7.716599	8.048274	8.67431	7.802311	7.739791	7.615528	7.978647	7.718022	7.973703	7.585352
SNORD46	10.178806	9.531756	9.800076	10.041028	9.586531	9.534895	10.039795	10.336672	9.342275	9.212398	9.026977	8.884721	9.221348	10.251388	9.487161	9.277679	9.343027	9.574739	9.04049	9.127903	8.913761
SNORD38B	6.072695	6.773879	6.228165	6.645553	6.389459	6.600276	5.871995	4.62398	5.864599	5.467328	5.374069	5.59244	6.170904	6.195361	6.043888	6.171172	5.779878	5.554416	6.293203	6.198361	6.287971
TOE1	7.413242	7.676293	7.541854	7.53026	7.350116	7.06611	7.415871	7.415291	7.079414	8.128544	7.907246	8.235369	8.215993	8.027134	8.052664	8.272065	7.95507	8.001513	8.254529	8.246131	8.14637
UQCRH	6.225054	6.8587	6.577291	6.443159	5.852388	6.90947	6.68918	6.069567	5.912294	6.383466	6.159772	6.189636	6.608875	6.059213	6.438459	6.279155	6.310795	6.074325	6.147887	6.081554	5.646986
CYP4Z1	5.931021	5.313455	5.745871	6.21827	5.060776	5.721051	5.560592	6.546919	6.343594	6.06282	5.932572	5.882842	5.668764	5.842646	6.120861	5.716007	6.024753	6.278205	5.5994	5.9398	5.604216
FOXE3	8.925066	8.779202	8.803528	8.755726	9.047507	8.362892	9.123436	9.199946	8.688252	8.078619	8.280191	8.297896	8.220508	8.103703	8.291325	8.062166	8.420419	8.588631	8.190076	8.170451	8.136599
STRADB	9.853577	11.107162	10.393538	10.733987	11.566369	10.205436	11.380618	10.44588	10.43547	11.224937	11.43517	10.217991	12.027737	10.282872	10.882321	11.604138	10.760032	11.178119	11.16226	10.964939	11.504069
RNF11	8.618671	9.042764	8.56077	8.466712	9.448626	8.997828	9.075879	8.237385	8.544176	7.775332	7.882817	7.330238	8.353311	7.384967	7.603586	8.455361	7.202064	7.497914	7.692453	8.105112	8.737126
GPX7	6.802734	7.384341	7.120406	7.340487	7.276721	7.131408	7.440285	6.848184	6.996693	8.483243	7.712237	7.909149	8.482848	8.906799	8.163557	8.395878	8.132184	8.043564	8.265453	8.331436	8.625919
SHISAL2A	7.586525	7.932871	8.193265	7.876023	7.731267	7.693565	7.889846	7.491098	7.657515	8.622692	7.924593	8.20415	8.238011	8.758448	8.67634	8.562471	8.3333	8.281591	8.608983	8.527431	8.857431
MRPL37	8.963082	9.424805	8.87295	8.96657	9.048904	8.705787	9.062411	8.815239	9.021982	9.899318	9.620934	9.672812	10.012451	9.957264	9.671198	9.967682	9.74132	9.907757	10.007224	9.831514	9.743906
HOOK1	5.29078	5.715359	5.643886	5.365955	5.919344	6.034287	5.893459	5.117885	5.006496	5.481703	4.980461	4.544838	5.396107	6.072396	5.084002	5.316152	4.859895	4.903148	5.019531	5.164899	5.37455
USP1	7.999909	8.27234	7.968588	8.020103	8.589096	8.646428	8.091752	7.494821	8.046836	7.0675	6.986798	6.901708	7.778411	7.776685	7.390581	7.425036	6.997162	6.736131	7.340793	7.574518	7.301124
ATG4C	7.303582	7.543539	7.371841	7.444191	7.74944	7.868184	7.334456	6.783652	6.80551	7.680909	7.378745	7.554995	8.065252	8.525265	7.714365	8.021198	7.744625	7.527976	7.973865	8.21267	8.032223
ALG6	7.413845	8.152772	7.574888	7.524012	7.907201	8.202491	7.891677	6.875773	7.690928	6.68972	6.190847	6.307687	6.937153	7.039665	6.205849	6.710068	6.566928	6.439767	6.886424	7.154156	7.136549
EFCAB7	5.2839	5.844936	5.215602	5.258354	5.257281	5.882081	5.778392	4.980263	5.139086	5.746401	5.318209	5.238641	5.820101	6.287571	5.526062	5.595277	5.355803	5.283555	5.566655	5.738321	6.019645
MIER1	8.870826	9.08646	8.9591	8.822831	9.36185	9.577141	9.123113	8.653103	8.978592	8.284388	8.390139	7.898029	8.826541	8.933576	8.418228	8.599133	8.330307	8.052538	8.548839	8.429672	8.73608
IL23R	5.933703	4.983144	5.216788	5.607127	5.050729	5.243599	4.893157	4.978516	5.440878	5.159476	5.950435	5.568093	5.630813	4.934777	5.521639	5.496061	5.162408	5.238447	5.358765	5.213214	4.975756
TYW3	7.98237	7.553846	7.987542	8.208728	7.960273	8.328796	7.958777	7.533751	7.356502	7.528139	7.060342	6.992145	7.168891	7.915334	7.234191	7.269779	7.3317	7.221868	7.423226	7.383741	7.21464
ACADM	8.271276	8.335482	8.028735	8.318619	8.370508	8.986354	8.406327	7.486677	7.880241	8.393304	7.535664	7.800167	8.682738	8.861251	8.307866	8.138821	8.094494	7.986167	8.391969	8.280723	7.819131
RABGGTB	7.818308	8.181681	8.007989	8.143102	8.026204	8.597652	8.203809	7.119206	7.98712	6.853794	6.173178	6.772532	7.073105	7.599136	6.668258	7.003441	6.728444	6.404204	6.886048	7.172532	7.051312
SNORD45C	6.582905	6.48376	6.640942	6.674494	6.977837	7.296061	6.560065	5.948238	6.383129	5.795972	5.27508	5.533396	5.984298	6.53342	5.761628	5.801637	5.688273	5.941856	5.901136	5.918628	6.065042
ST6GALNAC3	4.34572	4.735029	5.019975	5.87448	6.092132	4.986873	5.618025	5.454631	5.169368	5.666161	5.767121	5.229836	5.045783	4.40342	4.916996	4.798703	5.570897	5.705277	5.310847	4.722756	4.441342
ST6GALNAC5	5.360631	6.117655	6.129555	7.148199	4.984791	4.486067	6.258444	6.559194	5.126264	5.666047	6.495978	6.409279	4.364374	6.690538	5.832875	5.156892	6.112988	6.052068	5.70747	5.402759	5.176039
AK5	6.518506	6.774795	7.727228	7.489632	7.699274	7.895252	7.057355	6.03222	7.279955	7.98115	7.090523	7.196333	7.780961	8.424307	7.901984	7.988404	8.297189	7.837044	7.952096	7.846983	8.231498
MIGA1	7.647624	8.118466	8.118113	7.962221	8.037561	8.481398	8.084159	7.611681	7.97895	7.766308	7.181502	7.129715	7.66266	7.98405	7.522665	7.717504	7.336303	7.378065	7.65089	7.762887	7.935863
DNAJB4	6.557969	7.02627	6.617762	6.753526	7.269438	7.075761	6.885845	6.181612	6.435223	6.266365	5.831948	6.014066	6.373175	7.005936	6.067999	6.292357	6.012583	5.778727	6.267911	6.298744	6.51201
IFI44L	8.560132	11.712634	7.966836	8.045753	9.997137	10.275967	8.988906	7.057401	8.331049	7.759679	7.50045	12.159826	9.069843	8.834677	8.539593	8.248133	9.538994	8.267751	8.728787	7.796658	9.93354
IFI44	7.923365	10.203156	7.050677	7.133445	8.974474	9.211796	7.895307	5.853149	7.457381	7.008149	7.042096	10.908473	8.203072	7.828435	7.752935	7.769469	8.335798	7.449792	7.865262	7.296264	9.002653
PRKACB	9.624668	10.065719	10.015539	10.315871	10.195221	10.632218	10.238318	9.319869	9.728349	9.79971	9.01863	8.851799	9.924076	10.596052	9.473932	9.652904	9.681735	9.501638	9.597063	9.78846	9.946849
RPF1	7.599123	7.931042	7.64043	7.989767	7.814273	8.604278	7.534119	6.930083	7.342399	7.666886	7.248621	7.411178	8.206353	7.795855	7.779499	8.096816	8.038428	7.560916	8.031306	7.54315	7.647015
SH3GLB1	9.386779	9.252642	9.183967	9.169894	9.432748	9.472477	9.09129	9.336105	9.463268	9.064577	9.165406	8.965872	9.305645	8.943179	8.92874	9.099671	8.837143	8.469695	8.985849	9.047059	9.001546
HS2ST1	7.967316	8.538673	7.990584	8.28329	8.52277	8.553643	8.406577	7.765916	8.481029	7.873831	7.548914	7.642539	7.932037	8.1529	7.921295	7.815176	7.657993	7.398728	7.748165	7.995914	8.101505
LMO4	7.273516	7.415822	7.112409	6.692797	7.333902	7.094748	7.384295	6.813673	7.58293	6.227925	6.26838	6.475352	6.867269	6.27672	6.259693	6.370527	5.936932	6.236726	6.382408	6.411825	6.216955
PKN2	9.94212	9.706481	10.002368	9.559583	10.345015	10.694673	10.013786	9.714362	10.177815	8.811606	9.523201	9.014383	9.152357	9.457875	8.985925	9.496577	9.056525	8.656815	9.06161	9.253642	9.553823
ZNF326	7.15936	7.368937	7.300149	7.174421	7.461139	7.66365	7.222929	6.719266	7.094229	7.155385	6.553323	6.78033	7.30317	7.480861	6.896715	7.192819	6.704556	6.720554	7.091096	7.312569	7.064305
CDC7	6.076959	6.479243	6.428953	5.882476	5.989078	6.487086	5.691214	6.001657	6.298543	5.326306	5.342205	5.286056	5.788687	5.623209	5.621547	5.815558	5.395651	5.473143	5.452147	5.688113	5.31678
RPAP2	7.235206	7.859562	7.610892	7.879172	7.848635	7.884519	7.707475	6.908682	7.019519	8.205298	7.722994	7.464611	8.294114	8.662567	7.861027	7.985407	8.131787	7.754932	8.223237	8.22047	8.258579
SNORD21	8.129888	8.224945	8.326279	8.047887	8.040851	8.41302	8.230125	7.476451	7.68783	6.649093	6.218872	6.476344	6.376069	7.01211	6.354112	6.785351	6.818767	6.568414	6.826024	6.951953	6.865136
MTF2	8.997306	9.200998	9.158471	9.210004	9.132047	9.585387	9.101474	8.795124	8.924088	8.285883	7.853171	8.071673	8.426438	8.603154	8.255944	8.435653	8.196571	8.104536	8.35759	8.51955	8.345909
CCDC18	5.334388	5.751656	5.675495	5.565191	5.823358	6.181225	5.933245	4.838783	5.047817	5.14298	4.930135	4.901452	5.542042	5.628651	5.023522	5.16728	5.259582	5.077831	5.122396	5.4785	5.434934
ABCD3	8.29111	8.779938	8.752567	8.832698	8.83502	9.293421	8.64049	8.145485	8.744525	7.28057	6.962925	6.992513	7.449617	7.67756	7.197382	7.303941	7.13315	7.067102	7.337177	7.60789	7.482447
PTBP2	8.584863	9.416335	9.108922	8.836488	9.31049	9.485937	9.087659	8.014067	8.640324	8.665129	8.006196	8.140873	8.292386	8.779294	8.370741	8.460168	8.492507	7.799082	8.127877	8.715596	8.743624
AGL	7.674066	8.127656	8.101838	7.917125	8.208815	8.723033	7.970753	7.203343	7.929537	7.328979	7.207218	7.412851	7.456366	7.766044	7.432128	7.704838	7.518186	7.184712	7.394954	7.733521	7.759312
SLC35A3	8.075145	8.398153	8.367611	8.269609	8.623392	8.845669	8.49273	7.784725	8.164087	7.353481	6.610232	6.82659	7.305083	7.580434	7.148491	7.24144	7.0981	7.051086	7.522977	7.627447	7.613222
TRMT13	7.752494	8.328262	8.295224	8.274696	8.466652	8.9777	8.271877	7.29702	7.753618	8.696533	8.129632	8.130153	8.400704	9.093371	8.185518	8.826292	8.301489	8.124148	8.478947	8.885537	8.722257
RNPC3	8.992928	8.965805	8.762312	8.783086	8.957114	9.3223	8.945784	8.474441	8.368938	9.816556	9.711824	9.413933	9.3469	10.012897	9.792034	9.727498	9.291848	9.283847	9.582855	9.180951	9.633958
FAM102B	7.63711	8.342694	7.986104	7.831262	8.070991	8.245919	8.118889	7.296842	8.014531	7.397996	7.11331	7.516349	7.697965	7.401406	7.521666	7.526395	7.19307	7.193852	7.48448	7.727873	7.825791
PRPF38B	8.847344	8.522853	8.8821	8.89525	8.825763	9.179479	8.916966	8.29638	8.815973	7.934689	7.815938	7.828254	8.457574	8.746282	8.085144	8.339438	7.969394	7.935516	7.995502	8.591959	8.420475
STXBP3	9.152917	8.831771	8.656984	8.778335	9.110713	9.744272	8.726998	8.747561	9.149105	8.453716	8.583697	8.257521	8.91681	8.803752	8.563525	8.66694	8.436532	8.031372	8.616331	8.684898	8.501494
ELAPOR1	8.583827	8.059735	8.417023	7.568899	8.173082	7.118492	7.453793	8.970421	8.887316	9.207747	9.384171	9.609592	8.84763	8.826243	9.617584	9.432844	7.366895	9.082884	9.185962	8.721763	7.918784
GNAI3	9.671092	9.864992	9.601052	9.428063	9.911294	10.037762	9.520597	9.308228	9.808861	8.807997	9.219339	8.987536	9.465469	9.155973	8.854986	9.310455	8.898253	8.71824	9.219839	9.07129	9.116399
MIR197	8.371796	8.118944	8.331352	9.041361	8.15404	8.35734	8.334305	8.894056	8.54815	8.96459	9.119183	9.073839	8.6551	8.713068	8.936226	8.794371	9.031797	9.028349	8.892305	8.467938	8.680715
GSTM1	6.549796	8.177701	5.947653	7.360672	6.148707	6.791405	7.143262	6.239261	7.866602	8.135756	8.012001	8.291243	8.268475	8.194684	8.169185	8.109539	6.365057	7.164396	7.954149	7.815744	7.141106
GSTM5	4.961529	5.275085	4.917326	5.580236	5.364771	5.16463	5.411883	4.886573	5.412939	6.328437	6.123548	5.799405	5.617563	5.976938	5.718589	5.733297	5.503961	5.800983	5.966122	5.312528	5.842856
AHCYL1	8.078833	8.45895	8.456993	8.050106	8.105787	8.623202	8.360809	8.026197	8.761597	8.760134	8.664053	8.944557	8.758051	8.826036	8.974017	8.92819	8.668051	8.632548	8.762275	8.973803	8.90238
CEPT1	9.127774	9.316168	9.255665	9.551718	9.688405	9.720741	9.450041	8.610517	9.088214	8.937742	8.33311	8.905894	9.305087	9.403531	9.077735	9.112997	8.735472	8.566058	9.104276	9.625297	9.145756
CHI3L2	6.868412	7.851066	7.669901	8.227391	8.245983	7.82874	8.033207	7.311136	6.813391	8.061923	6.820276	6.98238	7.953684	8.175656	7.984729	7.808036	7.650174	7.9076	8.158184	7.810141	8.153289
CHIAP2	5.11771	5.030546	4.99037	5.218209	4.690818	5.07771	5.088407	5.676311	5.276627	5.301158	5.393402	5.298113	4.800525	5.000063	5.057731	4.985108	5.33869	5.207184	5.091928	5.104743	5.006489
C1orf162	9.508446	10.483345	10.328117	9.966422	9.955381	9.847562	10.174742	9.936162	10.283547	10.388846	10.556936	10.688972	10.928607	10.090376	10.711624	10.183267	10.32174	10.079662	10.418752	10.304985	10.608127
MOV10	7.500325	8.461077	8.102083	7.924432	8.305033	8.238448	8.300159	7.849838	8.315923	8.620871	8.617433	9.98636	8.983162	8.963507	9.169704	8.900481	8.637579	8.977213	8.865905	8.71359	9.254487
SLC22A15	8.906904	8.623347	8.498961	7.971938	8.888114	8.94402	8.331506	8.529809	9.348946	7.940927	8.798959	8.799171	8.428803	8.094718	8.317648	8.44743	7.569298	7.873446	8.063795	8.53791	8.334365
TENT5C	9.719348	10.84624	10.638341	10.549226	11.618552	10.604291	11.298877	10.292058	10.264293	10.741163	10.364625	10.416459	10.820283	9.674992	9.801393	10.845336	9.766124	10.545459	10.421301	10.506111	11.397305
WDR3	6.644761	7.34051	7.035639	6.823337	7.05829	7.295259	6.904893	6.578156	6.769817	6.307768	6.131367	6.373833	6.480307	6.661534	6.567182	6.667653	6.260396	6.561037	6.54883	6.664295	6.628771
HSD3BP4	6.397792	6.303408	6.661437	6.454947	6.481106	6.449546	6.240229	7.563253	6.316454	7.320417	7.401044	6.993439	6.225571	6.96335	7.204179	6.227639	7.139927	6.87614	6.726306	5.908424	6.188983
LINC00328	10.451574	9.10598	10.115699	10.469355	9.5897	9.761438	9.550433	10.145512	9.860407	10.283285	10.332187	9.837802	9.729627	9.785264	10.042634	9.89593	10.167766	10.188917	10.001413	9.771206	9.885774
RBM8A	7.643842	8.241334	7.694041	8.177848	7.825277	8.12266	8.059022	7.711675	8.342001	7.193471	6.770417	7.401017	6.7691	7.011772	7.148216	7.011733	6.870978	6.729117	6.745972	7.076804	7.064868
PEX11B	7.568387	8.27155	8.106312	8.237962	8.015296	8.222889	7.999542	7.780988	8.185425	9.325968	9.002921	9.166406	9.559099	9.516143	9.4489	9.595081	9.18033	9.315484	9.343105	9.333605	9.391614
RNF115	7.707012	7.995372	8.067907	7.613632	7.810116	8.315496	8.079366	7.265194	8.102975	8.415441	8.272246	8.518767	8.62562	8.638306	8.559362	8.700504	8.470266	8.619114	8.754058	8.622122	8.744618
ABHD17A	7.576047	8.473907	7.497279	7.541106	7.470086	7.703113	8.152786	6.848618	7.901605	10.487691	10.390772	10.516386	10.810048	10.63816	10.944128	10.553724	10.485289	10.331454	10.275394	10.536343	10.621596
RNVU1-3	6.182626	6.514965	6.558446	6.556667	6.724859	6.94257	6.427659	5.37575	6.33462	7.560593	6.728528	6.590078	7.686933	8.03662	7.056503	6.904708	7.599454	6.899739	7.45604	7.533053	7.708225
RNVU1-19	6.892721	6.996642	6.846253	6.032272	6.940758	7.433563	6.328245	6.466104	6.049249	6.481605	7.382304	7.16878	7.158223	8.626631	7.292239	6.315834	7.49001	7.248679	6.939152	7.628106	7.116
PFN1P2	10.416168	11.208799	11.17389	10.914861	11.19311	10.692831	10.696576	10.864097	10.862529	12.533162	12.534023	12.437511	12.421991	12.339215	12.515308	12.436077	12.56519	12.294524	12.644055	12.305027	12.489571
H2AC20	10.698675	10.314755	9.800239	9.930593	10.045932	9.390803	10.023767	10.050925	9.579917	10.027012	10.064747	10.050707	10.600506	10.386507	10.156111	10.325013	10.067992	10.036149	10.238063	10.350874	10.210167
RPRD2	8.383703	8.981039	9.210207	8.644241	8.853872	8.917422	8.771213	8.43304	8.792009	9.343691	9.192177	9.289117	9.351491	9.357612	9.357943	9.359151	9.387229	9.293433	9.48838	9.247978	9.478875
PRUNE1	7.56322	7.96211	8.227837	7.510013	7.876286	7.81245	7.593275	7.457678	7.975987	8.366268	8.346574	8.197135	8.409512	8.203071	8.229348	8.425601	7.796291	8.118479	8.100371	8.038986	8.372866
MLLT11	6.995145	6.888406	7.303529	7.438284	7.134376	7.462611	6.908158	7.136419	7.091983	8.008889	7.763941	7.423105	8.013908	8.121925	7.873676	7.81324	7.837274	7.815875	7.851707	7.907606	7.951585
PSMD4	8.027322	7.740963	7.655731	7.511647	7.826181	7.585733	7.972014	7.78724	7.442146	7.428772	7.320595	7.474679	7.141284	7.094692	7.361622	7.508304	7.224885	7.4511	7.396045	7.635151	7.011548
LINC00302	5.794113	4.785984	5.413241	5.540239	4.522701	4.909624	5.12967	5.749727	5.209711	5.493761	5.702005	5.544478	4.749888	4.980938	4.934667	5.05049	5.525124	5.543108	5.357554	5.384471	5.116113
LCE2C	6.252046	4.832556	5.64513	5.822811	5.881331	5.641412	5.677543	5.952138	6.227139	5.531457	5.825735	5.676473	5.271481	5.512918	6.051578	5.575365	5.714525	6.277383	5.719378	5.694844	5.663534
LCE2B	7.611002	7.203895	7.706643	8.462661	7.819292	7.373696	7.549186	7.88908	7.528338	8.265911	8.252929	8.174008	7.770116	7.786218	7.977482	7.641255	8.175024	8.237963	8.031508	7.80924	7.729052
KPRP	6.181503	6.519964	6.190522	6.820438	6.545048	6.18735	6.565258	6.843702	6.703223	6.961043	6.973228	6.861064	6.325502	6.604198	6.596047	6.305593	6.600005	6.829453	6.391275	6.297283	6.377934
SPRR1A	7.172258	6.651585	7.219823	7.416309	6.92603	6.856639	7.157784	7.410133	6.998644	7.679036	7.845061	7.652174	7.223273	7.293518	7.268523	7.25522	7.578363	7.722935	7.584878	7.301956	7.244624
LELP1	7.051214	6.656862	7.11613	7.823645	7.032279	6.979646	7.220181	7.707515	7.043692	7.609628	7.713349	7.327228	6.999456	7.173646	7.316536	7.037629	7.421044	7.593386	7.092478	7.100051	7.102187
S100A9	10.315365	10.168246	9.389934	9.062195	9.597467	9.832165	9.335959	10.392602	9.930345	10.175588	10.853086	9.98218	11.01305	10.698598	10.204401	10.982641	10.126702	10.286685	10.402497	10.750639	9.979091
SNAPIN	7.692212	7.85735	7.361123	7.431829	7.509897	7.357311	7.822815	7.488504	7.632936	8.239495	7.840879	8.140548	8.739423	8.519256	8.203428	8.518689	8.158474	8.177671	8.414404	8.377854	8.527863
UBAP2L	8.803742	9.754566	9.66062	9.280465	9.40842	9.698967	9.33608	9.216715	9.732172	10.022577	10.043581	10.17183	9.759803	9.944159	10.010372	9.929452	9.969838	9.793173	9.952225	9.787535	10.058116
HAX1	8.024369	8.307704	7.644923	7.650982	7.640143	7.730755	7.444832	7.376983	7.287903	8.274082	7.973465	8.03803	8.877894	9.058897	8.314366	8.554922	8.252646	8.181771	8.513459	8.416162	8.154663
CKS1B	9.081754	8.359208	8.489013	8.945682	8.807778	8.362431	8.577271	8.984233	8.882342	7.665866	7.440938	7.558907	7.396239	7.965834	7.687878	7.616998	7.762278	7.780118	7.841143	7.891136	7.515827
SLC50A1	7.631073	8.242577	8.317565	7.911633	8.037564	7.870987	8.159992	7.828346	7.62559	8.779555	8.607503	8.868166	9.030029	8.954883	8.948374	8.939011	8.574472	8.833229	8.945195	9.026822	8.757268
DAP3	8.672091	8.745234	8.466781	8.384437	8.579899	8.474364	8.248933	8.002436	8.361655	7.534359	7.089603	7.533729	7.685732	8.112768	7.637929	7.672474	7.438586	7.488951	7.490534	7.816713	7.450041
SYT11	7.149349	7.479824	7.073314	6.835078	7.02409	7.061058	7.090254	7.038294	7.996281	7.412189	7.642982	8.101087	8.184825	7.470289	8.079061	7.826363	7.788991	7.678282	7.836577	7.918724	7.712602
SEMA4A	8.072461	8.60403	7.973817	7.474475	8.247045	8.074855	8.008819	8.366111	8.607597	9.218291	9.442436	9.242923	8.943841	8.474657	9.001172	9.241318	8.785486	8.990924	9.121882	8.953346	9.105399
GPATCH4	6.937418	6.811757	7.106775	7.101429	7.084036	6.717024	7.02375	7.642587	7.120299	8.0338	8.095038	7.455355	7.422109	7.869787	7.625663	7.39093	7.334838	7.603138	7.716184	7.395605	7.336632
CD1D	7.936433	8.17042	7.908887	7.972456	7.999765	7.754197	7.976848	7.78737	8.229759	8.50311	8.490996	9.290499	9.118629	8.57795	8.896075	8.742045	8.608942	8.931863	8.939125	8.975185	8.696035
CD1C	7.800867	7.453024	7.597242	7.696528	7.507499	7.790579	8.016964	7.181367	7.694095	7.716619	7.128863	7.734869	7.287984	8.01281	7.360977	7.582693	7.384647	7.503949	7.98211	8.348582	7.58542
OR10K1	5.919595	5.585566	5.487002	6.027528	5.936311	5.67429	5.519864	6.212002	5.870475	6.434639	6.778917	6.302245	5.373809	6.128736	6.305434	5.47059	6.211166	6.013834	5.953968	5.50669	5.526857
MNDA	11.410916	11.17529	10.850639	10.450516	11.346259	11.856386	10.250502	11.178391	10.993121	10.178641	11.324189	10.734161	10.922035	10.426537	10.499068	11.221049	10.520259	10.392505	10.595403	10.98521	10.697032
PYHIN1	8.818873	8.881048	8.441466	8.902999	8.591327	9.211713	9.040845	7.892372	8.880984	9.786511	9.91341	9.445797	10.454229	9.788138	10.453662	9.732804	10.178907	9.757238	10.139695	9.807585	10.138093
IFI16	9.069514	9.652339	9.048838	9.074427	9.293731	9.757772	9.197297	8.944619	9.300918	9.864484	9.574006	10.61384	9.930552	9.679154	10.007737	9.676688	9.848647	9.728635	10.041472	9.900578	10.126379
FCER1A	7.491781	6.887416	6.727864	6.810929	6.50199	7.177295	6.187337	6.71091	6.754313	6.913216	7.385024	7.342456	7.762467	7.175754	7.728309	8.175476	6.538997	7.324825	7.591206	7.228265	7.980031
FCRL6	8.477071	8.973332	8.492699	8.638309	8.1513	8.720792	9.072213	8.165126	9.667508	8.833492	9.164488	9.135701	9.347263	8.789329	10.211944	8.98661	9.171484	8.977034	9.118734	8.767399	8.92778
PEA15	8.034689	8.672816	7.98052	7.924109	8.548251	7.977445	8.170004	8.373446	8.452092	8.96189	9.123003	9.810319	9.906065	9.480606	9.65021	9.585446	9.128907	9.420326	9.845702	9.604373	9.582514
SUMO1P3	4.034273	4.49581	4.359302	4.476328	4.356779	4.520048	4.306413	4.377529	4.194327	5.656725	4.876268	5.22129	4.586666	5.237016	4.823043	4.450372	5.108506	4.556177	4.754772	5.549182	4.341129
NCSTN	8.076325	8.738046	8.524738	7.789376	8.283821	8.407739	8.359457	8.313246	8.860428	8.862147	9.342002	9.281192	8.957292	8.798648	8.966512	8.898402	8.945371	8.94165	9.095213	8.792968	9.086294
SLAMF7	8.124472	8.879525	7.620817	7.683021	8.00711	8.364974	8.204317	7.131294	8.483689	8.485126	7.869767	8.408284	9.040891	8.107014	8.53852	8.171279	8.106037	8.319635	8.87791	8.343633	8.677516
LY9	8.753274	8.9106	9.271864	8.895173	8.741228	8.915424	8.906587	8.522149	8.800631	9.65996	9.150668	9.232146	9.267073	9.789491	9.337703	9.59539	9.463549	9.51722	9.501463	9.506995	9.581078
UFC1	8.751468	8.434902	7.906807	8.409234	8.039402	8.298058	8.107884	8.155535	7.320936	10.653289	10.212408	10.170011	10.977465	11.140518	10.66669	10.835113	10.405099	10.380032	10.694361	10.573899	9.380377
FCER1G	9.732892	10.188961	9.518607	9.022261	9.503328	9.395163	9.38052	10.332043	9.249294	10.163576	10.792605	10.31293	11.12914	10.097293	10.747341	10.426693	10.184735	10.271093	10.443342	10.017289	9.788026
FCGR2A	10.524804	10.257336	10.350595	9.485197	10.345642	10.533857	10.036729	10.862296	10.789199	10.905759	11.31205	11.131048	11.569115	10.750015	11.050713	10.949956	10.76015	10.984742	11.125709	10.686016	10.942513
HSPA6	9.258958	9.389915	9.457207	8.89211	9.528342	9.619121	9.439791	9.674769	9.431863	8.673937	9.382917	9.300244	9.15117	8.963296	9.054865	8.867884	9.018698	8.734799	8.830332	9.011292	8.865588
FCGR2B	7.131196	7.595012	7.418863	7.546159	7.714829	7.640582	7.971815	7.309822	7.459305	7.895994	7.026833	8.169211	8.084102	7.837778	7.9534	7.588546	7.383616	7.705284	7.86831	8.437566	7.826273
FCRLA	8.207187	9.233948	8.973181	9.016036	8.709999	8.786646	9.392238	8.497953	8.371283	7.8546	7.697575	8.366214	7.64422	7.980499	7.869132	8.142505	8.105858	8.114009	8.054646	8.569574	8.165482
UHMK1	9.731546	10.005341	9.718923	9.646963	9.825308	9.821546	9.907775	9.435951	9.93972	8.431843	8.403119	8.425145	8.76661	8.8865	8.74905	8.797346	8.444252	8.461605	8.667608	8.788429	8.843939
MGST3	7.833945	8.1546	7.850378	7.931416	7.511561	7.465964	7.932509	7.696106	8.005347	8.453165	7.673809	8.031772	9.007773	8.307284	8.401965	9.025603	7.892384	7.912189	7.932655	8.689483	8.308452
MPZL1	8.569103	8.762124	8.974532	8.360788	8.872595	9.244267	8.781597	9.104237	9.991913	9.543444	9.430317	9.149881	8.732947	8.523624	8.705471	9.176351	8.916941	8.89048	9.023215	9.270406	8.96766
XCL1	4.660832	5.058003	4.581282	4.861701	4.992022	5.351632	3.690999	5.053341	5.245718	4.727754	5.214475	4.617152	6.183764	4.914344	5.794414	4.616715	4.441296	4.9175	3.646804	5.093489	5.162494
BLZF1	8.144348	8.518506	8.041251	7.928935	8.386273	8.949424	8.089487	7.42691	7.917585	8.218224	8.277651	8.248745	8.96434	9.143986	8.359691	8.730025	8.309287	8.220079	8.21037	8.645832	8.429542
DNM3	6.277867	6.423205	6.787354	6.168842	6.615362	6.877964	6.199123	6.080045	6.736953	6.676195	7.06049	6.694861	6.714039	6.418142	6.489395	6.609559	6.164188	6.504657	6.661518	6.50476	7.115738
SUCO	7.643379	8.034753	7.776228	7.682492	8.186154	8.484057	7.72808	7.153922	7.649088	7.514348	7.262013	7.208677	7.883292	8.01473	7.749526	7.873	7.582465	7.400502	7.78514	7.794674	7.984577
PRDX6	10.126641	9.655696	10.172976	9.495901	10.70566	9.77585	10.651887	9.327432	10.154698	10.846793	10.393197	9.78345	11.015458	9.880554	9.775264	10.311909	9.589687	10.25222	10.680682	10.371536	10.396101
GPR52	8.220778	8.631981	8.537336	8.028856	8.275387	8.676305	8.368462	7.886876	8.54129	8.455086	8.206812	8.542442	7.752472	7.803514	8.695651	8.470495	8.274027	8.273997	8.418499	8.657131	8.754941
RALGPS2	9.05879	9.801589	9.699574	9.420559	9.477547	10.054693	9.757513	8.85226	8.773321	9.185408	8.17447	8.906853	8.656947	9.43923	8.615706	8.997486	9.104213	8.572588	9.236104	9.738266	9.335522
SOAT1	8.815684	9.081687	8.919449	8.71339	9.173198	9.491838	8.889437	8.382516	9.467258	8.233311	8.216644	8.324017	8.374706	8.291255	8.296677	8.385668	8.36199	8.21209	8.599172	8.518741	8.450797
NPL	8.834888	8.414315	8.095341	7.55398	8.620503	8.741546	8.066438	8.619457	9.160094	7.993178	9.29641	8.533084	8.498458	8.19165	8.525266	8.802759	8.388424	8.164629	8.591526	8.640084	8.499293
DHX9	8.941677	9.435598	9.533049	9.029606	9.38093	9.433401	9.215373	8.739453	9.350484	8.512486	8.157413	8.18274	8.398268	8.590147	8.53687	8.503318	8.492824	8.210561	8.690192	8.74527	8.550194
TSEN15	8.236454	8.157609	7.998014	8.319203	8.475318	8.303294	8.44898	7.919738	8.167289	8.642719	8.240337	8.277434	8.875472	9.347204	8.83454	8.692378	8.446916	8.445403	8.691701	8.785803	8.807112
SWT1	6.78504	7.768204	7.238692	6.833959	8.053151	7.651895	7.028499	6.252018	7.073041	6.924655	6.528487	6.409412	7.279993	7.376566	6.495979	6.989128	6.649541	6.584837	6.772137	6.952629	7.278746
ODR4	7.402908	7.711331	7.55773	7.446985	7.913143	8.242122	7.460069	6.949232	7.572268	7.239395	6.801013	7.031866	7.844026	7.955126	7.302689	7.396663	7.013626	6.948076	7.43543	7.663086	7.595525
PLA2G4A	6.330856	6.340743	5.757701	5.406169	6.441804	5.941057	5.47784	5.458961	5.883836	5.528637	5.775448	5.887636	6.472092	5.751986	5.82484	5.681305	5.363653	5.600187	5.901768	5.941503	5.980544
RGS18	8.535299	8.405109	8.31726	8.290789	9.074902	9.290127	8.147245	8.024508	8.664023	7.451747	7.542472	6.608078	8.715798	7.736574	6.709074	7.760873	6.676216	7.088332	7.217693	7.615179	8.077972
RGS2	11.762985	10.808945	10.821886	10.275896	10.852253	11.545464	10.789413	11.309881	11.02705	10.261668	11.538729	10.608065	11.115433	10.960575	10.529134	10.852101	10.676525	10.564405	10.633082	10.678751	10.03988
RO60	8.889434	9.321669	9.110451	9.090539	9.403647	9.787156	9.301798	8.176371	9.253067	8.115064	7.658354	7.91766	8.56556	8.59614	8.409097	8.582071	8.075409	8.031946	8.363991	8.375418	8.682456
CFHR1	3.005699	3.780899	3.715416	5.5814	5.545681	3.968224	2.817785	3.880088	3.787931	3.005699	3.539497	4.257257	3.222297	3.245882	3.195972	3.483831	3.791032	3.440582	3.487441	3.534007	3.306689
CFHR4	6.096893	5.219484	4.723726	5.886969	4.530926	5.207872	5.209628	6.657014	5.493761	4.541015	4.954085	4.087089	4.105004	4.153761	4.411054	4.7229	4.432083	5.052336	3.966	3.986583	4.08446
TIMM17A	6.581412	6.938725	6.138381	6.819036	6.955466	7.144099	6.491417	6.163388	6.496941	6.427689	6.074938	6.193872	6.706542	6.565608	6.313492	6.439787	6.375976	6.180246	6.510169	6.594108	6.283288
OPTC	6.379688	5.972612	6.168905	6.82509	6.005432	6.434343	5.962904	6.941811	6.178366	6.960256	6.850737	6.619516	6.368722	6.460091	6.404833	6.36565	6.725673	6.721882	6.779442	6.534777	6.599583
LINC00260	6.795498	7.464761	6.859837	7.184804	7.21622	7.323333	6.878822	7.170148	7.592977	7.031897	7.008269	6.686326	6.771453	6.589667	7.005291	6.769454	6.529171	6.456055	6.637873	6.555334	6.669766
SNRPE	6.503237	6.815132	6.569335	6.8656	6.383156	6.740507	6.232704	6.18723	6.568329	5.975755	5.293625	5.512331	6.224087	6.186004	5.998133	5.978107	5.595782	5.437633	6.068495	6.143796	5.961446
NUCKS1	6.277528	6.697008	6.420993	6.770632	6.366575	6.105103	5.980904	6.408446	6.654469	6.194038	6.058668	5.874661	6.107861	6.216444	5.950522	5.778876	6.134714	6.160003	6.193816	6.005866	5.889616
LOC284581	7.305145	6.497169	6.068376	6.816932	6.398034	6.409338	6.430615	7.382766	6.649154	7.150795	7.068553	7.352617	6.738559	6.350514	6.81888	6.88738	7.068262	6.768878	6.716015	6.803063	6.590103
AVPR1B	5.62333	5.325364	5.864197	6.26536	5.599525	5.551689	5.664697	6.672965	5.795527	6.04466	6.117437	5.961174	5.20558	6.096948	5.983494	5.393914	6.213507	6.064548	5.787816	5.534123	5.554056
IKBKE	8.009904	8.350711	8.298299	8.231825	8.485923	8.0872	8.381085	7.948883	8.470172	8.980425	8.434733	8.801895	9.016893	8.916716	8.928457	8.980582	8.946983	8.979353	8.902432	9.078963	9.123964
C4BPA	4.831765	4.573585	5.291365	4.93509	5.558563	4.934914	5.407775	5.176111	6.020158	6.993941	5.367216	4.856477	7.0986	4.865147	4.843224	6.203814	5.095611	4.897684	5.046978	7.398168	4.64823
CR2	6.233779	7.83642	7.456394	7.208725	7.085548	8.036402	7.291379	6.619714	6.774561	6.529407	5.733666	6.70018	5.83274	6.898887	6.371534	6.157077	6.58444	6.675624	6.844179	7.010935	7.067132
CR1	9.059603	9.06834	9.119736	8.463523	8.915189	9.449677	9.004063	9.232624	10.053697	8.362334	9.286508	8.359883	8.565294	8.082259	8.179219	8.40136	8.399237	8.304228	8.618661	8.602731	8.450935
CR1L	7.462018	8.031281	7.306908	6.871309	7.939746	7.546498	7.563343	7.250731	8.187076	7.560319	7.722689	7.356974	7.628097	7.136493	7.273046	7.567689	7.286324	7.305081	7.848254	7.499623	7.839461
TRAF3IP3	9.994034	10.298357	10.461668	10.170729	10.079298	10.219954	10.00666	9.635673	10.049471	10.892022	10.45042	10.735632	10.771311	11.043299	10.707586	11.017353	10.890607	10.78432	10.727185	11.027165	10.873383
TRAF5	8.394567	8.71743	8.868229	8.881451	8.62134	9.129007	8.88956	7.904452	8.569699	8.430567	7.706352	8.322454	8.241235	8.58478	8.303498	8.400914	8.180969	7.924267	8.459519	8.651707	8.599198
DTL	5.408055	7.523527	5.004702	4.893217	5.827335	5.574378	5.446128	5.180867	5.367604	6.022994	5.643864	5.565969	5.941284	5.730209	5.974091	5.486929	5.54	5.806694	6.03366	5.675156	5.983408
PPP2R5A	9.219908	9.493797	9.421326	8.878512	9.577106	9.983565	9.25614	8.897748	9.361506	8.815266	9.288788	8.748279	9.471828	9.371171	8.765591	9.266152	8.965188	8.797469	9.261478	9.350556	9.421997
SNORA16B	6.7047	7.498645	7.68013	6.816258	7.357724	7.469221	7.163884	6.959507	7.717324	5.837157	6.71071	6.306873	6.653484	6.603592	6.304397	6.416622	6.165844	6.006346	6.330316	6.663587	7.020684
FLVCR1	7.081297	7.566505	7.800767	6.970373	7.954044	8.527626	7.065648	6.887654	7.205496	6.806337	6.878314	7.103705	7.195392	7.511219	7.279273	7.446842	7.25075	6.822742	7.231236	7.568324	7.539194
KCTD3	5.756753	6.352897	5.636784	6.230671	5.783683	6.181702	5.610481	5.148631	6.064357	5.287008	5.254107	5.985744	5.801493	6.04172	5.59501	5.266323	5.440659	5.735627	5.742139	5.891837	5.86762
LYPLAL1	6.038115	6.452124	6.078526	6.083741	6.515427	6.581513	6.315931	5.576549	5.537052	5.656297	5.178501	4.81254	5.960144	6.251674	5.186993	5.870133	5.157298	4.948393	5.845906	5.966563	6.08837
IARS2	8.122723	8.639763	8.677112	8.4863	8.457102	8.877786	8.53568	7.823932	8.695602	7.591751	7.215497	7.492944	7.572142	7.747796	7.392534	7.583348	7.487568	7.365046	7.79855	7.756123	7.599901
MTARC1	7.895046	7.967634	7.620443	7.352027	7.743623	7.515912	7.981887	7.998586	7.999514	7.557225	7.994496	7.470337	7.696948	7.250648	7.3178	7.613019	7.193523	7.339417	7.522975	7.650519	7.136651
FAM177B	5.794458	6.403822	6.502521	6.359724	5.971127	7.082348	6.555579	5.644495	5.571674	6.649333	5.922036	6.518749	5.537998	6.413918	6.087584	6.206127	6.4905	6.174576	6.391384	6.242017	6.141225
FBXO28	8.961876	9.142574	9.123627	8.919773	8.999982	9.251058	9.098706	8.460636	8.905722	8.014725	7.768298	7.812733	8.306817	8.407768	8.01232	8.249327	8.099069	8.048349	8.178842	8.321972	8.404271
SRP9	6.706223	7.717474	6.82153	6.086378	7.117529	6.849512	6.397767	5.8785	6.649618	6.505446	5.925639	6.155655	6.38175	6.366514	6.387279	6.190747	6.412657	5.817902	6.20369	6.328621	6.764601
ZNF678	5.933851	6.256167	5.784517	6.308723	6.39287	6.381644	6.661353	5.592652	5.756444	5.718561	5.56585	5.607287	6.090517	6.852255	5.553258	6.03714	5.829613	5.721799	5.732939	6.397807	5.960164
GUK1	9.637492	10.249027	9.724391	9.193488	10.325464	9.311332	10.318291	9.519803	9.494305	9.862561	10.621226	9.906409	10.776386	9.547018	10.247902	10.56155	10.202872	10.013315	10.082125	9.938078	9.948293
COG2	7.230285	7.726398	7.793541	7.357074	7.839673	7.802977	7.398791	6.913225	7.333576	6.963253	6.661152	6.58781	7.012277	7.093511	6.958697	7.090618	6.717445	6.515102	7.058861	7.105302	7.290915
ARV1	7.402008	8.062835	7.068048	7.510861	7.768962	7.739966	7.254483	6.586511	7.021632	7.668628	7.419202	7.624461	8.064789	8.417123	7.972385	7.832675	7.646815	7.445024	8.05316	7.969848	8.042803
GNPAT	8.991814	9.112256	9.043784	8.912623	8.891711	9.340058	8.825551	8.522915	8.931841	8.002373	7.632405	7.980548	8.099994	8.120509	7.948243	7.965703	7.722259	7.823341	8.049985	8.083944	7.894897
COA6	6.206286	6.616886	6.129636	6.078322	6.371203	6.646566	6.157489	6.46814	6.398632	6.794557	6.582828	6.467925	7.452855	7.295359	6.923609	7.02073	6.513564	6.3046	6.660518	7.067937	6.701785
GPR137B	7.835424	8.318613	8.086844	7.731803	8.222821	7.998884	8.090196	7.396842	8.146212	8.317765	8.49206	8.861868	8.942398	8.252478	8.447265	8.621647	8.389942	8.268217	8.728489	8.586141	8.600478
KMO	6.674017	8.145266	7.795729	7.497133	7.505476	7.895224	8.130147	6.969297	7.305856	7.426652	7.00699	7.967782	7.53528	7.645692	7.629539	7.961029	7.824642	7.53995	7.795875	8.082732	7.847435
OR2G2	5.699718	5.179986	5.879659	6.352144	5.454163	5.994778	6.02327	5.734772	5.401477	6.420924	6.463435	5.865408	5.195232	5.912147	6.11321	5.600462	6.134414	6.040538	5.563838	5.887378	5.56025
OR2L8	6.252046	6.891414	7.033669	7.765378	7.132093	7.665631	5.908531	6.70336	7.321804	8.885504	8.0496	7.46982	6.315643	6.948347	6.835392	5.573879	7.097179	7.846529	7.67432	7.607605	8.456169
OR2AK2	5.621515	6.221669	6.64341	6.383336	6.236087	6.66988	5.577424	6.27481	6.495995	7.013534	6.191936	5.822808	5.201306	5.618776	5.397998	4.932573	5.329721	6.086459	6.129106	6.042635	6.962731
OR2L2	5.627788	6.616074	6.93939	6.989135	6.954021	7.791361	5.92812	6.521818	6.792841	7.734687	7.066782	6.846708	5.905263	6.557416	6.452048	5.807437	6.750419	6.606703	6.870048	6.719887	7.694778
OR2M4	5.803876	5.213582	6.140784	5.91382	5.808933	5.726717	5.625474	5.802889	5.932009	6.037529	6.360065	6.059937	5.410958	6.133895	5.836113	5.649393	6.184822	6.108663	5.930197	5.677748	5.72542
OR2T4	5.424285	4.306676	4.558097	5.088723	4.896411	4.355635	4.793947	5.632751	5.288581	5.806502	5.670021	5.201695	4.813898	5.406238	5.215669	4.873956	4.97685	5.420009	5.036698	4.859414	4.703455
OR2T1	6.537453	5.778504	6.161507	6.969145	5.909551	6.048261	6.540474	6.797612	6.484023	6.913968	7.143738	6.579833	6.229626	6.311154	6.879335	6.186524	6.64644	6.661008	6.600652	6.374657	6.13597
OR2G6	6.127301	6.124315	5.629599	6.446635	5.810743	5.237473	6.313758	6.346872	6.376603	6.58292	6.709613	6.383293	6.022626	6.087321	6.314002	5.975859	6.24551	6.36559	6.309011	5.682681	5.637181
PGBD2	6.611108	6.869394	6.882711	6.606174	6.762393	7.220614	7.075384	6.311031	6.678944	6.432912	6.011119	5.945559	6.622408	6.71671	6.16827	6.508696	6.179944	6.357273	6.311837	6.593291	6.787569
NADK	9.51577	9.589139	9.537097	8.5621	9.103304	9.301717	9.418941	9.608673	9.823416	8.733402	9.73751	9.894113	9.374134	8.732076	9.413132	9.547428	9.222511	9.284766	9.272626	9.417296	9.229346
PRDM16-DT	7.47562	7.798255	7.202874	7.839095	6.799609	7.53593	7.719704	7.917379	7.185804	7.679888	7.919576	7.941652	7.524322	7.701609	7.787886	7.343003	8.274845	7.505579	7.800986	7.253911	7.558348
RPL22	6.116806	6.324815	7.294111	6.626011	6.682154	7.38779	6.677937	6.283402	6.095644	6.631523	5.590803	5.634417	5.853884	6.426233	6.4449	6.285973	5.692487	5.59087	6.015888	6.077404	5.60943
UTS2	4.755107	4.727425	4.726223	4.807181	6.657598	7.233642	5.929458	4.701158	6.393564	5.162579	4.988432	4.815759	4.788707	4.764272	7.45946	4.896617	6.98918	6.214985	5.005987	7.024381	7.31099
TNFRSF9	7.418763	6.923399	7.212676	7.224892	7.157127	7.418967	6.831918	7.437761	6.910072	7.001647	7.765099	7.419445	7.565027	7.145437	7.343627	7.538956	7.024458	7.267713	7.366287	7.074801	7.376479
CLSTN1	8.125499	8.764483	8.902505	8.473671	8.568142	8.797328	8.535671	8.421598	8.840091	7.957001	7.746268	8.126543	7.724573	7.680508	7.931581	7.887647	8.014183	7.842544	8.027279	7.973491	7.961748
LZIC	7.824897	7.981175	7.651093	8.083098	8.098554	8.272206	7.969865	7.558036	8.101878	7.48813	7.214272	7.06711	7.681191	7.776852	7.521361	7.642021	7.40589	7.312654	7.520209	7.567741	7.584379
SRM	8.711891	9.386792	8.885385	8.949829	8.972086	8.633337	9.000083	8.937594	8.786623	9.98981	9.450026	9.528186	10.084626	9.967331	9.861125	9.746058	9.6193	9.649441	9.813421	9.484988	9.896003
MTHFR	6.992005	7.787613	7.614671	7.265788	7.268383	7.48828	7.535637	7.241302	7.368934	7.937764	8.043053	8.451968	8.26548	7.718575	7.950291	8.16541	8.105399	7.976168	8.078211	8.292435	8.045837
EIF1AX	6.849547	7.395913	6.636612	7.494196	8.166227	8.077134	6.959606	6.157958	6.979196	5.47024	5.774839	5.549508	6.600869	6.73046	5.505119	6.301209	5.931079	6.063078	6.237521	6.217313	6.713944
LINC01783	6.65858	5.892834	6.321677	6.784404	6.477942	5.996305	6.34367	6.849173	6.462649	7.273982	7.07116	7.3285	6.471808	7.000642	6.833441	6.738719	7.120359	7.054448	6.968073	6.755667	6.475365
PADI2	7.753122	7.986682	8.410517	8.17942	8.267147	8.840861	8.197243	9.116737	9.219522	9.614419	9.811352	9.867026	9.587396	9.183888	8.963807	10.282346	10.151617	9.207104	9.846376	8.68814	9.414987
LOC100506730	4.567103	5.418237	4.827907	5.416345	5.254946	5.273448	4.989974	5.104234	5.285406	6.081546	6.120393	6.04366	5.607542	6.536291	6.144048	6.386589	5.691823	5.725523	5.432592	6.200835	6.369224
PINK1-AS	6.80304	6.397535	6.575021	6.99815	7.1031	5.651831	5.479391	4.815257	5.636504	6.093718	6.364866	6.562345	6.012663	6.325473	6.53318	6.455738	6.317563	6.364413	6.50411	6.220636	6.636418
ECE1	9.336333	9.59465	9.623356	8.971496	9.299127	9.700535	9.412373	9.622706	9.902381	9.799718	10.180516	10.209245	9.791136	9.594756	9.770845	10.071283	9.600092	9.943555	9.676429	9.958499	9.753397
USP48	8.729616	8.75647	8.989783	8.821169	8.805197	9.150527	8.833999	8.55032	8.900392	8.007783	7.908772	7.770357	7.836249	8.001197	8.12193	8.036137	7.744945	7.592306	7.869451	8.068006	7.902192
HTR1D	6.539555	5.903942	6.54915	7.194197	6.270361	6.226803	6.227669	6.631965	6.331695	6.903003	6.897369	6.790272	6.427049	6.702326	6.719718	6.187486	6.955843	6.732876	6.467781	6.12378	6.404691
HNRNPR	9.609438	10.150369	9.927578	10.06706	9.920301	10.205182	9.915863	9.412017	9.758237	8.745388	8.256244	8.445146	8.697084	8.956081	8.648419	8.606935	8.662441	8.353866	8.803569	8.922824	8.710045
ID3	6.879578	7.167512	7.029361	7.266436	7.14021	6.495289	6.983709	7.243134	6.756339	7.43551	7.380643	7.567276	7.841466	7.951073	7.283138	7.400668	7.787627	7.63869	7.694139	7.778595	8.223456
SRSF10	6.791668	7.303684	6.996359	7.207695	7.889992	8.01643	7.386895	5.729656	6.522663	6.286886	5.734951	5.396102	7.103396	7.069593	5.658555	6.309298	6.074151	5.696779	6.036386	6.681208	6.877026
RUNX3	8.912814	9.207486	9.306301	8.985847	9.093974	8.932852	9.299549	9.192585	9.129355	9.962346	9.912412	10.118265	10.106657	9.879719	10.236664	9.815846	10.123269	10.038118	9.950504	9.75623	10.107149
SYF2	7.742247	7.538441	7.320475	7.534589	7.569845	7.952673	7.293826	7.225151	7.348454	6.935701	6.907827	6.564764	7.336412	7.270519	6.642865	7.253545	6.725371	6.472872	6.964548	7.050555	6.415766
RSRP1	10.325851	9.725683	9.98914	9.501915	9.902599	10.303203	9.686486	9.433348	10.028173	8.711349	9.248494	8.865326	9.383163	9.431183	9.030884	9.218697	8.83816	8.871329	9.130171	9.340569	9.085737
SLC9A1	7.417931	7.689545	7.689165	7.517938	7.279416	7.73039	7.242561	7.937892	7.840175	8.160341	8.694926	8.370895	8.175066	7.925438	8.442206	8.319587	8.088075	8.106942	8.248318	8.208301	8.39198
WASF2	8.508195	9.528926	9.078542	8.439934	9.097352	9.008893	8.807185	8.970407	9.310066	9.686799	9.928227	9.957045	9.972377	9.439601	9.830594	9.819995	9.536781	9.639668	9.861001	9.702354	10.119009
FGR	10.063605	10.491978	9.91148	9.331029	10.050379	9.923272	10.213799	10.060647	10.25187	10.389362	11.225054	11.391393	11.236673	10.5983	11.250413	11.140674	10.697004	10.904369	10.941399	10.993448	10.920055
IFI6	9.019836	10.610188	8.74979	8.640927	10.018993	9.248041	9.33907	8.504657	9.197679	10.358428	10.237201	12.586788	11.165469	10.593242	10.297395	10.655313	11.126913	10.027488	10.310481	9.69572	11.091609
RPA2	7.480981	7.588237	7.564087	7.426954	7.673689	7.680206	7.565744	7.392889	7.361704	7.349866	7.388918	7.340236	7.537763	7.399533	7.335042	7.465107	7.224596	7.250309	7.205494	7.726865	7.294537
EYA3	7.868822	8.249945	8.14508	7.75426	8.101816	8.205985	7.954803	7.796095	8.264759	8.783404	8.646606	8.610225	8.399189	8.959297	8.263996	9.01628	8.316184	8.119353	8.674719	8.820688	8.623734
SPCS2	7.044817	3.780899	5.018642	5.504011	5.389733	6.290632	3.912651	4.224924	4.148333	4.830332	5.604946	3.918959	5.121435	4.660832	6.130306	5.841648	6.077555	3.939994	5.7484	5.302134	6.475145
DNAJC8	6.678953	6.81975	6.57882	6.438931	7.016081	7.307217	6.374511	5.750726	6.438793	6.868988	7.083498	6.433287	7.349282	7.557024	7.434859	7.069207	7.065663	6.512355	7.21436	7.151259	6.66078
SRSF4	9.63555	9.831341	9.935957	9.741732	9.670913	9.872961	9.800007	9.748525	9.96521	8.369371	8.287406	8.615627	8.417662	8.45974	8.52296	8.5299	8.334187	8.536679	8.576335	8.564254	8.588428
PEF1	7.569024	7.691013	7.404201	7.390269	7.554056	7.351891	7.720052	7.43871	7.554971	8.02912	8.09587	8.426379	8.738877	8.305932	8.477196	8.541878	8.121279	8.207647	8.455023	8.219201	8.452263
RNF19B	9.765135	9.742907	9.618525	8.892826	9.893648	9.850394	9.512292	9.741132	10.090152	8.618727	9.680806	9.621996	9.272512	8.762121	9.083619	9.260665	8.969688	8.858561	8.827456	8.882422	9.325147
SFPQ	10.186293	10.403488	10.634242	10.44321	10.40418	10.610184	10.391997	9.927571	10.423926	9.676049	9.337158	9.752759	9.604736	9.76338	9.655736	9.599668	9.579581	9.581442	9.633186	9.763649	9.582452
MRPS15	7.891735	8.367794	7.713123	7.698076	7.673159	7.638301	7.688953	7.804783	7.644776	7.948314	7.543127	7.758481	8.659764	8.966955	8.155407	8.49718	7.919773	8.013008	8.341891	8.152338	8.208759
CSF3R	11.378083	11.223347	11.046669	10.177933	11.532461	11.678003	10.934723	11.773267	11.972863	11.50172	12.48856	12.035029	11.789337	11.348717	11.720759	11.813367	11.50661	11.499839	11.675358	11.507258	11.712028
GNL2	8.182168	8.277569	8.249598	8.268037	8.107089	8.623444	7.900321	7.979673	8.081699	7.832892	7.353331	7.778393	7.948062	8.118265	7.830385	7.914372	7.66469	7.454315	7.881122	7.721408	7.531142
MTF1	8.342355	9.04829	8.817037	8.313854	8.710356	8.654414	8.350391	8.645441	9.142976	9.041099	9.506979	9.435734	9.304664	8.910805	9.252024	9.162033	8.97705	9.113108	9.348952	9.008247	9.037971
FHL3	8.128601	8.140488	8.639372	7.957279	8.001816	7.904995	8.01636	8.564666	8.653548	8.002786	8.478249	9.526959	8.664446	8.092091	8.977624	9.411351	8.357216	8.301125	8.532779	8.496405	8.980024
PPT1	10.513783	10.808922	10.167686	9.922493	10.854985	10.842104	9.785951	10.808963	10.723061	9.802852	10.643431	10.79325	11.070748	10.601317	10.646564	10.139223	10.622726	10.715329	11.036021	10.905002	10.234357
FOXJ3	9.287803	9.652699	9.668423	9.491765	9.567497	9.749927	9.421085	9.28797	9.798501	10.204067	10.323716	10.155898	10.00171	10.164931	10.289262	10.223119	10.120658	9.952715	10.150778	9.813467	10.598528
SVBP	6.889298	6.831573	6.612647	6.478993	6.820637	6.490159	6.480366	6.653146	6.486071	6.89532	6.983917	6.704501	9.37224	7.800146	7.752098	7.363472	6.81499	7.320297	6.942023	7.8512	7.182483
SLC2A1	8.535526	9.084574	8.988852	8.658322	8.933402	8.656288	9.293874	8.534619	8.769431	9.495401	9.358407	9.368116	9.518986	9.409457	9.479522	9.481018	9.410819	9.22563	9.332479	9.607264	9.545192
ELOVL1	8.225856	8.740169	8.35074	7.815349	8.352189	8.211393	8.299968	8.158343	8.556142	9.513918	9.740197	9.785734	9.921062	9.524279	9.8236	9.810718	9.440585	9.486278	9.846666	9.632347	9.696712
TMEM53	6.851121	6.733578	6.544567	6.795506	6.454981	6.607601	6.748415	6.830822	6.720257	7.407705	7.46513	7.552365	7.696545	7.333484	7.538112	7.580947	7.563215	7.446894	7.591676	7.332152	7.550055
RNU5F-1	3.986646	3.811984	3.131395	3.102525	3.46195	3.553176	3.211848	3.028593	2.870056	2.946778	2.971727	2.903654	3.06478	2.941465	2.749217	2.978958	2.765437	2.767713	2.969838	2.777137	2.943944
RNU5D-1	4.354551	5.211989	3.38405	3.810473	3.700086	4.138344	3.914757	3.498161	3.203173	3.253104	2.910394	3.325594	3.276494	3.192702	3.009858	3.004407	2.902347	3.005574	3.16283	3.075304	3.228542
PTCH2	6.160727	5.68858	4.130235	4.138608	4.675317	4.895413	3.381299	5.090199	2.939476	2.788429	2.869543	2.893446	3.171636	3.344989	2.706227	2.868986	2.926929	2.848464	2.820256	2.904797	3.066435
HECTD3	7.337032	8.019921	7.811681	7.376918	7.75838	7.580331	7.772492	7.714911	7.814147	8.604038	8.48139	8.767388	8.733788	8.544997	8.7194	8.772166	8.552669	8.372097	8.664379	8.650897	8.618026
PRDX1	8.652478	8.76926	8.233737	8.551944	8.298355	8.413414	8.433767	8.808435	7.905418	8.373742	8.011042	8.312631	8.801543	8.683712	8.632955	8.599535	8.224226	8.519848	8.670325	8.50129	7.9426
IPP	6.984953	7.360878	7.414754	7.298609	7.484202	7.817073	7.401589	6.345735	7.661334	7.241081	7.074767	6.88564	7.106144	7.291428	7.244483	7.204452	7.177757	6.731666	7.120422	7.459848	7.464079
LRRC41	7.935637	8.317442	8.165637	7.833939	8.095669	7.764534	8.128293	8.138059	8.277549	8.76196	8.412661	8.783725	8.757457	8.755142	8.642302	8.651826	8.647303	8.697706	8.942254	8.800141	8.775018
CYP4Z2P	4.522846	3.448631	3.805112	4.582176	4.868119	3.509439	3.630538	4.802351	3.669094	4.544653	4.464286	4.786799	4.346295	3.994783	4.557915	3.826982	4.566952	4.081712	3.683603	4.302752	4.147997
CYP4A11	5.277032	5.083326	5.62745	5.612735	5.243564	5.832796	6.050817	6.437873	5.860869	5.952111	5.848801	5.767551	4.946612	5.795944	5.964231	5.544303	5.707093	5.808749	5.718916	5.799051	4.679246
PDZK1IP1	8.57619	9.153036	8.772745	8.1963	8.789149	7.751096	9.130088	8.662651	8.287171	8.173603	9.577751	8.954556	9.657243	8.607803	8.889683	9.265944	9.023374	8.785891	8.672903	8.549689	8.911715
STIL	6.119488	7.180057	5.906178	5.998496	6.806682	6.347466	6.032063	5.854829	5.945257	5.983555	5.934053	5.969729	6.45797	6.186611	6.055182	6.097064	6.016834	5.864452	6.445325	5.962829	6.24856
EPS15	10.043915	10.51673	10.320823	10.143568	10.21804	10.472368	10.322633	10.155134	10.435507	9.600727	9.442757	9.523249	9.496454	9.477441	9.627533	9.612738	9.408598	9.371465	9.63718	9.711722	9.796523
TXNDC12	9.456644	9.315378	9.043067	9.233678	9.261337	9.277212	8.956243	8.964642	8.963669	9.864333	10.146331	9.664909	10.467301	10.379288	10.038491	10.25469	9.772758	9.668248	10.165857	9.963217	9.69838
MAGOH	7.720328	7.708652	7.616466	7.482577	7.456979	8.003735	7.676741	7.503662	7.387537	7.083291	7.022865	6.947842	7.410155	7.434774	7.124743	7.360904	7.18241	6.974706	7.100714	7.281245	7.181815
USP24	9.176738	9.340154	9.438311	9.10906	9.241103	9.688724	9.273874	8.641408	9.428717	8.760172	8.430402	8.889903	8.560789	8.748959	8.97174	8.858391	8.794021	8.616658	8.903053	9.14244	9.046229
OMA1	8.430618	8.640272	8.453942	8.479542	8.491747	9.243013	8.555289	7.963564	8.408901	7.916608	7.733304	7.751256	8.089931	8.260274	7.919047	8.042887	7.860128	7.776879	8.243191	8.168354	8.20568
ITGB3BP	6.225913	6.726456	6.484245	6.692387	6.63037	7.146754	6.615426	6.032917	6.303989	7.020974	6.794163	6.545538	7.323751	8.126228	6.798927	6.994586	6.937824	6.803225	7.08125	7.132257	7.367869
MIR101-1	6.209401	5.661805	6.377874	5.427608	6.248942	6.444938	5.507364	5.877601	6.811054	5.521781	6.373298	6.023469	6.359504	5.647491	5.863391	6.132847	5.803095	6.027631	5.873617	5.696174	6.17237
SLC35D1	8.158207	8.740653	8.789402	8.617801	8.625699	8.784321	8.592905	7.670599	8.366674	7.422699	6.697049	6.801277	7.377844	7.676622	7.081545	7.340743	6.92726	7.002783	7.310871	7.561078	7.513661
SERBP1	8.628019	8.41325	8.670899	8.663557	8.83747	9.029406	8.473758	7.826591	8.612042	7.461723	7.261938	6.966939	7.982295	7.950044	7.456309	7.454814	7.593413	7.19954	7.369434	8.017164	7.624736
WLS	9.41385	8.081	8.585499	7.823034	9.061221	9.755977	7.676271	8.954584	9.877708	8.743109	9.488089	8.885466	8.209386	8.435683	8.919079	8.838766	8.43659	8.571456	8.83415	8.444269	8.21596
LRRC40	7.174759	7.408412	7.190631	7.483366	7.378581	7.790656	7.051373	6.546652	7.069087	6.563454	6.032306	6.026163	7.064776	7.422045	6.547017	6.809855	6.427756	6.193848	6.615144	7.014461	6.873931
ANKRD13C	8.216775	8.465798	8.302269	8.253889	8.492748	8.683961	8.51512	7.520087	8.242914	8.081027	7.466424	7.634795	8.159054	8.44099	7.876977	8.122433	7.691969	7.714422	8.048907	8.23522	8.112116
ZRANB2	9.538716	9.456763	9.5053	9.565668	9.414931	9.944192	9.48981	8.892929	9.013	9.069324	8.325457	8.267849	9.090726	9.632963	8.693198	8.977068	8.763679	8.483977	8.823696	9.227984	8.934507
MIR186	5.818974	6.430924	6.377136	5.998596	6.313139	6.207992	6.452456	5.239971	5.509031	6.611459	6.446289	6.246579	7.271413	7.275917	6.879158	7.186112	6.582511	6.596604	7.032971	7.26626	7.373294
CRYZ	8.115462	7.497469	8.176809	8.506829	7.32386	8.048847	7.586637	7.512549	7.148157	7.68532	7.604359	7.057966	7.900606	8.503184	8.217745	7.711515	7.732679	7.501116	7.936435	8.127709	8.189129
SLC44A5	5.710746	5.425869	5.090917	5.575376	5.319156	5.534002	5.08098	5.070844	5.12308	5.679228	5.908777	5.695723	5.449615	5.552265	5.143605	4.761217	5.101055	5.170839	5.012477	5.132015	4.981876
PIGK	6.819359	7.478639	7.077313	7.267108	7.569397	8.046203	7.432413	6.556866	7.010634	7.374759	6.617386	6.372938	8.080978	8.232221	7.236468	7.55668	7.055548	6.748461	7.260184	7.457415	7.990253
ZZZ3	8.324564	8.569212	8.616717	8.522272	8.709389	9.192478	8.604057	7.988724	8.209598	8.293211	7.505196	7.813138	8.315996	8.87666	7.999948	8.464371	8.33401	8.08536	8.255	8.433702	8.525182
USP33	9.076845	9.279808	9.163634	9.081398	9.297689	9.731614	8.940956	8.605489	9.299615	7.992924	7.860667	7.950333	8.016303	8.185805	8.096941	8.024698	7.722975	7.889043	7.888988	8.305624	8.231304
FUBP1	9.758676	10.112414	10.272251	10.071608	10.095439	10.422315	10.10638	9.269659	10.000044	9.732645	9.195606	9.742845	9.505549	9.783533	9.531493	9.575496	9.527936	9.3968	9.532691	9.829453	9.908542
GNG5	8.724142	9.102518	8.723161	8.45544	9.109912	8.611313	8.866097	8.804786	8.841156	9.000452	9.512865	9.876139	9.947299	9.027632	9.546916	9.7258	9.331157	9.399562	9.545828	9.512958	9.48509
CTBS	9.522906	9.623335	9.421754	9.003642	9.921021	10.165772	9.635997	9.777759	9.837952	8.751942	9.772298	9.13161	9.383399	9.144909	9.151394	9.568321	9.158366	8.827217	9.173023	8.955286	9.512705
SSX2IP	6.279663	6.88124	6.378021	6.311326	6.374599	7.127591	6.326226	5.35389	6.176417	6.152856	6.064206	5.669776	6.659162	6.694346	6.07801	6.221724	5.993553	5.945456	5.950145	6.421585	6.667756
ZNHIT6	7.54336	8.277901	8.16828	8.205927	8.522719	8.779612	8.228303	7.33713	7.898436	7.804984	7.085053	7.292047	7.901836	7.935693	7.372342	7.726405	7.582344	7.405265	7.895022	7.818822	7.785259
ODF2L	6.78524	7.234932	7.130891	7.580037	7.859524	8.179677	7.31958	6.496153	6.90805	6.63388	6.202762	5.998479	6.976493	7.190113	6.713891	6.605263	6.47602	6.295691	6.692269	6.724736	7.131569
SELENOF	10.102447	9.826312	9.871626	9.831113	9.742571	9.884402	9.736638	9.345678	9.509189	10.32819	9.962733	9.979192	10.562813	10.457596	10.351143	10.603338	10.288525	10.1963	10.564098	10.42767	9.650849
GTF2B	8.390504	8.205048	7.951691	8.155961	8.011151	8.793829	7.825676	7.719628	7.694076	7.843686	7.792799	7.846536	8.482193	8.654222	8.045873	8.280013	8.107238	7.752816	8.140225	7.967339	7.740817
GBP3	6.863821	7.488414	6.647324	6.797172	7.38354	7.631513	6.37521	6.466836	7.459929	6.484301	6.184142	6.9667	7.58529	6.520631	6.651735	6.630143	6.86294	6.329396	6.783834	6.813322	6.606716
GBP2	9.442833	10.121529	9.670082	9.078186	10.334663	10.224051	9.612328	9.057859	10.573418	9.789728	10.414303	10.511726	10.528617	10.057639	10.163382	9.86576	9.883878	9.805388	9.805803	9.73805	10.305469
GBP4	8.410577	9.49623	8.598093	8.150036	9.227928	9.42107	8.618308	7.162701	8.995334	8.212688	8.586446	9.9	9.07866	8.632701	9.10072	8.467336	8.759736	8.686615	8.814558	8.693779	9.049835
GBP5	9.617534	10.072465	9.64081	8.553106	10.404898	10.321634	9.336028	8.835584	10.915819	8.723183	9.626641	10.151639	9.804008	8.86663	9.710426	9.037889	9.094371	9.105879	8.752683	8.915377	9.443475
ZNF644	7.769479	8.389645	7.91714	8.006309	8.375483	8.775425	8.055271	7.188895	7.701404	7.717212	7.319911	7.251127	8.127447	8.578553	7.841236	7.982397	7.776146	7.625841	7.939988	8.17821	8.280045
TGFBR3	8.209353	8.47423	7.626219	7.712819	7.484938	8.064638	7.973367	7.502926	9.149982	7.594742	7.936905	7.969524	8.191269	7.297307	8.573678	7.626809	7.682812	7.817581	7.73105	7.593397	8.420193
GLMN	6.233731	6.688004	6.318099	6.138354	6.81426	6.91388	6.302821	5.499743	6.204784	6.167387	5.723663	5.803836	6.105711	6.347663	6.146261	6.131405	5.953638	5.826562	6.038142	6.311475	6.369061
EVI5	6.800293	7.052094	6.649047	6.130623	7.315341	7.561256	6.689492	6.524047	7.020694	5.858834	6.177765	6.178602	6.23901	5.78731	6.003421	6.215592	6.190952	6.122018	6.415119	6.625125	6.506512
DIPK1A	7.339938	8.046949	7.960161	8.008409	7.904789	8.133895	8.172583	7.203364	7.408397	8.137421	7.213171	7.558515	7.688901	8.142046	7.653903	7.74554	8.17363	7.821806	7.985403	8.01337	8.387131
DNTTIP2	6.436169	7.015482	6.649493	6.747994	6.575756	8.242373	6.716657	6.191722	6.656182	6.880647	6.376948	6.308856	7.429503	7.695379	6.666682	6.982724	7.046221	6.454753	6.951648	6.807539	6.702829
GCLM	5.848948	6.287372	6.081131	5.841213	6.279019	6.226467	5.891504	5.15255	6.091361	5.337101	5.671622	5.089647	5.894677	5.783661	5.341652	5.846889	4.989288	5.318745	5.383667	5.626491	5.710727
RPL7	6.81071	6.90556	6.215457	6.616609	6.717111	7.000768	6.497439	6.627668	6.418694	6.626366	6.148761	5.887205	6.671357	6.941199	6.681709	6.275145	6.934069	6.236826	6.671857	6.570406	6.375616
FRRS1	6.536005	7.031373	6.542119	5.843358	7.261368	7.107385	6.163779	6.114492	6.372951	6.151896	6.418229	7.070583	6.866572	6.166523	6.471763	6.775784	6.516664	6.523607	7.13883	6.785226	7.180682
SASS6	5.92352	6.586256	6.411732	6.017461	6.488014	6.67103	6.503523	5.907514	6.217138	7.403248	7.004776	6.896551	7.362325	7.515811	6.967724	7.298759	7.15836	6.784585	7.100834	7.441771	7.493709
DBT	7.054576	7.692578	7.518679	7.458166	7.684292	7.831584	7.299681	6.711872	7.307598	7.425262	6.790278	7.035336	7.533262	7.444004	6.983318	7.437772	7.060499	6.719366	7.169102	7.234357	7.333813
DPH5	7.434128	7.446675	7.288708	7.325607	7.096757	8.090451	7.486438	6.952571	6.801898	6.488962	5.895642	6.298275	6.738876	7.132269	6.364937	6.550725	6.389638	6.601049	6.538737	6.44385	6.659908
VAV3	8.500244	9.071256	8.773357	8.737136	8.687705	9.444598	8.823406	8.476318	8.77106	8.490755	8.466246	8.332665	8.358659	8.382553	8.067802	8.492301	8.264949	8.107154	8.546738	8.684434	8.766623
SLC25A24	8.13639	8.528456	7.903461	7.437559	8.05248	8.515396	7.596471	7.543191	7.851442	7.226545	6.718087	7.433121	7.672855	7.530928	7.488059	7.410671	7.173273	6.882619	7.283815	7.606345	7.157286
HENMT1	6.953231	6.965466	6.637219	6.353805	6.740058	7.101615	6.385163	6.380038	6.838636	5.891828	6.230519	5.741842	6.409238	6.335154	6.42997	5.999483	5.926897	5.878779	6.24529	6.024947	6.32209
TAF13	5.634245	5.634459	5.541545	5.636684	5.91056	6.441295	5.463814	4.798877	5.967972	5.182794	5.200618	4.985539	5.948233	5.832792	5.288694	5.544932	5.426564	5.099073	5.248426	5.533007	5.276535
PSMA5	8.238224	8.628772	8.028213	8.125601	8.434643	8.386731	7.964485	7.191159	7.99587	7.046097	6.611501	7.262774	7.361842	7.326028	7.65881	7.262968	7.056427	6.873315	7.024402	7.2156	7.259685
KCNA10	7.730034	7.057991	7.206286	7.611815	6.805797	7.119012	7.167457	8.096866	7.277571	7.888488	7.814445	7.747077	7.418188	7.490526	7.587097	7.333776	8.01138	7.784468	7.905149	7.390067	7.606935
KCNA3	9.156096	9.576664	9.671164	9.616138	9.501912	9.376308	9.398913	8.736328	9.515291	9.047044	8.27846	8.504797	8.83667	9.026439	8.773177	8.941245	8.795251	8.622205	8.822696	8.827952	9.046089
LRIF1	6.723822	6.949138	6.686675	6.687507	7.448155	7.611454	6.927825	6.159197	7.245558	7.157241	7.381077	7.014726	7.916371	7.807806	7.134019	7.644288	7.247689	6.932626	7.631454	7.710805	7.556059
DRAM2	9.197527	9.663989	9.259325	9.338418	9.402362	9.663973	9.391192	8.529485	8.896408	9.174543	8.660365	9.003894	9.457022	9.75085	9.290266	9.445013	9.117292	9.064333	9.350189	9.672153	9.493529
WDR77	8.240489	9.165869	8.848908	8.91077	8.909931	8.833223	8.926811	8.325978	8.78551	7.960852	7.692142	8.098185	7.821353	8.052316	8.043931	8.044652	7.918962	7.934091	8.131706	8.084759	8.001278
INKA2	7.805659	7.139092	7.477416	6.810588	7.401995	7.470258	7.525666	7.875512	7.641756	7.086547	8.006876	7.244555	7.631445	7.458481	7.197736	7.752473	7.559964	7.307556	7.298225	7.64283	7.453433
RHOC	8.153605	8.47135	7.970131	8.177186	8.086781	7.901219	8.735202	8.125183	8.09532	8.979302	8.798443	9.10693	9.835761	8.964262	9.368547	9.283465	8.920094	8.873218	9.052493	9.196884	9.409554
LINC01356	5.90646	5.626895	5.434356	6.015357	5.654108	4.475338	5.575958	5.534896	5.935582	6.169133	6.233253	6.347153	6.046693	5.828238	6.143742	5.902052	6.137228	6.481368	6.046351	6.447602	5.870822
PHTF1	7.751065	7.314936	7.287012	6.994104	7.457919	7.400416	7.620662	7.265738	7.903279	7.020103	6.853179	6.826111	6.807391	6.73827	6.811158	6.913209	6.630633	6.709464	6.612571	6.990371	6.90909
PTPN22	8.303577	8.531188	7.905222	8.199153	8.060002	8.958741	7.984736	7.139211	8.32077	8.582053	8.187717	7.619341	9.010123	9.141624	8.472573	8.647665	8.282019	8.406345	8.712642	8.829046	8.770808
SIKE1	7.630202	7.901065	7.772417	7.115215	7.857364	7.941136	7.501409	6.956772	7.544526	7.484529	6.984848	7.29971	8.178755	8.126195	7.425701	7.862793	7.51142	7.454639	7.78949	7.862285	7.886951
TSPAN2	7.907292	8.711966	8.722568	8.401817	8.75159	9.33937	8.591648	8.533213	8.829338	7.868937	9.065391	8.435385	8.265314	8.101534	8.153276	8.669556	8.598402	8.286614	8.137101	8.32034	7.985818
CD58	8.842816	8.557288	8.143668	8.068195	8.733291	8.73034	8.280153	7.89904	8.726529	8.784623	9.306683	8.868427	9.370916	9.158953	9.160068	9.107973	8.856744	9.088826	9.031569	9.216488	9.043672
NOTCH2	10.145483	10.448514	10.219162	9.472785	10.118812	10.588844	10.064875	10.267255	10.802774	9.899815	10.230829	10.523722	9.782664	9.312532	9.913528	10.010826	9.854675	10.035157	10.085276	10.146814	9.826265
POLR3GL	6.80558	6.638317	6.554108	6.862255	6.670429	6.944297	6.612356	6.430155	6.402813	6.190715	6.320054	6.274966	6.420254	6.503452	6.026931	6.593789	6.333342	6.188388	6.133705	6.266727	6.230727
CD160	5.844101	6.645408	5.781805	5.993598	5.831051	6.289336	6.654376	5.209752	5.929352	6.127391	6.789305	6.20719	7.705281	6.907832	7.161764	6.404146	6.289063	6.555142	6.525572	6.922773	6.907838
RNVU1-8	5.008722	4.636433	5.544596	4.85149	4.803602	4.841164	5.299525	5.102031	4.933253	4.901434	5.111094	5.005197	4.944063	5.284945	5.092342	4.646821	5.121499	4.747758	4.930947	4.619472	4.868717
LOC440570	7.122745	7.172504	7.169068	8.004378	7.200036	6.994376	7.271602	7.629544	6.913073	8.462429	8.177774	7.957801	7.201236	8.036657	7.907979	7.713308	8.051738	7.831487	7.814999	7.625084	7.041704
H2AC21	8.714253	10.038997	8.067826	8.543592	8.532827	8.074276	8.525146	8.118929	7.986641	9.182095	8.836696	8.732681	9.768251	9.475355	8.933377	9.034225	8.691725	9.007824	9.263124	9.105883	8.941735
ANP32E	7.24983	7.614092	6.840545	7.367771	7.337425	7.71823	7.200775	6.748229	7.184766	6.561447	6.02062	6.119574	7.101192	6.904558	6.663325	6.869404	6.404915	6.246173	6.624195	6.871521	6.54075
ADAMTSL4-AS1	7.759975	7.437496	7.535196	6.822182	7.302542	7.499421	7.127351	7.854967	7.976246	7.752543	8.456532	8.500542	8.003426	7.855253	7.82499	8.149907	7.997005	8.077794	7.764814	7.997804	7.801164
HORMAD1	5.990887	6.959685	6.785514	5.508006	6.95382	8.337615	6.515006	6.377103	6.746419	6.445184	6.697617	6.243858	6.748843	6.705535	6.438328	6.952192	5.830109	6.476923	6.471246	6.684646	6.381893
CTSS	12.068618	11.828685	11.742456	11.452636	12.022171	11.956954	11.778432	11.415396	12.134325	10.797833	11.284035	11.243596	11.386217	11.042067	11.160362	11.297493	10.954493	10.946065	11.229455	11.319241	11.069072
CTSK	6.524043	6.765625	7.029963	6.617145	6.347825	7.068881	6.490612	6.66944	7.054592	7.088306	7.042366	7.372747	7.299288	7.429788	7.132652	7.295788	6.566967	7.153468	7.452522	7.409362	7.238872
MINDY1	8.400896	8.600519	8.662533	7.920491	8.343262	8.213418	8.156123	8.639263	8.708545	8.658264	9.482919	9.233796	8.955075	8.573827	9.04119	9.131616	8.796185	8.98528	8.79918	8.964944	9.000815
VPS72	8.6737	8.780582	8.806337	8.509165	8.595165	8.450564	8.407729	8.258424	8.673074	9.042969	9.035839	9.167947	9.196366	9.322391	9.259539	9.182079	9.097947	9.017219	9.182602	9.181686	9.086322
SELENBP1	9.269276	9.007944	9.676461	9.668844	10.454924	8.706598	10.034128	9.603658	9.226593	11.467371	11.207653	10.534368	12.077296	9.735307	10.096334	10.983153	10.636301	11.004114	10.731231	10.981266	10.902705
POGZ	8.462475	8.952485	8.969284	8.581324	8.761189	8.990002	8.709698	8.395569	9.001125	9.229698	9.118664	9.542125	8.984809	9.155721	9.2337	9.321982	9.206524	9.19859	9.348041	9.311342	9.262066
S100A10	11.958455	12.356602	12.301807	12.229555	12.19524	11.85893	12.121621	12.229519	12.474074	10.917556	10.728487	10.946265	11.519942	10.980215	11.216472	11.296966	10.659149	11.180037	11.178666	11.071217	11.142323
S100A11	11.093218	11.306497	11.232343	10.600531	11.267517	11.212582	10.993274	11.571587	11.491671	11.772411	12.100324	11.630494	11.923952	11.315358	11.746664	11.84184	11.546165	11.441779	11.656278	11.315135	11.640519
LCE1C	6.439569	6.244475	6.926342	6.910511	6.536389	6.244761	6.564932	7.075613	6.710253	6.995226	6.74077	7.027	6.526798	6.810641	7.123717	6.833403	7.056475	7.007246	7.227018	6.886473	6.847752
SPRR2D	4.971207	4.13769	4.680615	5.638417	4.528652	4.610303	5.029587	4.60517	5.067491	5.277283	5.377441	5.644778	4.679469	5.678823	5.357599	4.842789	5.243819	5.273985	4.994306	5.148035	5.009772
SPRR2A	4.874687	4.499718	5.091677	5.48156	5.471601	4.939716	5.104484	4.925375	4.939388	5.947888	6.147496	5.847629	4.803074	5.837795	5.658376	4.894005	5.725581	5.820572	5.691774	5.114651	4.880167
SPRR2E	4.776618	5.035205	5.141695	5.811955	4.899303	5.082413	4.851228	5.030073	5.134632	5.377663	5.287261	5.503358	4.474772	5.614755	5.068043	4.314711	5.529239	5.391856	5.170417	4.873448	4.811298
S100A12	8.809239	8.156008	6.930089	6.673893	7.119438	7.690923	6.973629	8.931344	7.454119	9.702538	10.053303	8.833244	10.258832	9.932163	8.790542	10.463608	8.921318	9.492166	9.711241	9.889794	8.686994
S100A8	11.10223	10.374462	9.191934	9.069624	9.615289	11.270578	9.376588	10.786497	9.788957	10.524189	10.706529	9.477918	11.763	11.853204	10.205921	11.504705	10.031095	10.465661	10.418944	10.732525	10.000516
S100A6	8.766352	8.588441	8.383347	8.288216	8.035962	8.006241	8.393515	8.842801	8.22624	7.88117	8.106213	8.068285	8.007635	7.714281	7.906129	7.803988	8.031309	8.008747	7.82731	7.885425	7.741436
S100A4	8.982763	9.523998	8.707146	8.149637	8.762579	8.082886	9.433853	8.824364	9.366642	8.156154	8.681937	8.678902	8.847421	8.046624	8.642054	8.690992	7.751317	8.370847	8.198377	8.56002	8.566099
S100A3	5.094513	4.705609	5.550003	5.737348	4.750399	5.195832	6.074576	5.391163	4.836718	5.062712	5.438304	5.302561	4.875362	5.175655	5.097678	4.878936	5.284789	5.321659	5.201704	4.922506	5.002085
ILF2	9.496801	9.91955	9.574587	9.669467	9.472523	9.627238	9.553624	9.295185	9.277148	10.492239	9.804721	10.080448	10.53255	10.74496	10.458416	10.322135	10.302746	10.363273	10.449512	10.32673	10.062469
GATAD2B	8.674265	9.34931	9.641844	9.223757	9.198332	9.457319	9.209543	9.117403	9.602126	9.70841	9.831141	9.814589	9.319196	9.598764	9.694586	9.635392	9.66173	9.570883	9.787475	9.375197	9.754195
DENND4B	8.761462	9.012024	8.863701	8.920464	8.768582	9.043338	8.816425	8.795008	9.176706	9.442387	9.392248	9.824278	9.175586	9.241504	9.549012	9.4642	9.491996	9.472245	9.527931	9.574121	9.356283
CRTC2	8.192779	8.341306	8.570194	8.161038	8.286624	8.140773	8.322332	8.347553	8.552215	8.85794	9.142381	9.098158	8.900375	8.844221	9.161582	9.245564	9.049627	8.884204	8.845931	8.811576	9.003349
UBE2Q1	8.124346	8.675639	8.822717	8.355425	8.438621	8.652674	8.267354	8.609306	8.774805	9.733176	9.705789	9.84386	9.892647	9.813345	9.954656	9.79323	9.810046	9.670561	9.848638	9.646084	9.895523
KRTCAP2	8.12676	8.341832	8.006735	7.859505	8.055622	7.920088	8.347635	8.325758	8.113651	9.326666	8.566479	8.882581	9.462619	9.377929	9.070828	9.326474	8.833203	8.851233	8.959162	8.950654	9.174459
GBAP1	5.871807	6.109645	6.163449	5.491764	6.158837	5.695539	5.735826	6.012727	6.243034	6.605972	6.099738	6.482142	6.41467	6.614283	6.321142	7.330461	6.167778	6.269008	6.38089	6.648559	6.361065
GBA	7.355557	8.304072	7.482956	7.265257	7.708214	7.766849	7.171093	7.486437	8.143722	8.486544	8.777561	8.630386	8.548822	8.008688	8.776033	8.571012	8.309294	8.116957	8.279501	8.53702	8.461419
RIT1	9.125433	8.777465	8.889786	8.301574	8.909189	9.289682	8.673598	8.636033	8.934895	8.310693	8.684238	8.4106	8.807112	8.455651	8.495978	8.750672	8.606359	8.282123	8.572759	8.762661	8.516521
KHDC4	8.193401	8.322938	8.426754	8.134669	8.332907	8.622315	8.25626	7.916365	8.493668	8.82984	8.615061	8.690898	8.968492	9.046513	8.898533	8.805962	8.831034	8.690165	8.808586	8.892952	8.943752
SSR2	10.964268	11.208585	10.616991	10.785318	10.901343	10.692628	10.951327	10.469646	10.644853	11.842707	11.466277	11.225252	12.028615	12.291778	11.743217	11.873478	11.483427	11.669533	11.711802	11.907751	11.735889
GLMP	6.86237	7.328132	7.266462	6.862744	6.887794	6.957555	7.450456	7.205974	7.431794	8.150861	7.653891	8.148563	8.626104	7.789614	8.35713	8.535599	7.877166	8.029713	7.901762	8.050956	8.307192
MIR9-1	6.30701	5.364685	5.708666	6.206324	5.608644	5.350275	5.870081	6.167084	5.538547	5.718543	5.432002	5.482702	5.109293	5.664257	5.298417	5.353543	5.402319	5.495859	5.30573	5.223634	5.123481
ISG20L2	8.377083	8.660129	8.653474	8.266811	8.542214	8.542877	8.431884	8.128961	8.688041	9.01568	9.27813	9.145391	9.155125	8.988397	9.138181	9.170801	8.944562	8.931244	8.945571	8.809046	8.922313
MRPL24	7.671264	8.296241	7.701274	7.750297	7.881976	7.790893	7.660109	7.860531	7.613412	7.017227	7.00672	7.330151	7.557428	7.463854	7.336126	7.633814	7.038341	7.142432	7.321626	7.343012	7.196627
FCRL5	7.963192	9.122159	9.466394	9.576862	8.850604	8.480495	8.820099	8.592046	7.55166	9.014001	7.605863	8.328053	8.154595	8.23719	8.270842	8.148791	7.99914	8.059474	8.316625	9.469944	8.83297
FCRL3	8.705249	9.186664	8.725473	9.314822	9.095325	9.429139	9.373732	8.719302	9.154362	8.963176	8.30324	8.722955	8.822328	9.192213	9.224717	8.760566	9.109962	9.200299	9.220322	9.709721	9.46085
FCRL2	7.966918	8.629671	8.658629	8.328321	8.166336	8.768528	8.894824	7.630335	8.004537	8.480751	7.616554	8.580938	7.578998	8.173252	8.068374	8.300353	8.022832	8.132555	8.517542	9.185765	8.541562
FCRL1	9.593158	10.479976	10.815098	10.417158	10.145417	10.536821	10.712467	9.675674	9.746943	9.766034	9.326238	10.206261	9.104363	9.895669	9.780246	9.964159	9.854883	9.786123	10.123818	10.423583	10.056689
OR6Y1	6.310325	5.383935	5.992891	6.37456	5.706778	5.722438	5.990635	6.47962	6.024476	6.548731	6.546727	6.191645	5.810924	6.201468	6.228798	6.131327	6.056837	6.331534	6.000884	5.706528	5.787866
OR6K2	5.590796	5.695683	5.743487	5.922062	5.482125	5.575249	5.786465	6.548057	5.751595	6.342805	6.662102	6.071152	5.301451	6.127033	5.969153	5.655039	5.814459	5.796342	5.785036	5.308125	5.466985
OR6N2	6.101616	5.91307	6.042646	6.305166	5.470503	5.710209	5.440632	6.357764	5.96503	6.489724	6.659536	6.31472	5.952256	6.031135	6.143706	6.068311	6.197397	6.277942	6.345097	5.909509	6.155378
AIM2	6.61576	8.082657	6.181137	6.74841	6.908947	7.941843	7.932172	6.366103	7.080645	6.82082	6.612157	7.917655	7.601395	6.813886	7.252414	6.809476	7.140663	6.740663	7.370471	7.521289	6.959352
TAGLN2	9.141117	9.467923	9.638983	9.174475	9.474957	9.393387	9.440704	9.569273	9.753332	10.910055	11.14771	10.993865	10.627991	10.666338	10.537773	10.836317	10.860996	10.715202	10.550622	10.845672	10.8782
PIGM	8.103087	7.894833	7.746475	7.969582	7.916702	7.942049	7.884266	7.100135	7.914048	8.78265	8.264413	8.361178	8.890397	9.022972	8.698577	8.680768	8.76662	8.240408	8.981713	8.749415	8.633746
SLAMF6	9.269417	9.756625	9.602254	9.466394	9.683161	9.884202	9.900644	8.915401	9.545697	9.911401	9.427864	9.807738	10.268458	9.984679	10.201032	10.140614	10.122199	9.913254	10.068269	10.34566	10.464106
CD48	10.58595	10.840288	10.275828	10.631333	10.461993	10.648707	10.55407	10.134078	10.454879	10.167726	9.829835	9.834744	10.648163	11.113632	10.326504	10.564401	9.969258	10.091315	10.27909	10.23943	10.102214
USF1	8.909559	8.896836	8.167843	8.137888	8.416394	8.356834	8.50572	8.162898	8.88383	8.878118	9.327333	9.771249	9.456175	9.254512	9.322953	9.34519	9.138964	9.111954	9.078231	9.379959	9.35121
DEDD	7.896163	8.577216	8.215481	7.853483	7.922686	8.07956	8.02816	7.568168	8.36041	8.844814	9.191228	9.16316	9.186584	9.013731	9.13509	9.206984	8.914681	8.806433	8.860461	8.845138	8.984029
FCGR3A	9.201024	9.063603	8.547956	8.42319	9.293117	9.339545	8.896669	8.966389	8.647238	8.933418	9.379005	9.391576	9.493605	8.669625	9.247589	9.678229	9.16873	8.971743	9.354453	9.548448	8.665095
SH2D1B	7.444702	8.122894	6.933403	7.055882	6.973714	7.016428	8.36619	6.446697	7.966514	7.89329	8.457447	8.2286	9.188018	7.975246	8.344808	7.924674	7.665479	7.714465	7.823101	8.478956	8.963665
TMCO1	7.866517	8.072833	7.362365	7.346424	7.75884	7.869444	7.676793	7.066562	7.343851	8.005244	7.506664	7.460328	9.086425	8.991799	8.144064	8.627582	8.087702	7.614249	7.901211	8.375622	7.865004
GPA33	7.160577	8.217021	8.289616	8.003612	7.752879	8.035212	8.008978	7.684757	7.675929	7.867671	7.778918	7.646009	8.259258	8.433981	7.996193	8.16657	8.422998	8.023974	7.857915	8.154113	8.416137
CD247	8.836369	9.139131	8.947712	8.871206	8.574786	8.553081	9.010573	8.525239	9.173962	9.501036	9.577827	9.615923	10.02156	10.025413	9.874067	9.800298	9.591363	9.857185	9.656145	9.734716	10.009003
CREG1	8.616168	8.978945	8.426261	8.003505	9.321947	8.323169	8.769371	8.435693	8.764431	9.291504	9.074727	8.861217	9.986421	8.861746	8.760132	9.217868	8.714781	8.871913	9.0355	9.121172	9.864963
F5	7.886853	7.666424	7.767861	7.388794	7.808656	8.673852	7.74219	7.983699	8.857242	7.8587	8.665221	7.749566	7.803139	7.038055	7.160491	7.623821	7.36972	7.408954	7.787791	7.772161	7.719296
SELP	6.920935	6.90033	7.74066	7.162244	7.726893	7.841705	6.475458	7.160717	7.504626	7.196067	7.58433	6.974378	6.88865	6.427701	6.905338	7.039766	6.701221	6.677531	6.621586	6.720299	7.045517
METTL18	5.441148	5.413736	5.026205	5.350969	5.727135	5.689895	5.155963	5.35806	5.040611	5.559598	5.017178	5.257919	6.119969	6.66163	5.704218	5.529414	5.455834	5.28217	5.479471	5.44962	5.671762
KIFAP3	7.652944	7.933179	7.925984	8.125681	8.035924	8.261104	7.883115	7.407182	7.97153	7.896212	7.263229	7.139074	7.91442	8.232876	7.70639	7.669261	7.611573	7.366315	7.716415	7.867725	8.035668
VAMP4	7.752153	8.111968	7.899091	7.765252	8.210533	8.455798	7.906286	7.141674	7.895846	8.257148	7.753444	7.738971	8.775055	8.699285	8.156442	8.50936	8.194259	7.931176	8.289748	8.741521	8.813265
TNFSF4	6.632783	6.415387	6.786781	6.054687	6.987145	6.790394	6.379438	6.587375	7.136043	6.634127	6.840354	6.661051	7.026032	6.009319	6.158498	6.975874	6.048338	6.468245	6.821791	6.760147	6.987766
SNORD81	7.599886	7.977061	7.316711	7.353966	7.760756	8.23231	7.17018	6.419892	7.0841	7.835718	7.083317	7.149051	7.853401	8.727097	7.492519	7.766527	6.934225	7.459968	7.824851	7.871031	7.619792
SNORD79	5.600043	6.035797	6.200216	5.628545	6.186165	6.850312	5.703756	4.388387	5.828567	5.437947	4.942461	5.131474	5.527248	6.182032	5.176233	5.66852	5.298854	5.378285	5.61173	5.785943	5.735814
SNORD78	7.316029	7.969334	7.778885	7.37976	7.547854	8.763443	6.984189	6.354673	7.528793	6.594248	5.965662	6.261031	6.636719	7.413586	6.56618	6.792363	6.43397	5.799239	6.456359	6.741488	6.587373
SNORD44	7.341666	7.499807	7.342765	7.005739	7.284111	7.882695	6.862425	5.853472	6.894315	5.807963	5.340057	6.048905	6.512402	7.796115	6.082569	6.608515	6.129735	6.095979	6.25958	6.97729	6.45354
SNORD77	3.725977	4.101023	3.9401	3.797388	3.731163	5.185957	3.719109	3.26956	3.550065	3.695365	2.953238	3.156017	3.529898	3.618667	3.564827	3.715294	3.113471	3.243166	3.370508	3.760657	3.3632
SNORD75	7.146763	7.366451	6.894545	7.124952	7.248926	7.618498	6.821193	6.540749	7.001371	6.082306	5.591564	6.172327	6.274603	6.52288	6.381704	6.317749	6.178723	6.123028	6.417758	6.347885	6.477325
SNORD74	7.962305	7.988939	7.876302	7.894054	7.774022	8.058816	8.0061	7.485218	7.424884	8.591818	8.491057	8.237597	8.511856	9.482929	8.679748	8.525734	8.493965	8.920945	8.529463	8.745158	8.284806
MRPS14	7.896239	7.877727	7.787753	7.523366	7.852339	8.149285	7.621725	7.20453	7.420624	8.259268	8.065017	8.047264	8.773946	9.090831	8.296605	8.430725	8.309835	8.289088	8.38449	8.341326	8.312749
KIAA0040	8.129179	8.782698	8.770104	8.02836	8.739566	8.614289	8.434437	8.479999	8.763304	9.396273	9.403039	9.810981	9.436775	9.537364	9.255412	9.326651	9.186647	9.076135	9.406251	9.501983	9.583448
COP1	10.162522	9.681656	9.842863	9.283806	10.171003	10.453438	9.590953	9.688107	10.036183	8.602524	9.082383	8.751068	9.087793	8.945971	8.717931	9.548144	8.684312	8.647943	8.888192	9.103534	9.283632
RNASEL	8.400784	8.360327	8.062416	7.905699	8.664782	8.000674	8.115107	8.260392	8.640753	7.440922	8.051405	7.90762	7.97561	7.886248	7.655343	7.889139	7.709741	7.575388	7.704774	7.777058	7.211397
NCF2	11.971239	11.568196	11.521343	10.761227	11.617738	11.729695	11.324394	12.033009	11.889918	10.673773	11.675281	11.288072	11.301901	10.658463	10.891897	11.428809	10.984608	11.049317	11.18534	11.252928	11.087435
EDEM3	9.271624	9.569338	9.417378	8.820405	9.387475	9.683708	9.110631	8.686773	9.465252	8.863512	8.516543	8.688655	8.752834	8.843814	8.613021	8.846875	8.558716	8.483791	8.948195	8.903421	8.938876
NIBAN1	10.061637	9.634654	9.973659	8.892632	10.266341	10.633278	9.521622	10.879641	10.951648	9.661454	10.007138	9.489251	9.518175	8.562817	9.309293	9.694812	9.326218	9.08204	9.430822	9.495407	9.276821
TRMT1L	8.4162	9.028004	8.592932	8.671936	8.633115	9.08009	8.63327	8.068065	8.577724	7.937299	7.893004	7.991435	8.359717	8.28924	7.890862	8.250742	7.872425	7.92422	8.206918	8.308958	8.532107
IVNS1ABP	10.611804	10.337079	10.600512	10.646248	10.623089	11.017871	10.478061	10.187268	10.919681	9.019633	9.054358	8.567302	9.195621	9.288507	8.871689	9.293038	8.851192	8.824279	9.067584	9.355152	9.414027
TPR	8.559545	8.906024	9.017325	8.629165	8.888045	9.487477	8.866467	8.607304	8.880918	8.208727	8.039997	8.218274	8.336446	8.52685	8.295476	8.490657	8.368919	7.994611	8.28707	8.501068	8.280892
PTGS2	8.395434	7.66891	7.603529	6.66655	8.102494	8.165387	7.238502	7.546197	8.091319	7.443904	8.878497	8.385911	8.561864	7.902203	8.201042	8.341679	7.584967	7.823792	7.784215	8.219588	8.268441
UCHL5	7.609573	7.977301	7.555754	7.712908	7.925572	8.173674	7.494451	6.687118	7.606338	7.120033	6.397501	6.438081	7.538326	7.561567	7.166512	7.224059	6.870394	6.793844	7.330069	7.274184	7.391434
B3GALT2	5.454907	4.42642	4.554143	4.738614	5.171404	5.061703	4.994911	5.288034	5.280682	4.977384	5.581127	5.521459	5.614896	5.356494	5.174491	5.651864	5.244242	5.227561	5.579407	5.495369	5.467038
ASPM	5.366968	6.643549	4.904258	5.40462	5.297785	5.520463	5.372425	5.12358	5.147482	5.299089	4.656396	4.805468	5.065488	5.324642	4.989759	4.930024	4.77837	4.815992	4.967657	5.145901	5.254474
ZBTB41	7.886982	8.314683	7.982029	8.217669	8.784527	8.754496	8.456543	7.46017	7.938327	8.376612	7.691743	7.549295	8.690156	9.039592	8.174106	8.245039	8.273598	7.826426	8.092872	8.37579	8.720852
DENND1B	6.929247	7.894162	7.350957	7.336109	7.520725	7.634679	7.263577	6.574483	7.328825	6.83971	6.82869	6.786322	7.826389	7.566921	7.272102	7.485339	6.868499	6.822375	7.162089	7.360715	7.653777
MIR181B1	6.433792	7.191313	6.972454	6.784039	6.797812	6.77253	7.231009	6.395667	6.595882	7.718106	7.220451	6.902651	7.809808	7.980506	7.24783	7.434168	7.684573	7.375336	7.40355	7.598241	8.333569
CSRP1	7.684939	8.1495	7.630073	7.646706	7.750411	7.54864	7.51736	7.395671	7.909343	8.542538	8.533199	8.675111	8.993787	8.693224	8.794283	8.719188	8.384851	8.516511	8.782121	8.346836	8.47228
ARL8A	8.417939	9.117312	9.047624	8.72353	8.853668	8.743853	8.871308	9.169295	9.150325	9.462417	9.680856	9.64741	9.489049	9.231603	9.497993	9.4977	9.416765	9.225527	9.443365	9.447133	9.480276
ADIPOR1	10.696813	11.872544	11.497544	11.441416	12.239948	11.569845	11.963001	11.038456	11.318543	12.566702	12.65604	12.063613	12.486608	11.546577	12.31699	12.527881	12.284352	12.264878	12.362994	12.04804	12.623501
CHI3L1	9.649324	8.633478	9.992731	8.404689	10.206031	9.380335	8.460516	10.451901	9.475828	7.027177	11.053255	10.17626	9.835311	10.446012	10.188543	9.714864	9.413702	9.368465	9.1475	10.027429	10.516342
NUAK2	8.769548	8.882326	8.993408	8.455747	9.059788	8.865587	8.612827	9.06197	9.203788	9.43329	10.024982	9.852013	9.631189	9.516217	9.556608	9.624044	9.389996	9.229007	9.216487	9.568875	9.437608
FCMR	9.354509	10.318778	10.583093	10.312288	10.121385	10.236119	10.261934	9.720451	10.002267	11.099916	10.486511	10.754772	10.55203	11.237777	10.827713	10.857181	11.044466	10.677619	10.821495	10.689517	11.15375
YOD1	8.413146	9.440052	8.847725	8.219458	9.677849	9.002982	9.456827	8.118058	8.659922	8.402853	8.236968	7.893284	8.779162	8.378087	8.124034	9.079349	7.988515	8.213214	8.105377	8.666426	10.199607
ANGEL2	8.516824	8.827255	8.663455	8.741944	8.632979	9.010968	8.66519	7.848674	8.505662	8.115618	7.461153	7.777395	8.402652	8.551401	7.981356	8.2829	7.747295	7.710544	8.226657	8.211001	8.204852
EPRS1	8.346727	8.932345	8.69913	8.649505	8.829264	9.093044	8.737136	7.851697	8.571893	7.836089	7.18636	7.685328	7.927569	8.164677	7.797735	8.014904	7.68213	7.690732	7.913465	8.051682	7.969619
BPNT1	6.958225	7.51321	7.16674	7.197203	7.057957	7.043921	7.349572	6.487246	6.836899	6.481736	6.492892	6.669226	6.923292	6.853439	6.59959	6.741378	6.63082	6.55568	6.531311	6.957528	6.602052
LINC02817	5.954432	5.286023	5.836458	6.733705	5.557438	5.77797	5.67103	6.226068	5.779456	6.140423	6.215977	6.164491	5.486931	5.880245	6.183916	5.615521	6.016809	6.009161	6.053584	5.690559	5.626125
TAF1A	5.783936	6.250016	5.849255	6.067349	6.118731	6.459937	6.383803	5.192301	5.669885	5.483192	5.144691	5.560325	5.707147	6.0288	5.472107	5.678005	5.606492	5.493738	5.805559	6.081887	5.855163
TLR5	7.901884	8.201745	7.642009	7.033753	8.196372	8.197645	7.198675	8.486282	8.368292	8.842058	8.06684	8.242585	8.553287	8.145361	8.199354	8.084138	7.589203	8.106581	8.51999	8.511601	7.910663
WDR26	9.619107	9.737408	9.606202	9.450679	9.971903	9.967276	9.911162	9.350081	9.913976	8.78992	9.123283	8.750975	9.017754	8.727202	8.731287	9.142006	8.61115	8.579691	8.888036	9.155863	9.284522
LBR	11.536258	11.471923	11.449805	11.128609	11.353975	11.870152	11.399853	11.535905	11.781396	9.945661	10.332147	9.93688	10.04108	10.013115	10.01132	10.019198	10.048954	9.983261	10.121123	10.321994	10.127384
TMEM63A	9.683305	9.873195	10.335139	9.991337	9.671016	10.056595	9.815567	9.535485	10.128952	10.496606	10.15704	10.282411	10.095073	10.376406	10.305947	10.506737	10.308883	10.275672	10.327099	10.307127	10.4627
LEFTY2	8.09466	7.705348	8.130777	8.593976	8.176772	7.911385	8.285989	8.328799	8.082624	8.669642	8.541339	8.371298	7.981313	8.276888	8.381458	8.050484	8.592656	8.673949	8.413943	8.179325	8.030981
PARP1	7.853414	9.071123	8.9772	8.669994	8.70952	8.903705	8.280756	8.128787	8.8858	8.255962	7.783444	8.283661	8.0383	8.33434	8.276749	8.231878	8.391015	8.137729	8.183298	8.552539	8.349668
NUP133	7.148456	7.698858	7.825239	7.388703	7.820119	7.949062	7.546429	6.788473	7.632347	6.850781	6.714292	6.883201	7.091336	7.159038	7.114003	7.212226	6.632725	6.741785	7.101963	7.080683	7.313497
TRIM67-AS1	4.595048	4.374108	4.879224	5.271917	4.702089	4.934197	5.558119	5.532364	5.153068	5.157963	5.271175	5.020968	4.726943	4.849164	5.038991	4.503446	5.098141	4.855698	4.611805	4.349451	4.711351
SIPA1L2	7.755224	7.62759	7.592167	7.265093	7.876719	8.075537	7.330148	8.312455	8.528002	7.521588	7.936854	7.549844	7.363281	7.20568	7.647228	7.109497	7.675416	7.147501	7.459228	7.357768	7.420038
TARBP1	8.238109	8.626257	8.592024	8.33736	8.561292	8.757041	8.430815	7.697904	7.984287	7.676235	7.220063	7.382832	7.48791	7.981399	7.710706	7.56376	7.600176	7.572615	7.590797	7.652359	7.762067
TOMM20	6.854417	7.505556	7.501583	7.573901	7.760714	7.926534	7.908126	7.448887	7.89886	7.329979	6.94273	7.091064	7.533438	7.698182	7.53637	8.038009	7.476604	7.164765	7.778567	7.694271	7.843964
RBM34	7.641208	7.300412	7.60956	7.875367	7.254095	8.240037	7.368375	7.119205	7.347134	6.783331	6.505867	6.826192	7.126274	7.141521	6.801442	7.096865	6.75093	6.562078	7.005795	7.069338	7.038921
ARID4B	8.49138	8.532366	8.507545	8.347818	8.81346	9.006159	8.341722	8.103901	8.675145	8.106227	8.020025	8.168605	8.54665	8.613643	8.19077	8.58598	7.863831	8.029045	8.206488	8.749502	8.583406
LYST	11.158749	10.996791	10.966783	10.185319	11.015897	11.385104	10.952211	10.775166	11.278134	9.853089	10.66262	10.309608	10.256422	10.021246	10.328203	10.560837	10.146885	10.119425	10.370665	10.563685	10.618579
ERO1B	7.1646	7.186405	7.187928	6.967186	7.359645	7.511675	7.258713	6.810623	7.001624	6.64737	6.592245	6.334372	7.129577	6.82388	6.402885	6.749225	6.461453	6.389051	6.659078	6.845586	6.886864
HEATR1	8.277675	9.011982	8.906088	8.564672	8.707341	9.121292	8.650762	7.928117	8.782876	7.949066	7.490092	7.976704	7.652004	8.156848	7.949013	7.922245	7.86078	7.803693	8.116694	8.146234	8.208325
CHML	7.003524	7.742764	7.178687	7.976785	7.868321	7.995893	8.068386	6.943306	6.855718	7.048462	6.475242	6.703219	7.358161	7.843998	7.27945	7.150525	7.105707	6.839637	7.134783	7.492218	7.349396
CEP170	8.454698	9.304178	8.426249	8.668484	9.046241	9.354644	8.51498	8.105558	9.214879	9.472125	9.022966	8.821183	8.743687	9.33403	9.039566	9.001089	9.118086	9.047069	9.188846	9.621593	9.503851
AKT3	7.567053	7.475033	7.823606	7.473047	7.639024	8.20705	7.616215	6.981314	7.736313	7.939921	7.593238	7.628109	7.827965	8.308108	7.885746	8.13965	7.748598	7.583227	7.764431	7.936225	8.128848
ADSS2	8.56522	8.843562	8.407108	8.545473	8.910745	9.318533	8.77044	8.024913	8.509464	7.766315	7.619922	7.440613	8.062348	7.927841	7.58024	7.740001	7.589605	7.657547	8.000365	8.146324	8.305748
HNRNPU	9.737962	9.82941	10.007371	9.980685	9.901068	10.196357	9.985889	9.119132	9.603225	9.37237	9.130804	9.002636	9.431422	9.731863	9.385654	9.199226	9.275709	9.098274	9.509111	9.619506	9.089632
ZNF124	7.654449	7.65729	7.26063	7.371297	7.614421	7.855293	7.471082	6.911296	6.823834	6.775575	6.128869	6.904155	6.987107	7.288721	6.771155	7.006226	6.789607	6.47101	7.101275	7.108642	7.188457
OR1C1	5.161692	4.654406	4.729787	5.647674	4.875034	4.9759	5.07672	5.287489	4.91032	5.501272	5.849217	5.506691	5.049576	5.763578	5.272977	4.600776	5.350321	5.510096	5.439948	4.870404	4.848216
OR14A16	5.008046	4.801224	4.942666	5.711022	5.032482	5.0356	5.388097	5.761707	5.036721	5.58504	5.47194	5.218259	4.634028	5.183149	5.016346	4.797477	5.144173	5.289025	5.249839	5.056732	5.00999
OR2T11	5.59475	5.696344	5.601268	5.793377	4.938458	5.537092	5.366354	6.048243	5.583957	5.868964	5.666686	6.049209	4.847558	5.548261	5.492669	4.764054	5.459846	5.417187	5.590804	5.34956	4.986445
OR2T27	5.158481	5.531911	5.022381	6.074529	5.960157	5.142115	5.342958	5.372946	5.346846	5.868918	6.373073	6.04864	5.335537	6.177657	5.987542	5.439082	6.036256	6.035032	5.730536	5.147234	5.674632
OR14I1	5.92608	5.847283	6.034164	6.666071	6.15438	5.997434	5.874853	6.413089	6.155464	6.56862	6.171275	6.134034	5.514222	5.925489	6.102289	5.270018	6.121601	6.133994	5.913942	5.464994	5.739983
ZMYND11	8.744511	8.811652	9.065364	8.829169	9.023444	8.959028	8.957324	8.450911	8.804205	7.930163	7.629457	7.819173	8.071699	8.124529	8.177371	8.106375	8.029314	7.808401	8.085793	8.130912	8.238112
GTPBP4	7.720207	8.057119	7.81223	7.949063	7.856735	8.317042	7.629879	7.425774	7.903831	6.458386	6.392963	6.677306	6.615151	6.806752	6.915856	6.652602	6.486426	6.535147	6.59297	6.92186	6.747574
AKR1C3	6.907369	7.048638	6.128902	6.928218	5.686847	6.154875	6.835193	6.344437	6.714315	5.963851	6.207988	5.941514	6.402592	5.691952	5.605649	6.059181	5.883487	5.892741	5.761845	5.698152	6.420943
RBM17	7.78729	8.167963	8.120806	7.960604	7.980573	8.243641	7.94904	7.501169	8.019691	7.017763	6.651081	6.973616	7.235097	7.312151	7.01829	7.301899	7.125321	7.058794	7.142843	7.24824	7.320363
PFKFB3	8.535221	8.418169	7.985349	8.005529	8.20049	8.189073	8.349884	9.18411	9.039607	9.609113	9.65174	9.321895	9.080478	8.811893	9.067955	9.048074	8.714098	8.853567	9.094107	9.069335	8.780097
ATP5F1C	9.008561	9.267497	8.725316	9.05981	8.959277	9.224686	8.764031	8.358585	8.581676	8.618343	7.876101	7.786362	8.968753	9.333153	8.593416	8.633575	8.445201	8.502151	8.609201	8.783221	8.668709
GATA3	7.38324	7.940121	8.000815	8.31144	7.906568	8.033587	8.011029	7.950227	8.372203	8.715293	8.431047	8.54534	8.636653	8.555108	8.504509	8.489923	8.454872	8.398768	8.287509	8.289486	8.716418
OPTN	8.309122	8.638737	8.632176	8.269055	8.819146	8.944278	8.431535	8.092715	8.621396	7.67578	7.984995	8.045827	8.520102	8.267769	8.444289	8.492976	8.288157	7.999014	8.051391	7.967363	8.1162
PRPF18	8.284611	7.990851	8.560513	8.217851	8.454259	8.564	8.617154	8.160778	8.005186	7.807405	7.777317	7.912649	8.296116	8.18389	8.225878	8.204	7.673762	7.855654	8.025683	8.427187	7.677789
RPP38	6.59669	6.914835	6.647319	6.255403	6.836385	6.70821	6.729433	6.372477	6.800459	7.762442	7.536628	7.526145	8.19367	8.310898	7.772607	8.273662	7.758588	7.57168	7.797039	7.832175	7.644709
PTER	8.495596	8.627638	8.914343	9.226425	9.013481	8.813348	8.9819	7.889243	8.462176	8.484924	7.833599	7.992679	8.422808	8.592352	8.162401	8.383291	7.979031	8.03744	8.359597	8.176985	8.56816
VIM	9.902603	10.458293	10.213035	10.070562	10.277714	9.947354	9.846752	10.307833	10.378666	11.148113	10.909183	10.974259	10.915476	10.854602	10.808819	11.308903	10.813309	10.870916	11.05898	11.168513	10.845334
ARL5B	8.436855	8.869641	8.791858	8.812749	9.020165	9.035236	8.897719	8.528675	8.844156	9.539236	9.320629	9.170232	9.810685	9.96848	9.56548	9.601524	9.440486	9.497027	9.597264	9.548156	9.764645
PLXDC2	9.257881	9.361703	9.169806	8.289358	9.541183	9.599912	9.184198	9.204418	9.911951	9.776845	10.402242	10.599168	10.219114	9.171795	9.916279	10.206971	9.661172	9.744284	9.900234	10.145718	9.935444
THNSL1	5.205751	5.289071	5.522874	5.556328	5.750699	5.857666	5.400837	5.248592	5.067057	5.816497	5.450436	5.168531	6.263375	6.858645	5.426196	5.974835	5.726413	5.536747	5.372328	5.993891	5.895557
MASTL	6.779676	7.3943	6.982046	7.009244	7.490605	7.434912	7.237126	6.50476	7.388715	7.829351	7.253073	8.079565	7.969871	7.951384	7.29785	7.830693	6.863456	7.367182	7.788616	7.538914	7.90091
RAB18	9.508739	9.383474	9.17297	9.15248	9.705706	10.147015	9.180635	9.016372	9.178223	8.007648	8.17101	7.496796	8.622461	8.749736	7.987741	8.48784	8.211215	7.819752	8.248848	8.53309	8.809139
LYZL1	3.737843	4.002393	3.692128	4.010485	3.381514	3.971046	4.560708	3.43285	4.624714	4.132087	4.325045	4.095073	4.217242	4.561578	4.642381	4.519124	3.760162	4.29233	4.337508	4.205343	3.938066
ZNF37A	7.124143	7.636302	7.072459	7.376104	7.662326	7.795628	7.471349	6.635734	7.027537	7.301944	6.764396	6.925286	7.679311	8.192893	7.365345	7.269817	7.384045	7.265613	7.342428	7.662998	7.664248
HSD17B7P2	8.225856	7.630725	8.18298	7.549904	8.009	8.81904	7.938379	7.719216	8.211565	6.905701	7.290237	7.108975	7.557875	7.293663	7.637957	7.484857	7.352879	7.635972	7.39862	7.397855	7.728714
BMS1	8.047147	8.407577	8.565971	8.537026	8.460453	8.867675	8.812036	8.02914	8.294102	7.579327	7.57951	7.874698	7.400236	7.87694	7.878626	7.710812	7.75281	7.735433	7.534361	7.840819	7.606289
ZNF487	6.124083	6.594056	6.409261	5.876948	7.139542	7.242869	6.848094	7.334357	6.822221	7.254275	6.96424	6.858371	6.970733	6.624052	7.312894	7.103656	6.859651	6.833736	7.036475	7.089532	6.892848
ZNF22	6.538545	6.573442	6.233694	6.570099	6.805	7.147881	6.629517	6.203322	6.343699	6.763432	5.562023	5.893735	7.119324	7.498518	6.491817	6.766478	6.434253	6.438542	6.678775	6.462097	6.687289
ALOX5	10.1516	10.065868	10.168586	9.380251	10.154055	10.139721	9.919033	10.493154	10.52006	10.644813	11.283629	11.155591	10.863337	10.505398	10.787848	10.980231	10.652563	10.770871	10.874237	10.816054	10.730079
MAPK8	8.104422	8.347205	8.367997	8.17238	8.10549	8.809031	7.981015	7.614393	8.223226	7.967615	7.926155	7.625866	8.359308	8.609506	8.01393	8.2952	7.895058	8.002606	8.067779	8.207255	8.535932
NCOA4	11.69945	11.455953	11.87506	11.332294	12.112804	12.013919	11.934235	11.761272	11.559603	10.491274	11.198791	10.589657	11.28946	10.511036	10.78564	11.536786	10.712582	10.793269	10.707758	11.166387	11.337365
CISD1	6.887673	7.135009	6.807823	6.95001	7.243938	6.783728	6.699805	6.194148	6.359755	6.856804	6.127486	6.293146	6.940686	7.325532	6.61842	6.806673	6.798086	6.535475	6.754373	6.954121	6.614784
UBE2D1	9.838007	9.577264	9.405169	8.833204	10.056753	10.00793	9.2678	9.825153	9.804792	9.220756	9.608467	9.1963	9.497465	8.777711	8.746734	9.418762	8.924483	9.039381	9.365596	9.435416	9.1113
TFAM	7.572755	8.116973	7.902588	7.668145	8.043105	8.447161	7.595863	7.074315	7.645131	7.526773	7.258679	6.999733	7.766281	7.973357	7.12173	7.651396	7.361755	7.123803	7.399095	7.706843	7.604797
NRBF2	9.035885	8.527853	8.446369	8.37578	8.953056	9.006553	8.798108	8.889369	8.718156	8.579411	9.502966	9.18386	9.723677	9.099689	9.220288	9.448928	9.100353	9.081601	8.817136	9.167609	9.0256
REEP3	7.823789	8.156023	7.697177	7.412425	7.97406	7.871376	7.262706	7.200743	7.546164	7.754886	7.915964	7.624414	8.568347	8.354417	7.903835	8.288546	7.748573	7.640476	8.101064	8.133686	8.126595
SIRT1	8.931922	9.05348	9.083041	9.131686	9.179516	9.281165	9.007198	8.624885	9.03507	8.221309	7.965033	8.188455	8.197288	8.462609	8.292725	8.27951	8.128793	8.208515	8.180665	8.455804	8.38425
HNRNPH3	8.728102	8.707115	8.719602	8.33805	8.650719	9.281135	8.361581	8.104038	8.775211	8.070828	7.932823	7.815163	7.84349	7.821376	8.059464	8.165448	7.690309	7.603906	7.906386	8.342745	7.857621
DDX50	8.764475	8.528881	8.670963	9.024846	8.924575	9.157628	8.594982	8.170264	8.755477	8.025612	7.77833	7.792901	7.878111	8.364273	8.025736	7.892017	7.854646	7.676107	7.957613	8.238001	8.12032
DDX21	8.689358	9.144569	9.159495	8.90473	9.102733	9.344626	8.805718	8.260736	8.761912	7.932848	7.633785	8.039405	8.157356	8.266135	8.081801	7.977203	8.139952	7.791607	7.985282	8.144436	7.931694
KIFBP	7.394124	7.806829	7.712734	7.615284	7.576932	7.845132	7.842878	7.186158	7.988691	6.976536	7.060429	6.831777	7.042299	7.222906	7.127489	6.996437	7.036462	6.786483	7.321116	6.911599	7.20285
SRGN	12.907856	12.4063	12.311767	12.168402	12.399487	12.948241	12.353084	12.729782	12.803687	12.040915	12.606912	11.911828	12.657646	12.305845	12.086732	12.425203	12.168815	12.034896	12.278344	12.100649	11.983746
VPS26A	8.19371	8.35572	8.264683	8.168361	8.466988	8.832833	8.331626	7.67219	8.407922	7.735342	7.762783	7.485515	8.229746	8.004388	7.78045	8.210642	7.737566	7.587758	8.114136	8.226938	7.990439
ANAPC16	8.916628	9.144952	9.242109	9.315549	9.221123	9.400603	8.992446	8.488501	9.062504	8.704739	8.318935	8.544602	8.974827	9.104818	8.590747	8.873555	8.672932	8.571296	8.721127	8.868953	8.881861
VCL	8.264947	8.605445	8.90404	7.868804	8.584524	8.892927	8.255579	8.228067	9.22879	8.212458	8.718044	8.279981	8.113104	7.74043	8.565304	8.291387	7.937307	8.230081	8.369961	8.474842	8.581008
SAMD8	9.293829	9.255943	8.875338	8.669678	9.086307	9.300017	8.754959	8.806602	9.200295	8.276648	8.517214	8.244732	8.544982	8.362892	8.410106	8.375417	8.189019	7.976281	8.258783	8.532718	8.433683
VDAC2	8.113719	8.449467	8.42719	8.254301	8.109041	7.993599	8.597115	8.202325	8.346626	7.467071	7.724714	7.743128	7.96608	7.783268	7.409629	7.783104	7.458362	7.724714	7.658244	7.500887	7.813684
RPS24	8.417563	7.591548	7.347058	8.665125	7.433891	8.173581	7.324299	7.592226	7.164655	7.099088	6.642621	6.749671	7.1972	8.588101	7.202285	7.264364	6.866907	7.25772	7.209728	6.870428	6.590622
TMEM254	6.621684	7.21342	7.286479	7.162864	7.334632	7.108589	7.170057	6.780307	7.270133	8.558583	8.285379	8.363696	8.639978	8.663854	8.466217	8.556708	8.380491	8.344572	8.643557	8.414409	8.478407
PLAC9	7.957657	7.276444	7.587375	7.579199	7.326918	6.926103	7.772464	7.91228	7.262362	6.560544	6.827742	6.679	6.809818	6.504523	6.990322	6.811634	6.808742	7.256415	6.719365	6.799081	6.939225
GHITM	9.033248	9.184514	9.098151	9.088319	9.209964	9.217308	8.954035	8.666231	9.125609	8.540556	8.77485	8.688424	9.108254	8.800749	8.8673	9.085664	8.675783	8.661982	9.010766	9.133217	8.728637
SHLD2	6.903546	7.658856	6.945151	7.124101	7.205052	7.806644	7.197439	6.731374	7.317697	6.731812	6.536087	7.063895	7.403328	7.025563	6.857637	7.291821	6.676217	6.768553	6.943076	6.883175	7.305361
MINPP1	7.584609	7.736511	7.680795	7.669484	8.062788	7.91535	7.502164	7.181926	8.144294	7.421883	7.497822	7.158609	7.747204	8.079073	7.353626	8.193132	7.378026	7.063545	7.454683	7.348269	7.901289
LIPN	7.107626	7.137388	7.085063	6.084323	6.798249	7.532737	7.267528	5.893813	8.736226	5.99145	7.687752	6.656285	7.653841	5.843966	5.940678	6.430319	5.733973	5.807337	5.957028	6.922614	5.853434
FAS	9.094628	9.062144	8.882653	8.680159	9.089672	9.535745	8.717336	8.979558	8.937346	8.083309	8.911182	9.089004	9.137671	8.612961	8.624919	9.044844	8.521919	8.805257	8.946965	8.610935	8.792671
IFIT2	8.720726	9.427002	8.239361	7.615087	9.330126	9.874982	8.163784	8.135288	9.031992	6.827227	8.676509	11.101857	8.565871	7.782635	7.86736	8.552649	8.843445	7.860887	8.112777	7.952281	8.640629
IFIT3	8.679109	9.848291	7.979918	7.467682	9.299456	9.605673	7.691066	7.589386	8.726425	6.830213	7.908853	10.578699	8.813014	7.702919	7.758418	8.387978	8.54487	7.512289	7.620055	7.406244	8.496638
IFIT1B	6.565323	8.489743	7.052087	6.915962	8.098318	7.21469	7.465843	6.904558	6.762162	6.688841	7.467126	7.030714	8.599541	6.616073	6.799392	7.078611	6.991015	7.25126	6.979535	7.289464	8.127732
IFIT1	7.775735	9.646917	6.838333	7.13247	8.935031	9.695175	7.370621	6.977157	7.253227	6.789043	7.367899	11.028995	8.424507	7.591089	7.407213	8.129543	8.697431	7.217902	7.394479	6.960852	8.51729
IFIT5	7.814777	8.765509	7.550612	7.483145	8.7254	8.57595	7.909189	6.548789	7.604375	7.023777	7.491143	8.841287	8.537528	7.984347	7.753044	8.106669	7.891693	7.458767	7.19952	7.735147	8.427941
KIF20B	4.571619	5.455799	5.215345	4.894921	5.229011	6.102041	5.177596	4.467251	4.777215	5.126235	4.711237	4.608691	5.688622	5.754327	5.092179	5.058993	4.820121	4.705981	4.887302	5.090908	5.43955
PCGF5	8.909395	9.88899	9.426865	9.410388	10.119751	9.810319	9.832506	8.636831	9.539687	9.046868	8.631714	9.142069	9.469241	9.281323	9.023584	9.240411	8.855001	8.819919	9.052823	9.285301	9.494634
TNKS2	9.670662	9.959335	10.008685	9.677966	9.904703	10.140752	9.860779	9.449226	10.035124	8.907831	8.799221	8.966886	8.969543	9.070187	9.032466	9.036354	8.991202	8.711899	8.966034	9.211591	9.184348
BTAF1	9.493386	9.822844	9.792301	9.679171	9.620212	9.961784	9.738259	9.03292	9.56091	8.744091	8.24492	8.738203	8.711312	8.937542	8.82418	8.81935	8.731987	8.4677	8.81688	9.142031	9.014171
KIF11	4.099075	6.88318	4.389255	4.688694	4.632452	5.295805	4.628389	4.462337	4.54901	5.022383	4.549441	4.837405	5.190829	5.076434	4.576808	4.930211	4.579537	4.577796	4.933352	4.936959	4.775494
HHEX	9.24608	9.593405	9.448189	9.343669	9.514545	9.695484	9.394818	9.239834	9.780071	8.013636	8.136885	8.791213	8.44943	8.137878	8.507622	8.799308	8.242692	8.230596	8.446395	8.497377	8.437433
EXOC6	8.061364	8.678304	8.238488	8.257657	8.735034	8.938463	8.270045	8.304537	8.323656	7.970867	7.918699	7.666278	8.148829	8.049649	7.531457	8.268825	7.751425	7.400968	7.961219	8.318559	8.185879
HELLS	5.48837	6.543008	5.881691	5.863237	6.240636	6.797833	5.959848	5.153224	5.671766	5.271286	4.970432	5.262712	4.965122	5.126694	4.874535	5.315026	4.962755	5.072665	5.36882	5.550236	5.468892
ENTPD1	9.501666	9.410774	9.374159	8.855741	9.6234	9.497999	9.40797	9.745612	10.12469	10.11402	10.280187	10.378414	10.111453	9.966539	9.92914	10.065719	9.922412	10.027347	10.275574	10.311105	9.942336
ZNF518A	7.97013	8.365003	7.7791	7.845897	8.283419	8.63873	8.191829	7.398699	7.93074	7.393615	6.877709	6.994193	7.829138	8.281943	7.21268	7.746433	7.476253	6.855155	7.662553	7.958866	8.041074
R3HCC1L	8.553883	8.735612	8.514163	8.427466	8.452988	8.821472	8.538732	8.053498	8.541414	7.809496	7.909995	7.796275	8.113767	8.255942	7.849555	8.020979	7.916452	7.78258	7.934418	8.135002	7.977463
HIF1AN	8.085246	8.393378	7.925815	7.851964	8.087468	8.129543	7.913166	7.427368	8.252341	7.327952	7.387407	7.474789	7.418523	7.363776	7.277043	7.574805	7.129568	6.980676	7.555632	7.621602	7.319675
SLF2	7.592849	7.966585	8.11393	7.942675	8.244291	8.315246	8.158536	7.29728	7.91284	7.34923	6.792111	7.132381	7.302778	7.417326	7.180903	7.328885	7.255033	6.990656	7.230547	7.447994	7.302929
TRIM8	8.213015	8.509489	8.562349	8.080784	8.61445	8.544604	8.441724	8.620744	9.027606	9.095261	9.505437	9.608499	9.277091	8.895514	9.242354	9.31994	8.996578	8.964762	9.158821	9.234541	9.263076
SFR1	5.78516	5.98283	6.040414	6.172489	6.055843	6.412267	5.625474	5.933128	6.087354	6.171262	5.941514	5.912545	6.872871	7.263809	5.834163	6.06834	6.439433	6.143637	6.420763	6.196869	6.370561
GSTO1	7.358705	6.952363	7.126832	6.836736	7.243553	7.198212	6.928112	7.211597	7.162948	7.197518	6.947558	7.387679	7.732039	7.565953	7.541834	7.534669	7.310135	6.888858	7.364827	7.525159	7.524688
SMC3	7.95038	8.402848	8.159813	7.952665	8.506254	9.045673	7.718214	7.521347	8.019053	7.845687	7.617828	7.594331	8.384674	8.411378	7.807677	8.25365	7.815159	7.421229	8.194553	8.194137	7.94178
PDCD4	10.161069	10.299775	10.552041	10.487121	10.587136	11.065095	10.444034	9.864477	10.489054	8.969225	8.565199	8.612169	8.847335	8.970817	8.792689	9.002462	8.610016	8.550771	8.883134	9.017967	8.903572
SHOC2	10.369268	10.201095	10.242767	10.130042	10.5041	10.757762	10.266575	10.431919	10.345538	9.44006	9.623609	9.299434	9.894219	9.730047	9.540362	9.884905	9.59518	9.446154	9.620789	9.889296	9.702443
TCF7L2	7.687872	8.644299	7.851528	7.90031	8.242084	8.435591	8.259914	7.851009	8.346407	8.277591	8.438632	8.841769	8.511344	7.791425	8.587107	8.489829	8.555413	8.439195	8.475085	8.445226	8.167204
PLEKHS1	5.361026	5.836147	5.505523	5.519698	4.71437	5.191633	5.237989	5.749594	5.534689	5.449749	5.939872	5.444796	5.023494	5.649076	5.504935	5.121402	5.809826	5.440222	5.542418	5.345166	5.262158
NHLRC2	8.557648	8.966254	8.983666	8.836835	9.038789	9.340053	8.953078	8.206262	8.769008	8.518661	8.010021	8.170667	8.622978	8.847074	8.523465	8.622784	8.429024	8.343443	8.71842	8.749142	8.82319
TRUB1	7.408691	8.061163	7.629123	7.747648	8.034887	7.873094	7.828071	7.407915	7.593428	6.960289	6.649277	6.615429	7.227908	7.433898	6.812369	7.222066	6.873655	6.681926	7.042258	7.173306	7.061238
TOMM22	8.257523	9.206652	8.741322	7.54738	8.774245	8.318535	8.340539	8.373501	8.218188	9.284403	8.440254	8.979404	9.65139	9.545156	9.097676	9.488011	9.131306	9.133766	9.591255	9.454521	8.969758
SEC23IP	8.985975	9.290694	9.328446	9.101681	9.339471	9.34535	9.156856	8.707832	9.398205	8.153668	7.793784	8.404023	7.85721	7.942117	8.268461	8.386199	8.043918	7.881557	8.314149	8.485175	8.405682
WDR11	8.482323	8.874705	8.605493	8.55651	8.64237	8.842866	9.04661	8.26994	8.834206	7.979875	7.64106	8.224813	8.279862	8.092102	8.191239	8.345311	7.912375	8.051987	8.38609	8.651109	8.152561
PLEKHA1	8.724047	9.441104	9.424205	9.396617	9.326865	9.400382	9.142134	8.59006	9.095351	9.210083	8.560291	8.501035	8.884113	9.475691	9.08781	9.311543	9.060483	8.791387	9.183225	9.450432	9.418045
ACADSB	6.834721	7.594402	7.696717	7.116559	7.404398	7.947783	7.168493	6.849752	7.428963	6.979751	6.5133	6.50044	7.022091	7.174876	7.029168	7.235982	6.959695	6.738072	6.942161	7.085013	7.459442
BUB3	9.38202	9.777412	9.554577	9.615283	9.673729	9.993102	9.544778	8.758985	9.494578	8.615644	8.200391	8.268181	8.878181	9.125423	8.48515	8.731968	8.392285	8.197702	8.711095	8.913595	8.83546
ZRANB1	9.056832	9.105252	9.315599	9.02616	9.278761	9.56043	9.35577	8.836999	9.403835	8.464427	8.572905	8.249263	8.472719	8.730672	8.424778	8.524215	8.106149	8.194602	8.380636	8.620854	8.445232
GLRX3	8.683274	8.792367	8.438273	8.323017	8.365696	8.543467	8.344398	8.026172	8.430273	7.705591	7.54493	7.752462	7.873337	8.037638	7.759817	7.944885	7.810408	7.553259	7.969995	7.878562	8.005652
LARP4B	8.877814	9.428883	9.334531	8.950143	9.136239	9.711509	9.249362	8.603005	9.518359	8.485352	8.289247	8.716719	8.401183	8.442931	8.443428	8.594019	8.331469	8.231314	8.387638	8.551538	8.637331
IDI1	7.707688	7.799105	7.547427	7.54839	7.780432	8.351828	7.703751	7.373719	7.663035	7.299003	6.777225	7.051206	8.145785	8.253003	7.349225	7.687992	7.305725	7.142032	7.416158	7.801552	7.4956
AKR1C2	4.723172	4.943486	5.822624	5.200625	5.29868	5.53632	5.338241	5.447835	5.102084	5.551636	5.521184	5.875316	5.376058	5.497521	5.180337	5.718281	5.808497	5.687576	5.370329	5.17522	5.223207
KIN	8.143181	8.058242	8.17198	8.037349	8.355117	8.671704	7.844421	7.835294	8.112843	7.587712	7.430458	7.444945	7.898917	8.07571	7.562058	7.913285	7.499224	7.280202	7.647417	7.790105	7.85733
FAM107B	10.152156	10.142962	10.228793	10.13458	9.92209	10.239244	10.150628	9.728998	10.048077	9.180242	9.059014	9.018043	9.33954	9.594808	9.204513	9.402208	9.242407	9.140718	9.319259	9.353163	9.746089
MINDY3	7.93576	8.240248	8.039477	8.0975	8.299819	8.616604	8.137129	7.392402	7.719327	7.307366	7.017549	6.9655	7.626845	7.921865	7.363776	7.424901	7.260042	7.004177	7.433635	7.612025	7.688767
CUBN	7.262293	7.716257	7.472221	7.159293	7.100305	7.957769	7.542222	7.119027	7.378807	7.274128	7.034567	6.880323	7.12411	8.100374	7.704189	7.247911	6.908295	7.583121	7.966215	7.814075	7.662936
TRDMT1	7.416685	8.149751	7.899758	7.598704	7.448925	7.972537	7.525411	6.938172	7.425977	6.92141	6.876264	6.618763	7.456651	7.933515	7.474549	7.344318	6.935487	7.419519	7.619082	7.619093	7.869801
NSUN6	8.089479	8.331294	8.311653	8.065403	8.330829	9.422371	7.689243	7.381204	8.146625	7.496049	7.104089	7.329633	7.812062	8.069775	7.551977	7.946982	7.621158	7.550278	7.569184	8.032934	7.846194
NEBL	5.917451	5.60312	5.479919	5.943858	6.690118	5.54394	5.940632	6.05958	6.808856	6.921368	5.828042	5.779158	6.90371	5.652666	5.826677	6.468397	5.777552	6.012178	5.78118	7.056401	5.682385
ENKUR	5.18599	4.613601	5.607347	5.270289	6.069682	5.722815	5.429758	5.644445	5.825899	6.102414	6.302013	5.765869	5.820346	5.295852	5.876695	6.272707	5.477893	5.58242	5.555415	5.630782	6.046354
ABI1	9.624195	9.845948	9.752229	9.685622	9.903704	10.396752	9.832109	9.30417	10.040434	9.068195	8.920117	9.136042	9.295703	9.412838	9.134888	9.181083	9.166264	8.898241	9.246606	9.282491	9.244358
ANKRD26	5.785418	6.174116	6.021322	6.146993	6.09466	6.511826	6.051688	5.325691	5.568667	5.885129	5.495236	5.468729	5.901045	6.42298	5.712483	5.978302	5.721518	5.49793	5.956361	5.995173	5.859788
ACBD5	7.596594	7.963173	7.536577	7.376076	7.989568	8.156651	7.614513	7.417352	7.946214	7.270065	7.139756	7.239618	7.937224	7.616385	7.384621	7.562272	7.274448	6.947914	7.320004	7.702731	7.56608
LYZL2	3.676902	4.580937	4.676924	4.684282	4.8145	4.304065	4.058218	4.823141	4.146102	4.811414	5.234751	4.801436	4.090439	5.156878	5.371711	4.313333	3.986822	4.246957	4.710129	4.876346	4.461553
ZNF438	7.346528	7.80413	7.4095	6.797276	7.430021	8.083726	7.040718	7.793473	7.60481	7.658643	8.078162	7.615584	8.191762	7.233014	7.852239	7.640365	7.310452	7.309421	7.679958	7.788626	7.617684
ARHGAP12	8.479447	8.439387	8.764172	8.772134	8.498563	9.309051	8.704739	7.861293	8.681425	7.930475	7.164218	7.408474	7.921283	8.308982	7.84781	8.125712	7.870925	7.291729	7.88848	7.888537	8.017283
ITGB1	9.135807	9.347418	9.096857	9.170083	9.284847	9.528206	9.153977	8.973215	9.409366	8.641524	7.949341	8.630856	8.670739	8.385481	8.869286	8.394384	8.36674	8.140661	8.786623	8.941355	8.601689
CUL2	7.700071	7.938224	7.948083	7.750507	7.926981	8.258201	7.902725	7.189439	7.678135	7.660118	7.141629	7.326828	8.024505	8.153248	7.553447	7.896027	7.495901	7.330581	7.647231	8.054405	7.911043
NAMPT	12.294179	11.408913	11.414807	11.403954	11.968173	12.685653	11.774952	12.431809	12.208669	12.286846	12.853685	12.199693	12.283765	11.948859	12.116748	12.330976	12.217889	11.860428	12.300274	12.321063	12.014297
ZNF248	6.375534	6.538273	6.710033	6.767236	6.915357	7.118121	6.904851	6.058027	6.393705	6.362108	5.859616	5.893591	6.482013	6.649722	6.324817	6.552022	6.327332	6.249604	6.477292	6.485408	6.800398
ZNF33B	7.436668	7.744469	7.600628	7.462507	8.001573	8.035357	7.241386	7.025818	7.15483	7.808181	7.450445	7.235442	7.700444	7.881386	7.538493	7.859661	7.581078	7.422898	7.84683	8.012993	7.557889
HNRNPF	9.529945	10.042836	9.606838	9.709433	9.801618	9.621165	9.854095	9.632192	9.820172	8.785916	8.66916	8.627432	8.964802	8.84311	8.754996	8.978564	8.577519	8.589097	8.912345	8.960577	8.797108
MARCHF8	9.683002	10.423185	10.355527	10.422407	11.005348	10.308065	11.283187	10.108968	9.974378	10.855516	10.890233	10.449635	11.168686	9.632235	10.389451	10.807659	10.386838	10.704128	10.567256	10.476176	11.50057
IPMK	8.605029	8.496983	8.552202	8.058125	8.568222	8.720274	8.179136	8.569941	8.550317	8.939912	9.406559	8.988773	9.328284	8.886064	9.15992	9.336953	9.10216	8.801461	9.232892	9.459187	9.135667
CCDC6	8.360933	9.219149	9.013292	8.83978	9.039669	8.948273	8.933246	8.352778	9.123463	9.323206	9.318315	9.696061	9.555046	9.67324	9.628883	9.67971	9.610423	9.430397	9.778679	9.323424	9.810815
ANK3	6.598985	6.617642	6.792494	6.472035	7.069585	7.541575	6.552532	6.256567	6.957409	7.3868	7.09365	6.720104	6.976581	7.240972	6.530326	7.329776	7.086477	6.903932	7.370827	6.800109	7.315556
RTKN2	6.381252	6.445616	6.96182	6.65679	7.06283	6.997398	6.802038	6.032845	6.405298	6.316967	6.013182	5.916426	6.361523	6.666617	6.279279	6.418207	6.178952	5.928136	6.354869	5.893853	5.967952
HERC4	9.458966	9.445048	9.619681	9.33406	9.552586	10.1765	9.602323	8.933415	9.477054	8.230438	8.001222	8.149217	8.315951	8.44979	8.194241	8.396555	8.093659	7.810898	8.197637	8.631813	8.514652
PPA1	7.503548	7.435289	6.854883	7.246536	7.195755	7.4469	7.298591	6.409028	6.657288	7.108915	6.684265	7.616669	7.510362	7.83394	7.154184	7.255487	6.999056	6.745247	7.262157	7.136293	6.699293
PRF1	9.393878	10.122966	9.059207	8.925432	8.833207	9.240377	10.127374	8.600189	10.527252	9.315186	9.933104	9.924218	9.869871	9.101376	10.14201	9.301324	9.490397	9.40701	9.499855	9.643078	10.138781
VSIR	9.499723	9.552292	9.40941	8.806695	9.490887	9.211386	9.303263	9.701509	9.895613	10.167629	10.639222	10.731038	10.457069	9.974359	10.308268	10.521356	10.320369	10.351573	10.370349	10.396943	10.262148
SPOCK2	8.899016	9.04497	9.434219	8.960631	8.978702	9.05327	9.12719	9.059683	9.236832	9.733071	9.683784	9.717901	9.685417	9.907362	9.912085	9.769641	9.961786	9.770402	9.86714	9.858374	9.876582
P4HA1	8.215715	8.399539	8.316808	8.083643	8.426383	8.538414	8.46231	7.762075	8.401963	7.57013	6.902163	7.1568	7.856031	7.64227	7.368798	7.62894	7.348998	6.868828	7.54193	7.772074	7.646623
ECD	8.310766	8.55484	8.645476	8.309866	8.48773	8.528358	8.446307	8.320656	8.501182	8.905898	8.988952	9.017364	9.319925	9.43704	9.193284	9.269041	9.057539	9.05687	9.265099	9.18648	9.216802
PPP3CB	9.653074	10.074611	9.950156	9.871498	9.855039	10.243245	10.003771	9.293688	10.066414	9.090828	8.903096	8.889572	9.351307	9.341569	9.16264	9.397199	9.087579	8.830029	9.05933	9.223408	9.290926
C1D	3.88118	4.937077	3.77136	3.907197	4.772861	3.893808	4.136103	3.705251	3.458699	4.375613	4.727713	4.470157	4.059427	4.662366	3.51007	3.401872	4.495504	4.030474	3.96252	2.934858	3.822487
WAPL	9.053761	9.150936	9.168315	8.899487	9.16104	9.454333	9.240162	8.826978	9.254049	8.436654	8.440798	8.379835	8.561908	8.821559	8.515234	8.672546	8.486015	8.457504	8.669454	8.73374	8.653932
ATAD1	9.022926	9.222395	9.124783	9.328145	9.090236	9.454807	9.250037	8.759938	8.785057	8.534395	7.934353	7.810675	8.608776	8.987955	8.276081	8.516136	8.245234	8.133753	8.165148	8.495881	8.412823
ANKRD22	6.064378	6.97092	5.725063	5.424781	7.20555	6.26777	5.859562	6.236496	6.691395	5.547527	6.122875	6.66305	7.087203	5.711114	6.242068	5.528233	5.764816	5.725746	5.891402	5.996595	5.783346
MIR107	7.452205	6.501645	7.168812	7.557225	7.196717	7.024065	7.038976	7.401137	7.24277	7.368644	7.254431	7.052949	6.86621	6.908853	6.99502	6.911872	7.20123	7.320717	7.095601	6.843431	6.914419
FLJ37201	4.652865	4.823439	4.873207	5.129788	5.376811	5.633409	5.300166	5.385455	4.906067	4.937863	4.779414	4.574329	4.958067	5.336241	4.646298	4.417294	4.987146	4.751779	4.808691	4.718372	4.882664
MYOF	7.117476	7.956987	6.914342	6.735289	7.144444	7.196768	7.497098	6.970191	7.71303	7.203593	7.213847	8.798046	7.935822	7.166254	8.235833	7.739935	7.30019	7.682479	7.684992	7.970144	7.259662
FRA10AC1	6.281381	6.550113	6.413526	6.483489	6.708142	6.987945	6.304691	5.907855	6.118376	5.612573	5.184142	5.321107	5.94677	6.089315	5.464237	5.77563	5.209911	5.145281	5.865771	5.836505	5.771697
NOC3L	6.99626	7.195935	6.881828	6.777248	7.020964	7.653445	6.945633	6.479577	6.577733	6.369997	5.899974	6.3455	6.953282	7.236427	6.110611	6.702625	6.524036	6.265432	6.727642	6.782977	6.926202
PDLIM1	7.462286	8.282699	8.581053	8.415412	8.501375	8.253312	8.214554	8.110167	8.237865	8.791206	8.608421	8.691694	8.356141	8.232946	8.500714	8.494759	8.427107	8.502111	8.818497	8.698981	9.034849
ALDH18A1	7.213811	8.159447	7.634279	7.635257	7.744078	7.725663	7.587184	7.130985	7.860178	7.034496	6.751937	7.099604	6.965139	7.243951	7.036887	7.086126	6.995678	6.927062	7.105203	7.23226	7.229426
BLNK	7.700412	8.840574	8.563642	8.463454	8.295057	8.527381	8.727516	7.978259	7.989272	8.640678	7.804658	8.710367	8.39228	8.74938	8.36054	8.651663	8.53812	8.453099	8.957395	8.854598	8.727826
TM9SF3	9.971727	10.0758	10.081651	9.983427	10.29818	10.577842	10.119657	9.747785	10.327252	9.724052	9.19615	9.118019	9.816639	9.893863	9.429543	9.693816	9.473536	9.103889	9.706408	9.77233	9.755022
ERLIN1	8.060055	8.163491	7.964301	7.619426	8.228169	8.415126	7.540372	7.790507	8.604883	7.611521	7.91895	7.613603	8.142135	7.709977	7.822176	8.198756	7.604598	7.68452	8.075007	8.283938	8.166174
CHUK	8.565039	8.760867	8.453289	8.165767	8.730418	9.207345	8.17827	8.026288	8.619184	7.728497	7.632169	7.357898	8.122494	8.128701	7.577386	7.859963	7.476551	7.349321	7.844288	8.016538	8.192411
CWF19L1	8.344762	8.804721	8.535948	8.51046	8.667583	8.710835	8.546687	7.95916	8.584571	7.474301	7.298142	7.564506	7.846205	7.479111	7.708658	7.758904	7.486422	7.519092	7.613356	7.757752	7.699324
LDB1	8.95997	9.250492	9.336993	9.040043	9.065485	9.054814	8.981185	8.911869	9.336917	10.240882	10.318204	10.240466	10.266736	10.398604	10.242113	10.277673	10.183104	10.166441	10.209343	10.241611	10.273412
PCGF6	7.419365	7.200107	7.408189	8.057167	7.398794	7.395198	7.081702	7.29219	7.518645	8.380192	8.294335	8.274723	8.650086	8.715301	8.289896	8.155385	8.320356	8.443309	8.498403	8.676342	8.743623
ZDHHC6	8.780152	9.079304	8.946206	8.626436	8.839828	9.575178	8.932567	8.505968	9.003938	8.709569	8.502254	8.577515	8.635632	9.113846	8.639454	8.773153	8.644805	8.460655	8.674936	8.72212	9.052815
SHTN1	6.742014	7.057152	6.505513	5.931431	6.908653	6.887116	5.882457	7.092387	7.233737	6.824046	7.357657	7.830824	7.209917	6.902508	7.407828	7.70456	7.308673	6.820142	7.261008	7.602824	7.451351
EIF3A	9.776923	10.193101	10.342213	9.944715	10.192471	10.321847	10.017066	9.679308	10.21349	9.322794	9.200706	9.478197	9.395261	9.529419	9.408334	9.446942	9.406594	9.366181	9.545247	9.839588	9.373723
SNORA19	6.041805	5.801434	5.942674	5.60375	5.886502	6.720099	5.805749	5.504924	6.086455	5.346388	5.398152	5.397479	5.526796	5.258858	5.297254	5.705524	5.333847	5.321888	5.619089	5.89482	5.77903
PRDX3	9.762049	10.075933	9.509615	9.81594	9.82619	9.721609	9.484132	9.377198	9.683371	8.601776	8.662737	8.682626	9.041905	9.105655	8.748433	8.895218	8.338009	8.657926	9.022115	8.9987	8.67178
RGS10	9.284568	8.867998	9.006773	9.141255	9.066684	9.335159	8.89982	8.828427	8.599301	8.512126	8.26758	8.31896	8.792861	8.780437	8.49237	8.694597	8.355751	8.585941	8.604249	8.723503	8.464024
TIAL1	9.091442	9.07987	9.207478	8.923973	9.31247	9.533711	9.316253	8.496133	9.068494	8.191151	7.935706	7.930262	8.366968	8.54689	8.372619	8.530152	8.294523	8.081889	8.245991	8.56845	8.714197
CHST15	9.835487	9.446156	9.551573	8.416686	9.472479	9.813787	9.823496	10.167892	10.136717	9.141776	10.083211	9.789658	9.63057	9.285013	9.562682	9.784267	9.565239	9.594381	9.502363	9.82614	9.574211
OAT	8.192022	8.20938	8.064508	8.149403	8.234917	8.350579	7.794023	8.123032	8.383281	7.50045	7.445009	7.324697	7.807124	7.665026	7.648238	7.969735	7.393247	7.401646	7.487127	7.662809	7.510941
EEF1AKMT2	7.266208	7.590688	7.804572	7.503323	7.902699	7.959658	7.494035	6.747649	7.458529	7.349916	6.792117	7.006405	7.552247	7.449691	7.345653	7.482521	7.035001	7.340483	7.521933	7.609326	7.571009
LINC01165	6.651566	5.730196	6.243233	6.001366	6.367989	6.238448	6.622985	6.744892	6.16696	6.731205	6.865404	6.49115	6.370363	6.618999	6.387577	6.235431	6.568333	6.594381	6.695343	6.213557	6.535006
ADAM8	8.799536	8.844938	8.711618	8.143196	8.604247	8.512509	8.637207	8.81418	8.927227	8.976985	9.66265	9.56663	9.51111	8.725104	8.989803	9.400325	8.999365	8.988413	9.042215	9.122066	9.375
ECHS1	8.427166	8.817037	8.612234	8.30612	8.576323	8.196849	8.662194	8.636296	8.672745	8.146147	7.880106	8.033799	8.207289	8.124843	7.968293	8.143162	7.924951	8.197702	8.332033	8.401287	8.193661
IFITM1	10.618202	11.233504	10.340959	10.437832	10.696852	10.588201	10.529316	10.190093	10.510573	11.48555	11.308029	12.029819	11.916947	11.676673	11.381693	11.587858	11.532403	11.612658	11.379543	11.471912	11.726185
TALDO1	10.342129	10.132391	10.302262	9.537801	10.454731	10.172795	10.224324	10.726526	10.730085	10.501307	11.447823	10.770203	10.995691	10.253728	10.599329	11.059827	10.566481	10.715669	10.791825	11.129531	10.784628
PNPLA2	8.096332	8.779873	8.62474	8.279979	8.734076	8.167509	8.51489	8.612583	8.519126	9.345543	9.767114	9.550495	9.4725	8.979001	9.471339	9.457444	9.542811	9.373435	9.272481	9.127153	9.590873
CD151	7.111458	7.228923	7.082257	6.990173	7.425051	7.227086	7.460018	7.528943	7.416017	8.299916	8.451068	8.202948	8.661599	8.261438	8.325563	8.518409	8.293055	8.534	8.722453	8.310505	8.458323
KRTAP5-AS1	6.940293	5.939105	6.882252	7.692359	6.233357	6.484484	6.887184	6.637415	6.475579	7.231676	7.054211	6.85979	6.750069	6.754901	7.110881	6.645371	6.93823	6.914247	6.692125	6.324207	6.546825
KRTAP5-5	7.507139	6.770535	7.212884	7.903272	7.230283	7.23022	7.152006	8.108352	7.321264	7.985992	8.062143	7.841878	7.484021	7.597927	7.972122	7.51519	7.950244	8.023141	7.736773	7.327804	7.517012
FAM99A	6.523469	6.219432	6.363122	6.800308	6.179261	6.673551	6.258835	7.195665	6.494377	6.762046	6.96666	6.515161	6.110328	6.474779	6.817428	6.672139	6.952705	6.769808	6.961665	6.361891	6.113632
KRTAP5-6	7.138343	6.468862	7.085657	7.667758	6.755305	7.073483	7.080432	7.433222	7.169427	7.642831	7.659477	7.391124	6.906899	7.203697	7.372151	7.053124	7.483159	7.677574	7.25641	7.045803	6.906112
TSPAN32	8.311139	8.128677	8.229038	8.303985	8.017212	8.259048	8.270433	8.056014	8.049864	8.793933	8.655694	8.954853	9.116625	8.9335	9.161377	9.019597	8.925081	8.788068	8.74122	9.194216	9.149719
CD81	8.9624	9.771879	9.573313	9.310017	9.299479	9.137346	9.57801	9.084517	9.448261	10.536312	10.189416	10.577112	10.961427	10.621517	10.724467	10.405648	10.522047	10.386304	10.44284	10.946604	10.81332
PGAP2	7.45373	7.662906	7.786658	7.400442	7.088532	7.246645	7.561082	7.528978	7.415287	8.57804	8.537733	8.544755	8.393175	8.607394	8.344838	8.6947	8.483505	8.579958	8.555771	8.348127	8.620049
RRM1	7.512233	8.479951	7.72665	7.437992	7.679603	7.828892	7.644577	7.042887	7.609112	7.28447	6.859495	7.035255	7.30627	7.523472	7.25275	7.252847	6.936122	7.383962	7.383956	7.283183	7.324532
OR52K2	7.244757	6.993379	6.442758	6.292701	6.785785	6.76578	6.228522	6.333897	7.315489	6.171351	7.294751	8.107917	6.143537	5.969244	6.91677	6.902771	6.26812	6.5408	6.568608	6.483375	6.865302
OR52K3P	8.369656	7.963118	7.540211	6.517475	7.463133	8.067208	7.494114	7.704556	8.345782	7.394669	8.752335	9.074799	7.487907	6.902003	8.128503	8.342145	7.590611	7.614124	7.990604	8.040953	7.979073
OR52K1	7.806466	7.689035	6.960789	6.344558	7.443922	7.625721	6.843252	7.097873	8.089931	7.176963	8.133094	8.521454	6.615114	6.859184	7.711146	7.907908	7.058231	7.264926	7.364045	7.234429	7.841925
OR52I1	6.017154	5.046675	5.310281	5.581044	4.836125	5.4726	5.69756	6.232779	5.659708	5.966704	6.138639	5.554702	5.237886	5.461713	5.591044	5.577894	5.809525	5.800211	5.631324	5.380323	5.452037
OR51L1	6.094751	5.534549	5.253077	6.003647	5.231812	5.118515	5.35845	5.868209	5.427753	5.893364	5.482629	5.690422	5.137332	5.429995	5.679673	4.880568	5.435511	5.505316	5.144844	4.984032	4.806048
OR52J3	5.610974	4.753966	5.780713	5.784923	5.653051	5.283516	6.017456	5.764964	5.600877	6.14034	5.991167	5.483565	5.136668	5.87702	5.755807	5.376455	5.843192	5.5765	5.331238	5.305562	5.35324
OR51B6	4.742206	4.15834	4.662959	5.06284	4.322991	4.444291	4.605349	5.237861	4.945215	5.30418	5.386354	5.027529	4.481933	4.876879	4.463513	4.18464	4.895365	5.140029	4.991316	4.36869	4.385411
OR52B6	5.956867	5.687506	5.589581	6.424294	5.503269	5.66951	5.574583	6.315025	5.741182	6.404263	6.610753	6.064379	5.667477	6.716226	6.480224	5.467187	6.497408	6.230844	6.224474	5.791959	5.680913
TRIM22	9.885289	10.854259	10.135603	10.223065	10.664647	10.770836	10.4095	9.511751	10.538251	9.590456	9.794281	11.255752	10.116704	9.991588	10.032128	9.971884	10.140404	9.902836	9.874188	9.900984	10.089433
OR52N4	4.937823	5.667907	4.408428	5.45813	5.015684	4.968505	4.900126	4.58594	5.193332	5.398998	5.537676	6.301948	5.845335	6.147691	5.563385	5.879426	5.534572	5.479582	5.774313	5.235514	5.766961
OR56B4	5.054392	4.984043	4.961903	5.445674	5.335779	5.412503	5.242004	5.863531	5.641642	5.694567	6.030469	6.090373	5.391076	5.382567	6.02599	5.775203	5.92645	5.740794	5.609117	5.820201	5.501028
OR52W1	6.665143	6.296396	6.60014	7.178529	6.403342	6.825413	6.756056	7.296613	6.655804	7.388037	7.243972	7.121155	6.855434	7.008989	7.116516	6.817209	7.233117	7.303089	7.003148	6.740385	6.926572
TIMM10B	8.476901	8.339311	8.637878	8.358735	8.36373	8.463707	8.432097	8.213783	8.471242	9.28142	8.887213	9.112215	9.090355	9.381953	9.185061	9.222457	9.156513	8.964976	9.056247	9.033387	9.394599
EIF3F	7.323822	7.413192	7.624154	6.886675	7.669809	7.393077	7.442313	7.091152	7.238636	5.694077	5.130972	5.017582	5.488291	6.280375	5.358063	5.712933	6.360246	5.303859	5.29786	6.284984	5.12373
RPL27A	7.804175	7.87889	8.62032	7.631392	8.151337	8.283656	8.28439	7.631685	7.56951	6.441944	6.137697	6.539985	6.828025	7.596637	6.584362	7.007859	6.448142	6.739577	6.295763	7.145132	6.312571
SNORA3A	8.941633	8.830428	8.704225	8.316492	8.494269	8.503566	8.832509	8.446215	8.133106	9.362379	9.795554	9.889958	9.476649	10.119868	9.872057	9.833074	9.3535	10.590316	9.439867	10.041189	9.964664
IPO7	8.34548	8.647727	8.516965	8.410704	8.660181	9.122564	8.379553	7.580552	8.257586	8.211974	7.416434	7.833548	8.428251	8.700486	8.002267	8.379548	8.022878	8.057869	8.203967	8.5109	8.654083
SNORA23	7.202153	7.037011	7.576767	7.300816	7.160405	7.750874	7.337925	7.050355	7.484606	8.517918	7.969348	8.172901	8.286563	9.407564	8.732416	8.790568	7.923169	8.679446	8.324797	9.391587	8.271657
ADM	8.238035	8.327483	8.155188	7.819336	8.376914	8.385564	8.424637	8.92941	9.204319	8.81452	9.02811	8.530521	8.905308	7.967593	8.198455	8.190505	8.117061	7.988137	8.410811	8.194763	8.129354
CTR9	9.28615	9.515859	9.74423	9.359697	9.451848	9.936669	9.361352	9.222954	9.504902	8.172279	8.181906	8.396844	8.436023	8.44538	8.416391	8.384431	8.226977	8.203456	8.509481	8.527358	8.183639
USP47	8.277395	8.649498	8.677335	8.690524	8.758462	9.439543	8.70451	7.845636	8.431867	7.428826	7.097181	7.029737	7.563074	7.665224	7.298188	7.509243	7.417958	7.13676	7.314238	7.425278	7.58377
MICAL2	8.620076	8.695811	8.957738	8.191956	9.31401	8.615926	8.789819	8.951072	9.001624	8.566903	9.296483	8.81693	8.846587	8.247447	8.914889	8.954837	8.331233	8.642508	8.589171	8.774551	8.970772
FAR1	9.731002	9.62772	9.299075	9.169237	9.817734	10.040213	9.491289	9.192584	9.744184	8.206366	8.548568	7.87847	8.896875	8.521	8.306639	8.683423	7.933992	7.924012	8.62529	8.752551	8.703892
PDE3B	9.227854	8.684627	9.401567	9.227739	9.136763	9.815337	8.961016	8.494488	9.269785	8.657776	8.576883	8.155379	8.75868	8.960466	8.097168	8.870916	8.675582	8.440174	8.679623	9.112731	9.006908
C11orf58	9.877928	9.501858	9.406729	9.798287	9.718107	9.923034	9.401638	9.029467	9.264385	8.834372	8.407227	8.412978	9.288595	9.428414	8.726589	8.967813	8.597709	8.56512	8.983502	8.987186	8.847401
NUCB2	8.170929	8.037046	8.38961	8.488656	8.274403	9.541464	8.126753	7.316752	7.798876	7.840692	6.910467	7.048732	8.059836	8.555933	7.433621	7.820974	7.425213	7.119652	7.562259	7.871134	7.845348
MRGPRX4	5.419875	5.018492	5.292608	6.279589	5.296027	5.193323	5.581828	5.863098	5.449259	5.780453	5.98692	5.537329	5.156632	5.694692	5.407117	5.346785	5.524229	5.627079	5.548752	5.104533	5.002745
LDHA	9.438064	10.222957	9.691447	9.662449	9.731301	9.692719	9.622904	9.614117	9.557333	10.509105	9.950009	9.936546	10.606393	10.571732	10.281745	10.340041	10.221137	10.071825	10.385531	9.804322	9.891586
ZDHHC13	8.172078	8.559244	8.207866	7.897102	8.544442	8.477444	8.396133	7.765581	8.266445	8.031893	7.901213	7.760279	8.312212	8.195338	8.043731	8.271276	7.784739	7.670475	7.9628	8.452603	8.295375
HTATIP2	8.405262	8.163958	7.989866	7.559418	8.261056	8.238661	8.185658	8.237474	8.230856	7.910343	8.490337	8.079886	8.459597	8.137603	8.196571	8.228823	7.778679	7.66212	8.149011	8.406277	7.813687
PRMT3	7.10157	7.608324	7.318573	7.175551	7.499973	7.571061	7.252251	6.634231	7.143671	6.443699	6.19235	6.385971	6.91405	7.215631	6.605939	6.996706	6.439284	6.521715	6.988531	7.182818	7.122175
RPS25	8.964	8.126212	8.113346	8.752389	7.900419	8.740665	8.249803	8.337969	7.555485	8.796681	8.579456	8.363603	9.478302	10.281585	9.06875	9.626012	9.038452	9.323488	9.208583	9.221435	8.005424
METTL15	7.098854	7.586028	7.285271	7.958522	7.912925	7.953093	7.717384	7.104042	7.067074	7.507255	6.539787	6.634551	7.067251	6.862717	6.338524	7.01575	7.221228	6.493143	7.123647	7.433558	7.540553
DNAJC24	6.815613	7.083057	6.974054	7.056169	7.15545	7.483137	6.966838	6.596862	6.723006	6.567602	6.191251	6.044488	6.802299	6.923225	6.306423	6.761928	6.272623	6.233034	6.38612	6.676757	6.673889
ELP4	6.640045	7.424413	7.261228	7.342665	7.564406	7.272091	7.084415	6.39649	6.9967	7.323516	6.818749	7.040707	7.663925	7.915331	7.517809	7.709753	7.370084	7.237412	7.615929	7.773681	7.834877
EIF3M	10.084502	9.726302	9.693744	10.041022	9.728239	10.198197	9.534604	9.270817	9.334831	8.798049	8.324765	8.57686	9.28723	9.832286	8.996846	9.174653	8.636422	8.895069	9.108877	9.305744	8.79421
PRRG4	7.55324	7.557985	6.935312	6.69218	7.277151	7.897204	6.668861	6.925903	7.486493	7.146983	8.244624	7.486474	7.782676	7.031506	7.432699	7.50684	7.126637	7.22194	7.446902	7.102068	7.365115
QSER1	7.32932	8.078155	7.789235	7.296304	7.812311	8.286343	7.810025	7.017445	7.806168	7.623523	7.476666	7.998861	8.052886	7.69754	7.9631	7.99595	7.626181	7.669959	7.866426	7.950242	8.361299
HIPK3	9.943075	9.965208	10.139545	9.625889	10.237492	10.463447	9.951248	10.188878	10.391072	9.466329	9.899124	9.622935	9.529962	9.308796	9.491386	9.629459	9.372319	9.248352	9.494326	9.451917	9.483476
CAT	9.744592	9.396953	10.036355	9.182434	9.663704	9.767123	9.738543	9.566668	9.479711	10.08578	10.040591	10.439678	10.412856	9.81575	10.291368	10.252872	10.061128	10.419668	10.642617	10.170498	10.645469
MIR129-2	4.625355	4.565727	4.67957	5.193867	4.883091	4.394071	5.095151	4.509016	4.534588	5.036149	4.999417	4.872531	4.206593	4.875374	4.710029	4.428993	4.912814	4.747413	4.691494	4.39309	4.384235
SLC35C1	7.270122	7.327992	7.621509	7.294449	7.493716	7.053859	7.175111	7.30111	7.715816	7.709044	7.994494	8.051153	8.137634	7.739006	8.128405	8.106736	7.841714	7.78205	8.034801	8.018423	8.100258
OR4X2	5.227304	5.112655	4.891106	5.667534	4.927564	5.34461	5.208097	5.869822	5.164154	5.88693	5.556342	5.472728	4.948194	5.149596	5.351532	4.95761	5.337377	5.335477	5.21811	5.084239	4.99666
OR4X1	5.586183	5.366172	5.442375	6.149561	5.500515	5.395548	5.654851	5.881118	5.558802	6.090683	5.95954	5.729584	5.256827	5.505217	5.590543	5.299311	5.970379	5.609424	5.856662	5.289372	5.424439
OR4C3	4.761456	4.962543	5.139961	5.669279	4.896095	5.124569	5.019112	5.331385	5.023825	5.418754	5.532536	5.311938	4.835276	5.213718	5.380722	4.855233	5.189494	5.343696	4.906664	4.867923	4.663608
OR4C13	4.77074	5.085633	4.877307	5.575637	4.992022	5.12225	4.591612	5.267608	5.13985	6.490693	6.0304	5.744987	5.304285	6.030261	5.981812	5.167806	5.602472	5.730747	5.8031	4.983343	5.408385
OR4C16	4.802453	4.747248	4.536977	5.08374	4.899493	4.710633	4.856433	5.252725	4.942043	5.365157	4.915737	4.999136	4.542377	5.279707	4.837098	4.308217	4.928949	4.93818	4.945828	4.395411	4.270279
OR4C6	5.501705	5.121231	5.260805	6.099509	5.173744	5.482316	5.806736	5.659874	5.321182	6.440669	5.974415	5.735981	5.25067	5.55997	5.963531	5.549954	5.983609	5.745902	5.845934	5.322586	5.475184
TRIM51	6.16114	5.226776	5.937828	6.634306	6.528439	5.979721	5.922325	6.581082	5.70423	6.470537	6.831708	6.698889	6.117174	6.348139	6.70564	6.549042	7.010054	6.928431	6.435956	6.390904	6.668689
OR8H2	3.650368	3.819392	3.660825	4.373665	3.982711	3.856648	3.816061	3.868359	3.565597	5.318399	4.777252	4.021025	3.778345	4.330857	4.19845	3.918534	4.195126	4.138814	4.373299	3.827129	3.781831
OR8K1	4.554285	4.425364	4.219429	4.824807	4.529882	4.335255	4.46376	4.741718	4.383529	5.915716	5.631964	4.877609	4.300581	4.979465	5.019889	4.57051	5.22308	5.140509	5.020325	4.392733	4.747882
OR5AK2	4.634227	4.324354	4.717404	5.095733	5.120388	4.457142	4.553123	5.071342	4.667644	4.582248	4.83706	4.415676	4.195621	4.417414	4.370949	4.28201	4.691694	4.815551	4.801864	4.139478	4.220305
SERPING1	6.859032	8.333673	7.443557	6.92664	8.405234	7.601236	7.14623	7.541153	8.298291	6.911802	7.750035	9.621704	7.969426	6.897473	8.403612	7.312632	7.605773	7.62078	7.385114	7.136981	8.009762
OR9Q2	6.650213	6.224176	6.32728	6.714633	6.143269	6.10784	6.275885	6.942495	6.221722	6.794446	7.097129	6.655881	6.257314	6.776805	6.785151	6.347916	6.802758	6.942047	6.573199	6.240106	6.316127
OR1S1	3.838829	3.653323	3.387467	4.403946	3.455337	3.490806	4.283053	4.062611	3.571651	4.858942	4.696222	4.07675	3.443986	4.776775	4.383775	3.778871	4.256403	4.472855	4.310914	3.960292	3.66493
FAM111B	5.667519	7.240883	6.764585	5.934691	6.953377	7.599054	7.029072	5.351409	5.235468	6.287188	5.849009	6.085095	6.589636	7.381595	5.834496	5.833241	6.281029	6.026537	6.386026	6.858292	7.093053
FAM111A	9.443452	9.275683	9.485352	9.257573	9.489607	9.955711	8.660529	8.562339	9.345308	8.20201	8.286499	8.929126	8.827266	8.687301	8.728183	8.663967	8.509567	8.445423	8.607824	8.660938	8.746713
OR4D6	5.664319	5.574421	5.530756	6.441514	5.57548	5.056712	5.203946	5.510784	5.6912	6.11717	5.865051	5.775515	5.468049	5.621533	5.610159	5.3783	5.819795	6.01408	5.906815	5.615041	5.455359
OR4D10	5.620507	5.696181	5.103273	6.185069	5.421034	5.631942	5.106161	6.072073	5.826471	5.870019	5.759352	5.606954	5.110164	5.358729	5.674756	5.085913	5.834061	5.787325	5.63609	5.437804	5.422739
STX3	9.227723	8.727962	8.854941	8.230497	8.892353	9.031704	8.605756	9.357436	9.504058	9.074464	9.947036	9.644569	9.356827	9.017303	9.147881	9.438488	9.07697	9.076383	9.116636	9.416269	9.278119
MS4A3	5.321293	5.741937	5.959592	5.405046	6.192008	6.62447	5.590304	6.1174	6.009172	5.562882	6.118347	6.276485	6.92152	6.453996	6.503222	6.779439	5.284199	6.269477	6.239709	5.850325	6.75753
MS4A2	5.118188	5.328358	5.703771	4.941459	5.457815	5.490535	5.251215	5.289288	5.552166	5.274884	5.387982	5.641696	5.538206	4.671624	5.443043	5.626319	5.005491	5.20311	5.168397	5.083485	6.001815
MS4A4A	5.259153	5.505961	4.807843	5.060577	5.261901	5.14363	5.004657	4.808813	5.093727	5.650305	5.472704	6.380602	6.779167	5.290209	5.662969	5.927599	5.088828	5.202948	5.665756	5.71386	5.503794
MS4A1	9.833252	10.951602	10.792874	10.705393	10.388304	10.737089	10.990769	9.686197	9.578059	11.224147	10.239011	11.154828	10.839194	11.595526	11.045299	11.299352	11.388265	11.152677	11.256994	11.679424	11.445802
TMEM109	8.755297	9.769569	9.436388	9.117529	9.284229	8.965095	9.394993	9.171484	9.551924	10.307318	9.881856	10.297549	10.16325	10.246277	10.325778	10.015613	10.138617	10.099562	10.162502	9.998926	10.249402
CD6	8.339147	8.8185	9.071452	8.848546	8.84826	8.863467	8.660926	8.653766	8.880814	9.592006	9.263748	9.375897	9.583797	9.737736	9.434834	9.580689	9.614585	9.343104	9.468123	9.100173	9.554897
CD5	8.648781	9.383054	9.447475	9.474369	9.189701	9.407923	9.128847	9.085134	9.321921	9.997846	9.750975	9.757947	9.956463	10.174961	9.680706	9.896175	9.921346	9.925321	9.625063	9.616212	10.105986
TMEM138	8.139905	8.580971	8.389278	8.332626	8.386592	8.548022	8.093564	8.05138	8.275258	8.672949	8.372713	8.625331	9.059233	9.01977	8.889126	9.000083	8.697279	8.614406	8.790878	8.827434	8.758028
SDHAF2	9.696981	9.723989	9.839066	9.659667	9.520824	9.740121	9.590537	9.446472	9.634703	8.711689	8.76342	8.583314	9.107745	9.051835	8.745132	8.944915	8.534945	8.832614	8.866723	8.906031	8.815187
FADS2	7.056587	7.379106	7.258974	6.863443	7.192837	7.294338	7.274372	7.622857	7.402856	7.350996	7.412415	7.785711	7.525419	7.687954	7.977616	7.496962	7.664004	8.142247	8.761586	7.387742	7.606596
BEST1	7.951237	7.591063	7.517523	6.860682	7.681731	8.007824	7.916328	8.050881	8.094677	8.16478	9.114042	8.468197	8.464579	8.219548	8.246824	8.655038	8.053642	8.146353	8.115984	8.258254	8.131389
TMEM179B	8.78833	9.102166	8.953253	8.722577	8.925925	8.730296	8.877905	8.935721	9.069537	10.151135	10.247529	10.207113	10.448414	10.161079	10.500271	10.329722	10.214743	10.037268	10.169751	9.831779	10.270961
LGALS12	7.231618	6.777797	7.069072	7.046919	7.394173	6.59677	7.017586	7.087124	7.120394	7.459467	8.152186	8.246373	8.24615	7.202634	7.401833	7.892135	7.421536	7.906414	7.831531	7.608539	8.0015
RTN3	9.009027	8.757248	8.656934	8.344465	8.547034	8.881183	8.683214	8.960241	8.712991	8.690995	8.72371	8.355036	8.285155	8.068855	8.055957	8.49383	8.25758	8.169036	8.272302	8.882952	8.07521
NAA40	7.321162	7.755634	7.72234	7.612457	7.509797	7.668083	7.552485	6.594586	7.430668	7.895903	7.413386	7.890199	7.893667	8.018367	8.112542	7.896779	7.681977	7.728489	7.952273	7.900469	7.909063
COX8A	8.226022	8.588787	8.257304	8.236753	8.084211	7.690111	8.35006	8.54917	8.250593	9.977101	9.846178	9.878476	10.187384	10.079046	10.012461	10.132097	9.679332	9.875286	10.05617	10.069934	9.727607
OTUB1	8.757152	8.956676	8.990553	8.761385	8.81496	8.643468	9.117006	8.655351	8.972085	9.816594	9.81032	9.837083	10.037607	9.761202	9.953513	10.030689	9.875446	9.759541	9.73746	9.636512	9.77552
FERMT3	9.355342	9.700946	9.434632	8.819788	9.535422	9.347971	9.210299	9.24748	10.028339	9.89116	10.228468	10.119149	10.091863	9.616034	9.97466	10.050628	9.874661	9.827755	9.920029	10.008209	9.969714
PRDX5	9.589392	9.549901	9.186094	9.19032	9.453088	8.778723	9.221363	10.0436	9.075315	9.099629	9.041757	8.9414	9.401765	8.913599	9.040049	9.321395	9.231015	8.928111	9.217722	9.341088	8.848779
VPS51	8.255522	8.703834	8.726594	8.56973	8.698366	8.324303	8.680566	8.328842	8.625672	9.524126	9.119132	9.108728	9.593084	9.569696	9.208762	9.368237	9.324297	9.294762	9.3396	9.413318	9.652936
MRPL49	7.382754	7.918081	7.738393	7.570509	7.135538	7.438515	7.70264	7.415873	7.741089	8.187088	8.264274	8.313925	8.950626	8.758706	8.352949	8.639187	8.296782	8.28449	8.554308	8.373822	8.728966
SCYL1	8.134399	8.368877	8.452271	8.026306	8.072457	8.000256	8.428648	8.366304	8.281419	8.896852	9.048938	8.975505	9.173368	8.852208	8.992815	9.31763	8.741741	8.947124	8.953978	8.843291	9.056878
FAM89B	7.799685	7.769649	7.348643	7.471245	7.812475	7.338837	7.761602	7.575157	7.675649	8.805876	9.05845	9.122063	9.581631	9.033938	9.122733	9.270159	8.910764	8.636278	8.914918	8.913055	9.297171
CTSW	8.521753	9.512925	8.779413	8.549847	8.614159	9.211927	9.327317	8.574756	9.337815	9.629072	10.024516	9.867493	10.419713	9.917802	10.091916	9.430108	9.729181	9.511401	9.322513	8.934765	10.549577
DRAP1	9.10438	9.518437	8.691015	8.750764	9.090605	8.685297	8.996658	8.474221	9.373904	9.157639	9.268104	10.127483	9.838095	9.639366	9.577381	9.627401	9.415601	9.10372	9.336208	9.279243	9.439244
BANF1	13.415983	13.210378	13.055215	13.392001	13.22519	12.84852	13.124805	13.214015	13.56126	11.748823	11.925052	12.272254	12.239335	11.882017	12.132486	12.141899	12.385646	12.377803	12.045001	12.263289	12.273765
PACS1	9.08628	9.411158	9.48729	9.273086	9.207827	9.666469	9.231669	9.519269	9.594317	9.780642	10.179648	10.120646	9.62687	9.884888	10.137903	9.890361	10.058258	9.796888	9.815849	9.934291	9.985688
RAB1B	9.620008	10.742553	10.313219	9.808012	10.162893	9.89308	10.275815	10.007374	10.453435	10.934719	11.187122	10.9706	11.059516	10.807027	11.137028	11.016608	10.995445	10.726179	10.978756	10.72543	11.122577
DPP3	7.031722	7.532144	7.350045	7.082406	7.238819	7.27279	7.666317	6.97306	7.190418	7.707858	7.669263	8.091442	8.077529	7.865077	7.851067	7.990002	7.81609	7.723714	8.121813	8.061762	7.900317
RBM14	8.439051	9.350843	9.440135	9.200164	9.357041	9.410964	9.257988	8.813096	9.422766	8.945454	8.406878	8.756432	8.111505	8.711011	8.831717	8.452865	8.786295	8.705933	8.614769	8.972648	8.727701
TBC1D10C	9.133739	9.256989	9.224111	9.045902	9.121764	8.989613	9.360427	9.128734	9.108394	9.962756	9.809863	9.946812	10.312203	10.371654	10.045715	10.237348	10.218124	9.995487	10.017035	10.305223	10.168721
GSTP1	9.310784	9.560704	9.33671	8.734166	9.275721	8.845392	9.431237	9.202449	9.387537	10.122839	10.045212	10.345322	10.88906	10.25457	10.332604	10.531996	9.929763	10.411313	10.435995	10.382286	10.221227
TCIRG1	9.067523	8.980162	8.972921	8.521172	8.923011	8.893489	9.022638	9.158583	9.381345	9.912788	10.189781	10.498465	10.093778	9.757945	10.060615	10.242199	9.963321	10.059885	10.087909	10.300285	10.078793
KRTAP5-9	6.99459	6.97767	7.072991	7.72955	7.114684	6.873391	7.143612	7.53936	7.143703	7.962434	7.870403	7.507976	7.181851	7.539056	7.566432	7.189726	7.540188	7.491361	7.449837	7.407325	7.207235
KRTAP5-10	8.626216	8.126983	8.571061	9.570514	8.22402	8.559001	8.650181	9.083862	8.616593	8.984978	9.274581	8.993467	8.560143	8.708521	8.941387	8.609833	9.134678	9.035021	8.927347	8.624481	8.578069
FOLR3	7.587479	7.331894	8.107059	6.74721	7.286931	6.908949	7.521421	7.725205	7.46476	9.132524	8.206062	8.858687	9.185521	7.360886	7.063561	7.691201	7.392435	9.126803	10.275855	9.097759	7.575332
RPS3	12.181803	11.950514	11.686107	12.080568	11.680982	11.778791	11.818821	11.58646	11.558309	11.640526	11.12594	11.0645	11.684213	12.474054	11.614058	11.987287	11.582239	11.575267	11.75608	12.017948	11.42027
SNORD15A	7.585634	7.087247	7.639966	7.498312	7.314168	7.887121	7.227465	7.080812	7.622463	6.954878	6.79514	6.782529	7.063461	7.333508	7.062459	7.009793	6.892461	7.104546	7.033863	7.114374	6.875349
SNORD15B	9.719098	8.386693	8.28161	8.721972	7.982659	8.438021	8.464214	8.868447	7.155654	7.116378	7.14139	7.26509	7.204483	8.144308	7.346763	7.251823	7.201447	7.478926	7.4235	7.396787	7.112385
ACER3	7.323791	7.844732	7.45305	6.735234	7.282312	7.356342	7.095557	6.927697	7.404661	7.567514	7.366577	7.659772	8.195346	7.614817	7.552778	7.8459	7.369021	7.537867	7.807271	7.801262	7.916749
RPS28	12.568652	12.627781	12.842968	12.779165	12.840486	12.545399	12.914246	13.229683	12.29674	13.304093	13.562701	13.54081	13.474152	13.246619	13.584303	13.436825	13.5529	13.545884	13.336809	13.326852	13.292765
TMEM126B	7.053979	7.081196	6.708738	6.815477	6.917249	7.473667	7.277992	6.501455	6.991579	6.899162	6.482065	6.523305	6.910083	7.511301	6.833708	6.801954	6.526475	6.572724	6.777144	6.889744	6.980378
TMEM126A	5.965159	6.371787	5.807026	5.797582	5.604043	6.481543	5.897344	5.75287	5.717079	6.122952	5.768013	5.530482	6.252612	6.476678	6.109491	6.187009	5.695971	5.808025	6.051334	6.013428	5.894895
PRSS23	6.081316	6.366955	5.863875	6.006275	6.107318	6.135693	6.442894	6.156182	6.605585	5.550319	5.565369	5.732751	5.765243	5.783226	5.999495	5.546994	5.766992	5.457655	5.347191	5.636345	6.04273
SCARNA9	8.147678	7.800573	8.027028	7.433098	7.418569	7.563393	8.015348	7.311511	6.948947	6.668218	6.016144	6.202238	6.484555	7.636259	6.095859	6.399801	5.864316	6.645656	6.107682	6.951123	6.279452
C11orf54	8.780144	8.618838	8.573388	8.485571	8.533511	9.171112	8.702147	7.887553	8.587542	7.605333	7.584614	7.573167	8.21346	8.130821	7.779651	8.208453	7.673841	7.452729	7.770193	8.384303	8.384792
MED17	8.354108	8.614005	8.720923	8.52358	8.641296	8.893807	8.52198	8.080037	8.703447	7.707205	7.235581	7.504535	7.730716	7.845797	7.632822	7.851476	7.597129	7.342394	7.63254	7.780007	7.807184
ANKRD49	7.38411	7.990689	7.456352	7.475915	7.663792	8.240045	7.34186	7.188696	7.166611	7.889947	7.477354	7.424658	8.497145	9.014925	7.904638	8.365791	7.661445	7.613481	8.128095	8.12465	8.296645
SRSF8	8.641566	8.785764	8.712198	8.845623	8.707837	8.711823	8.402172	8.283137	8.509502	9.290253	8.87548	8.962319	9.557115	9.68947	9.29366	9.379416	9.222517	9.176675	9.407908	9.499305	9.454181
ENDOD1	7.647494	8.300644	8.17299	7.820899	7.981307	7.919268	7.922136	7.716941	7.870784	7.069866	6.827303	7.254837	7.252728	6.802716	7.161207	7.256708	7.009132	7.045165	6.833975	7.393283	7.252797
CEP57	7.724586	7.971819	7.413848	7.777001	8.073033	8.611168	7.683955	7.244495	7.59273	7.691131	7.361318	7.144889	8.183809	8.695273	7.40281	7.863527	7.481844	7.372147	7.672791	7.631676	7.80549
JRKL	6.772735	6.990274	6.909073	7.116788	7.370229	7.575291	7.040308	6.718427	6.547196	6.469179	6.504347	6.591387	6.907143	7.146223	6.368401	6.799969	6.602797	6.634255	6.874708	6.861842	6.685612
BIRC3	9.130514	9.859195	9.794765	9.975552	10.192834	10.481602	9.665332	9.222377	9.065201	9.022385	7.894382	8.387184	8.920327	9.638287	8.543818	9.064007	8.563639	8.587979	9.088275	8.931204	9.019495
BIRC2	9.256701	9.956639	9.407454	9.06488	9.908604	10.253991	9.491358	8.784193	9.408696	8.302053	8.385779	8.243297	8.843111	9.123359	8.339726	8.756393	8.397343	8.169527	8.341745	8.718945	8.91785
CUL5	7.428686	8.034143	7.870127	7.894394	8.146518	8.409408	7.959428	6.972536	7.694474	6.988498	6.681964	6.877648	7.170277	7.404269	6.912335	7.343366	6.872828	6.763835	7.124506	7.461185	7.44331
ACAT1	7.01053	6.821403	6.439109	6.646983	6.627781	7.355895	6.81292	6.339127	6.362984	6.096868	5.825169	5.697385	6.844049	6.822052	6.653368	6.518809	5.998132	6.078079	6.518198	6.321048	6.463298
ATM	10.917378	10.986516	11.331231	11.160178	11.182901	11.617118	11.344382	10.546834	11.031885	10.318083	9.852676	9.654383	10.032637	10.711033	10.239836	10.251112	10.334471	10.153384	10.199869	10.544681	10.648606
MIR34B	5.590716	4.947844	5.765942	6.152522	4.83231	5.422266	5.817157	6.281648	5.363291	6.115279	6.103492	5.919063	5.382066	5.510853	5.802769	5.660864	5.681373	5.626272	6.03239	5.412128	5.53466
PTS	7.202931	7.351725	6.930447	7.105324	7.203123	7.759216	7.066333	6.358317	7.142832	6.538935	6.54056	6.558993	6.510085	6.771107	6.379328	6.634609	6.327991	6.054343	6.520404	6.785279	6.802331
RBM7	6.958973	7.094538	6.91167	6.965219	7.417272	7.220048	6.609312	5.860544	6.977648	7.508528	7.36558	7.474785	7.814351	7.625618	7.466604	7.690701	7.382056	7.30061	7.636483	7.764032	7.282612
REXO2	7.630529	8.283229	8.035224	7.939005	8.264256	8.3253	7.900261	7.167333	7.744711	7.406004	6.647603	7.052632	7.737561	8.043033	7.371193	7.629932	7.426247	7.247328	7.675607	7.493016	7.604905
APOC3	6.219605	6.33051	6.358509	6.569905	7.005133	6.643025	5.69921	6.14982	6.649042	6.501718	7.30449	6.71056	5.415941	5.291532	4.341147	6.765238	7.266626	6.362714	6.488087	5.877679	6.14899
SIDT2	8.016846	9.300045	8.785965	8.316981	8.866649	7.802873	9.285279	8.809364	8.384236	9.207991	9.208365	10.08341	9.355303	9.091809	9.348222	9.607101	9.679971	9.071802	9.359637	9.507128	9.440048
IL10RA	9.964637	10.19243	10.001046	9.550288	9.806003	9.800417	9.698225	9.693702	10.477109	10.676765	10.521049	11.013619	10.961482	10.681041	10.992832	10.579038	10.480044	10.632893	10.752515	10.806083	10.868089
CD3E	9.823274	10.259232	10.638436	10.517563	10.232486	10.26147	10.096441	10.072885	10.047473	11.153041	10.576991	10.466425	10.902653	11.166471	10.899985	10.830209	10.992194	10.806111	10.814102	10.407224	11.199602
CD3G	10.287775	10.603053	10.714778	10.897251	10.574992	10.738998	10.656272	10.006826	10.203069	11.092373	10.219267	10.428267	11.128995	11.433125	11.008206	10.999684	11.157971	10.843592	10.917303	10.570519	10.927075
ATP5MG	10.255213	10.140154	9.575449	10.022058	9.908582	10.084517	9.688918	9.568571	9.554999	9.167053	8.758803	8.821547	9.536832	10.147343	9.295733	9.334659	8.956737	9.144621	9.064111	9.321035	9.000773
CXCR5	6.834379	7.786775	7.573972	7.39066	7.304122	7.080985	7.890134	7.129422	7.117102	8.637351	8.096757	8.845426	8.5411	8.687261	8.335585	8.813822	8.803259	8.537993	8.739677	8.782365	8.783517
TRAPPC4	8.360459	8.462133	8.290282	8.462294	8.191328	8.369006	7.899967	7.82457	7.917317	8.099347	7.690342	7.872718	8.255175	8.294683	8.165401	8.270591	7.876266	7.61166	8.072426	8.16362	7.881259
HMBS	7.252928	7.478838	7.311532	7.470342	7.342792	7.124385	7.436723	7.616887	7.136825	8.142409	8.155673	8.049514	8.837439	8.130357	8.184775	8.533208	7.924585	8.32541	8.40125	8.308761	8.023695
HINFP	7.535464	8.046354	7.731193	7.746935	7.644097	7.699401	7.717707	7.288302	7.873062	8.446769	8.310047	8.42769	8.516375	8.604795	8.4134	8.55767	8.308646	8.459925	8.324484	8.499767	8.550216
CBL	9.586644	9.772179	9.838788	9.252601	9.635123	9.955736	9.538826	9.759299	10.171755	9.845046	10.225347	10.129349	9.451465	9.545796	9.880855	9.924309	9.896677	9.818607	9.96356	9.973623	9.93379
RNF26	7.605301	7.9329	7.626405	7.868872	7.767354	7.524505	7.975873	7.940173	7.907009	8.791973	8.583554	8.456136	8.864753	8.689987	8.842022	8.777468	8.660481	8.718296	8.548596	8.47779	8.800519
ARHGEF12	6.861887	7.560016	7.469027	6.909788	8.040404	7.515539	7.385986	6.766621	7.603971	6.849583	7.382404	6.834439	7.316202	6.633526	7.230142	7.193336	6.869663	6.787855	7.072278	6.948016	7.265649
TBCEL	8.408568	9.665661	8.995653	8.841364	9.911087	9.341232	9.438297	8.112335	9.223495	8.211091	8.147273	7.982071	8.828267	8.885091	8.2758	8.691894	8.115942	8.107481	8.327928	8.572949	9.071041
SC5D	6.324703	7.259117	7.199845	6.727957	7.230411	7.561091	6.716262	6.285734	6.796371	7.640918	6.850637	6.807164	7.660935	8.073712	7.135569	7.588769	7.537517	7.190609	7.599928	7.422298	7.631177
SORL1	11.403051	10.823965	11.47733	10.549142	11.239754	11.722526	11.033776	11.593134	12.025841	10.972799	11.790769	11.410656	10.838632	10.586603	11.18881	11.295103	11.030639	11.051677	11.072294	11.300593	11.203747
CRTAM	6.851931	6.594223	6.978979	6.472057	7.208843	7.50369	6.816457	6.325898	6.524015	6.692624	6.304111	6.45016	7.047277	7.789342	6.923324	7.300598	6.819767	6.632477	6.805709	7.145166	6.573506
OR8A1	5.415786	4.763747	5.184195	6.06777	5.402756	5.575015	5.921425	5.801021	5.668901	6.564839	6.423968	6.323049	5.593799	5.896081	6.113571	5.62318	6.125724	5.876281	5.953119	5.614074	5.62848
TBRG1	9.340722	9.523628	9.667156	9.433515	9.466007	9.662563	9.54032	8.869366	9.678357	10.108923	9.794919	9.96858	10.088098	10.347129	10.132442	10.042124	10.010253	9.88616	10.003927	10.091241	10.203075
NRGN	9.256578	9.247201	9.977999	9.192995	9.458422	9.408466	8.66682	9.172629	9.729537	9.772312	9.821109	9.411205	9.673129	8.569389	9.643151	9.539205	9.343349	9.501613	9.690007	9.419982	9.894995
EI24	8.140056	8.43776	8.389521	8.279827	8.348281	8.445297	8.012303	7.756022	8.257232	8.759568	8.146553	8.471102	8.773561	8.960782	8.642434	8.660994	8.684416	8.599364	8.877903	8.823534	8.67421
HYLS1	4.945623	4.953419	4.491722	4.628142	4.343828	4.744994	4.711206	3.907603	4.13448	4.477872	4.317789	4.384355	4.889262	5.084638	4.676338	4.77815	4.203333	4.398278	4.551232	4.789038	4.128455
TMEM45B	7.892901	7.748223	7.507621	7.22608	7.232276	8.055611	7.498994	7.681143	7.652933	7.973939	8.554242	7.772832	8.040146	7.220757	7.441867	8.952695	7.771616	7.40669	7.588821	7.884526	8.037551
APLP2	10.5016	10.665752	10.489462	9.861644	10.522036	10.56638	10.138904	10.563827	11.232933	9.677858	10.374292	10.55162	10.062065	9.634169	10.157627	10.063108	9.896555	10.175017	10.296359	10.227402	10.219896
ST14	6.893933	7.427738	6.642543	6.899651	6.699425	6.24489	6.932773	7.281622	6.99705	7.217788	7.563749	7.745109	7.385442	7.196716	7.241436	6.985963	7.589691	7.490886	7.637106	7.381819	7.393045
IFITM3	8.440146	10.021077	7.617253	8.220674	8.354293	9.129343	8.849333	7.934794	8.474872	9.318	9.067859	10.901299	10.097351	9.27583	9.404455	8.878731	9.701482	9.475812	9.618394	9.189823	9.979753
SIGIRR	8.617486	8.677864	8.747439	8.40479	8.523896	8.307421	8.867265	8.729396	8.588338	9.432497	9.336883	9.394716	9.942839	9.807129	9.770176	9.662763	9.669099	9.454028	9.497208	9.494363	9.439776
POLR2L	8.730837	8.472982	8.578077	8.7457	8.539601	8.242065	8.746923	9.019174	8.546603	9.678818	9.72658	9.670248	9.590703	9.760388	9.707992	9.629981	9.719745	9.815393	9.773389	9.587171	9.379264
KRTAP5-1	9.059067	8.748604	9.350639	9.969902	8.848555	9.026922	9.325089	9.57992	9.236455	9.628242	9.562145	9.51597	9.103965	9.191993	9.549677	9.309376	9.480468	9.56318	9.431922	9.236599	9.076949
KRTAP5-2	7.945179	7.723947	8.123092	9.105927	8.056365	7.834188	8.152557	8.858615	8.173534	8.98995	8.966801	8.659676	8.190562	8.543539	8.691764	8.302663	8.615253	8.649638	8.553743	8.373921	8.007264
KRTAP5-3	8.958511	8.458823	8.88461	9.544035	8.618374	8.584614	8.868042	9.407493	8.844281	9.279159	9.22946	9.208136	8.894603	9.015188	9.183803	8.966916	9.273908	9.303348	8.968865	9.009381	8.958257
KRTAP5-4	7.206167	6.553567	7.193084	8.016448	6.886647	6.975951	7.392049	7.937529	7.069438	7.99804	7.820093	7.534602	6.764696	7.246467	7.74868	7.206293	7.764143	7.270848	7.455771	7.05649	7.015301
CTSD	9.627516	10.159533	9.613299	9.17969	9.715201	9.333551	9.795035	10.134238	10.12625	10.778253	11.716169	11.339757	11.142267	10.624323	10.990563	11.271068	10.949418	10.974918	11.101864	10.966633	11.28892
SNORA54	8.04804	7.948393	8.287081	7.845159	7.968031	8.12989	8.277296	7.859562	7.553432	8.270456	8.126348	8.041977	7.831294	8.384308	8.433659	8.397397	7.855037	8.217003	8.119089	8.36724	8.33861
RHOG	10.074868	10.420384	10.236384	9.845871	10.259357	9.93458	10.179133	10.543469	10.496101	10.919984	11.317358	11.037902	11.036174	10.620366	11.014733	11.122441	10.822832	10.723302	10.928157	10.925983	11.053978
TRIM21	8.241985	9.042316	8.317918	7.781541	8.963358	8.707447	8.369865	8.303743	8.963225	8.433593	9.277395	9.947134	9.230925	8.915867	9.053614	8.928029	8.831024	8.669408	8.840582	8.549496	9.242154
OR51G2	5.851909	5.693336	5.353836	6.202895	5.288338	5.915404	5.404115	5.696084	5.913299	6.284232	6.350828	6.063877	5.542816	5.742845	5.928064	5.178267	5.736563	5.827812	5.773465	5.313433	5.390453
OR51G1	5.598784	5.063005	5.543428	5.431991	5.239818	5.092129	5.649791	5.713247	5.089704	5.981599	6.41838	5.533578	5.126176	5.682244	5.697267	5.425319	5.608361	5.864256	5.575831	5.451353	5.419164
OR51A4	5.222136	5.592705	5.200387	5.955075	5.072798	5.184158	5.296136	5.895354	5.666904	6.227695	6.085197	5.653503	5.256449	5.486099	5.337134	5.339553	5.224166	5.246585	5.044537	5.275432	5.400837
OR52E2	5.168258	4.955453	5.380014	5.71125	5.534306	5.297401	5.424823	5.589699	5.376395	5.271175	5.57169	5.327618	4.694612	5.025958	4.884266	4.942259	5.155226	5.013687	5.050893	4.958651	5.030829
OR52A5	4.979971	4.351642	4.908459	5.511372	4.652142	4.766596	4.866697	4.715965	4.724659	4.694217	5.354455	5.13801	4.274026	5.245211	5.103636	4.492702	5.075058	4.943958	4.763536	4.639773	4.432053
OR51V1	5.775059	5.384286	6.055798	6.311257	5.771122	5.518171	5.790842	6.381894	5.760152	6.445549	6.465595	6.24546	5.709228	6.299057	5.881905	5.742732	6.171517	6.125356	6.024211	5.670207	5.714807
OR51B4	4.962912	4.709108	4.984931	5.585368	5.273338	5.029619	4.795282	5.594858	4.860756	5.866516	5.397569	5.249412	5.054835	5.384164	5.404344	5.156274	5.321372	5.326879	5.178556	5.012362	4.865007
TRIM5	8.099496	8.595797	8.234155	8.063555	8.586718	8.29842	8.073738	7.435154	8.161197	7.932058	7.972218	9.534879	8.317482	8.141274	8.115908	8.118929	8.255549	8.055912	8.232249	8.275208	8.403964
TPP1	8.391607	9.617694	9.244976	8.491064	8.991337	9.137578	8.802402	8.945128	9.615352	9.637182	10.010908	10.204058	9.647934	9.129906	9.833515	9.611972	9.667856	9.795665	9.726864	9.565957	9.801725
MRPL17	7.85451	7.795718	7.908868	7.877994	7.50971	7.611727	7.689655	8.207285	7.483011	8.734729	8.465535	8.568059	8.838195	8.743052	8.589437	8.542454	8.801971	8.712951	8.62963	8.775951	8.407007
GVINP1	8.705491	9.147378	9.243334	9.207689	9.531508	9.340425	9.235047	8.4323	9.056056	9.140257	8.832036	8.89034	9.470025	9.600327	9.111958	9.103048	9.356551	8.981813	9.103419	9.120222	9.747069
OR2D2	5.954208	5.913352	5.885162	6.791479	5.35912	5.991346	5.714516	6.155218	5.471815	6.198909	6.05242	5.863265	5.308338	6.027015	6.040552	5.353659	6.039802	6.180265	5.446329	5.331156	5.72239
TMEM9B	7.918646	8.325373	7.984734	7.989892	8.1133	8.145613	8.066241	7.545054	8.057608	9.046862	8.848563	8.788672	9.488205	9.320916	9.227123	9.282977	9.041278	8.896663	9.171813	9.307049	9.173906
RNF141	8.531492	8.391726	8.485563	8.294609	8.502289	8.849647	8.526961	8.522464	8.815686	8.018369	8.441764	7.774752	8.485405	8.388555	8.206023	8.591882	8.238774	7.94896	8.241238	8.514708	8.373233
ZBED5	8.95875	9.390133	9.109929	9.220922	9.445799	9.652105	9.564263	9.145804	8.94461	9.028192	8.537547	8.611352	9.428094	9.888962	8.990146	8.936479	9.15923	8.815413	8.875339	9.16747	9.214661
COPB1	9.427764	9.959141	9.696495	9.676668	9.925433	10.098414	9.868901	9.333645	9.74182	8.878018	8.595929	8.459213	9.137573	9.269352	8.757401	8.977104	8.771634	8.630191	9.014438	9.111612	9.168501
CYP2R1	7.950501	8.732183	8.502998	8.524485	9.391961	8.767013	8.448969	8.135101	8.407257	7.985187	7.524453	7.534741	8.09144	8.640306	8.047499	8.205405	7.686818	7.684655	8.059442	8.056292	8.353935
RPS13	11.05619	10.360331	10.224122	10.576871	10.496872	10.37655	10.265993	10.203355	9.445532	11.111796	10.730869	10.481901	11.568139	12.136138	11.185019	11.554333	11.23264	11.687739	11.451442	11.525899	11.166123
PIK3C2A	8.338974	8.804111	8.438968	8.150264	8.573022	8.930346	8.364679	7.670012	8.434609	8.478987	8.350493	8.55975	8.736955	8.904347	8.597192	8.722359	8.407139	8.333727	8.71064	8.688239	9.02469
SPTY2D1	6.9457	7.547407	7.297268	6.702333	7.143009	7.541351	6.914083	6.798813	7.656596	6.208381	6.582031	6.471173	6.606904	6.63303	6.300003	6.45017	6.547077	6.515793	6.637985	6.776895	6.652916
MRGPRX1	5.826078	5.641589	5.852259	6.276077	5.330708	5.377725	5.69921	6.014178	5.823949	6.156056	6.275273	6.235096	5.610131	6.133503	6.291355	5.495848	6.076485	5.705467	5.776863	5.82385	5.564936
FANCF	7.182878	7.477948	7.546067	7.828877	7.958867	8.118072	7.670134	7.104417	7.286003	7.267032	6.805433	6.453027	7.577684	7.792286	7.056685	7.392872	7.225501	6.799828	7.276207	7.45365	7.482415
SVIP	7.065507	7.271918	7.149625	7.409767	7.532998	7.482263	7.387424	7.146031	6.975923	7.642711	7.373877	6.455895	8.153293	8.479737	7.560629	8.023382	7.419649	7.254868	7.482086	7.806575	7.949783
LIN7C	7.392656	7.912157	7.631411	7.803495	7.879988	8.168447	7.593043	6.875875	7.2156	7.935351	7.534917	7.408367	8.355082	8.395357	7.548167	8.273181	8.040314	7.358074	7.997519	8.179985	8.093145
HSP90AA2P	6.678753	6.026091	5.72876	6.191545	5.894587	6.54928	5.944202	5.835803	5.39559	6.298215	5.337752	5.668321	6.899601	6.901794	6.091075	6.232395	5.941369	5.528334	6.276219	5.972015	5.633839
IMMP1L	6.692226	7.163901	6.502141	6.375647	6.682633	6.344791	7.251796	5.918592	6.740666	6.108633	5.703334	5.730953	6.096002	6.411242	5.879276	5.818791	5.751721	5.905426	6.272901	6.230625	6.410056
CSTF3	7.161637	7.603849	7.372645	7.287839	7.572747	7.778292	7.342486	6.596027	6.999391	6.832813	6.367885	6.609646	7.033042	7.147057	6.81348	6.892432	6.537002	6.566756	6.915669	7.012528	6.849279
FBXO3	8.303559	8.572059	8.539708	8.700874	8.667522	8.85671	8.254276	7.641492	8.447714	8.469627	7.924123	8.12154	8.513366	8.850654	8.251661	8.327902	8.151792	8.289875	8.618128	8.911614	8.67751
ELF5	5.910576	5.445434	5.702888	6.544963	5.804458	5.778528	5.93257	5.982649	5.789774	6.220804	6.520633	6.159956	5.711524	5.934644	6.137276	5.768405	6.196311	6.323397	6.113664	5.966569	5.602838
PHF21A	9.183263	9.634212	9.566969	8.907023	9.580329	9.846225	9.145491	9.660406	9.975029	10.077729	10.651029	10.195757	9.950353	9.751682	10.071368	9.888725	9.885356	9.701772	9.916993	9.851074	9.984367
AMBRA1	7.579203	7.825092	7.963543	7.713812	7.858816	7.825923	7.917444	7.791993	7.958639	8.295808	8.505062	8.634286	8.185635	8.369708	8.541748	8.351608	8.345691	8.353057	8.209755	8.185851	8.322662
RPS10P19	5.333087	5.09764	4.564329	4.57325	4.793496	5.142115	4.729124	4.371651	4.381291	5.578508	4.737501	5.10429	4.913074	5.220162	5.238339	6.078182	5.487443	5.054873	5.663612	5.123227	5.198664
ARHGAP1	8.317398	9.093079	9.04991	8.473863	8.890694	8.813787	8.880666	8.770443	9.351859	9.782605	10.182208	10.182569	9.899049	9.795571	10.035282	10.043952	9.789819	9.985063	9.971998	9.707893	10.072582
CKAP5	7.449339	8.267223	8.070565	7.716034	7.804905	8.42492	7.897532	7.436394	8.067615	7.24858	7.134812	7.40148	7.206128	7.281253	7.463473	7.465095	7.158255	7.202097	7.261874	7.590581	7.654733
ACP2	7.423386	7.755588	7.579251	7.338436	7.612177	6.976841	7.673794	7.474081	7.50709	8.07797	7.976174	8.664124	8.45778	7.991397	8.198107	7.91075	8.081966	8.225944	8.199751	8.065807	8.108713
SPI1	9.376998	9.719074	9.43575	8.82427	9.442434	9.263032	9.183784	9.639882	9.633205	9.490379	10.579462	10.195757	9.952267	9.192119	9.871093	10.012709	9.537301	9.569881	9.570578	9.673766	9.881485
FNBP4	8.909308	9.115659	9.414769	9.357245	9.061227	9.527609	9.303761	8.622334	9.282332	9.688267	9.314363	9.601653	9.455071	9.720814	9.732975	9.808352	9.683815	9.551171	9.679819	9.936427	9.666356
NUP160	8.439634	8.947506	8.937014	8.618469	8.855747	9.072657	8.622296	8.132632	8.799831	8.22935	7.823035	8.244077	7.855917	8.133463	8.12129	8.204623	8.00426	7.862982	8.10745	8.398915	8.321468
OR4C45	3.993433	3.820661	3.879195	4.491186	3.797554	3.618681	4.026755	4.389181	4.062029	4.482154	4.533196	4.297186	3.85429	4.389508	4.610531	4.066178	3.861239	4.477426	4.213274	3.939731	3.709521
OR5I1	6.068674	5.696532	5.835084	6.606469	5.76741	5.685361	5.584933	5.802398	5.883763	6.760731	6.578864	6.373131	5.644364	6.039849	6.112294	5.564399	6.320119	6.34435	5.877807	5.968391	5.99207
OR8U3	5.71761	5.194705	5.545947	6.440299	5.593026	5.601391	5.69641	6.03441	5.625394	6.523306	6.486347	5.858218	5.640452	5.982291	5.529713	5.479159	6.012727	6.029773	5.685432	5.569897	5.786403
OR5M3	5.363784	5.446923	5.058676	5.639515	5.401161	5.478254	5.016931	5.399296	4.925317	6.136237	5.805196	5.530689	4.709136	5.781176	5.59227	4.80539	5.759693	5.339518	5.406571	4.924428	5.234199
OR5M10	6.115561	4.922446	5.080452	5.848924	5.264707	5.422336	4.913973	5.709909	5.376592	6.273347	5.997902	5.952227	5.130869	5.674431	5.920617	5.434818	5.757642	5.794462	5.880826	5.099181	5.495103
OR5AP2	5.37606	4.793799	4.956203	5.406314	4.509396	4.7373	4.886134	5.067605	5.168122	5.248681	5.58718	5.022027	5.066471	4.901117	4.76584	4.838205	5.339911	5.209529	5.009564	4.904698	4.738664
UBE2L6	8.669957	9.027606	8.75903	8.464955	8.856351	8.685114	9.290806	8.811137	9.120729	8.265035	8.64157	9.966554	9.037614	8.712194	8.964269	8.717159	8.571838	9.068874	8.507199	8.605068	8.907187
OR1S2	4.125713	4.268914	4.219494	4.577689	4.648578	4.20588	4.55143	4.676402	4.284383	5.130942	5.197161	4.885244	4.651163	4.981638	4.525988	4.453103	4.421097	5.027012	4.508114	4.440026	4.404626
OR5B21	6.29303	6.253677	5.906274	6.108403	5.945588	6.82862	6.47128	6.66756	6.666794	6.773906	6.959767	6.932696	6.459629	6.984194	6.851643	6.602707	6.461034	6.556976	6.689518	6.630695	6.79464
LPXN	9.236626	9.733483	9.681295	9.355913	9.337813	9.417261	9.424795	8.868294	9.702382	10.309728	10.036945	10.323846	10.453466	10.338858	10.494447	10.438347	10.350618	10.487121	10.422366	10.518315	10.606159
MPEG1	10.998627	11.103204	10.674184	10.177856	11.110282	10.990932	10.806207	10.502353	11.419998	10.943166	11.491781	11.735454	11.487677	11.206036	11.441199	11.520678	11.233422	11.245321	11.583482	11.660825	11.577742
OR5A2	5.67529	5.304716	5.992476	6.66037	5.245579	5.6007	5.528948	6.292774	5.657814	5.953796	5.700717	5.818297	5.355147	5.783448	5.618446	5.531194	5.6359	6.046706	5.535268	5.090278	5.462958
PATL1	9.333092	9.668027	9.614988	9.105769	9.535392	9.777114	9.35482	9.309716	9.918711	9.778129	10.254665	10.838241	9.875809	9.898016	10.132373	9.926951	9.946978	9.823599	9.828846	9.75081	9.949098
TCN1	5.953435	6.500876	6.506359	6.25385	6.088748	6.073444	5.638939	6.134052	5.571074	6.502321	7.224796	7.079014	6.910566	6.662247	6.401288	7.461471	6.017417	6.644735	6.992729	6.242703	6.964956
MS4A6A	9.580428	9.513126	8.866592	8.837351	9.362081	9.153592	8.633884	8.990728	9.469232	9.160216	9.240715	9.807311	9.806446	9.415635	9.598809	9.044199	8.759788	9.296931	9.672575	9.604464	9.068259
FTH1	10.190622	10.145191	9.96328	9.413967	10.037026	10.127415	10.134886	10.245756	10.216272	10.421342	10.946446	10.808023	10.766744	10.53668	10.515426	10.973979	10.756345	10.736026	10.582692	10.812865	10.738768
AHNAK	10.378279	10.494287	10.357953	10.424372	10.334006	10.536518	10.473068	10.387752	10.868571	9.41524	9.33743	9.771539	9.931701	9.535457	9.800819	9.690912	9.532084	9.879481	9.880557	9.856172	9.724429
B3GAT3	6.992845	7.725502	7.085833	6.256543	6.813111	6.821395	6.007534	7.211074	6.840356	7.274569	7.368989	7.709931	7.782836	7.631027	7.602672	7.824075	7.685021	7.528507	7.846477	8.014253	7.859743
GANAB	8.528631	9.435069	9.390168	9.030765	9.013458	9.246021	9.014126	8.740168	9.343323	9.71339	9.414273	9.818	9.355236	9.520292	9.629108	9.543516	9.594452	9.384562	9.631864	9.618572	9.757796
TMEM223	7.949397	7.853329	7.929491	7.897394	7.923671	7.658372	8.299213	7.984926	7.852665	8.761146	8.265408	8.465165	8.83279	9.013458	8.677495	8.658492	8.686133	8.573963	8.744256	8.8351	8.671891
WDR74	7.969886	8.32368	8.068139	7.977338	8.02124	7.974423	8.288672	7.667808	8.054545	8.758281	8.333373	8.72233	8.889913	9.048933	8.93915	8.865644	8.738249	8.621683	8.92552	8.948798	8.85992
SNORD30	7.773031	8.297638	8.263097	7.974145	7.641105	8.698404	7.878436	7.211883	8.229605	7.647221	7.13043	7.087442	7.053745	7.717376	7.288829	7.466838	7.038002	7.312259	7.127604	7.440552	7.056813
SNORD28	11.102777	10.284544	9.31713	9.462866	9.534656	10.006395	9.620202	9.214727	9.189901	7.500088	6.790507	7.110057	7.155308	7.654114	7.333537	7.589676	7.197948	7.124938	7.408401	7.634693	7.534919
MEN1	6.849684	6.746006	7.099274	6.90487	7.03229	7.10506	6.936657	7.034476	7.022652	7.649642	7.36519	7.510951	7.591673	7.657025	7.728338	7.420727	7.712867	7.724212	7.400834	7.483872	7.625014
FAU	9.150468	9.158776	8.754078	8.927007	8.82715	8.804797	8.965081	8.87716	8.485788	8.680951	8.449698	8.185835	9.125153	9.312462	8.730362	9.006588	8.547544	8.671377	8.647726	8.701182	8.676984
SYVN1	7.84299	8.291312	8.470364	8.171864	7.974998	8.007358	8.091369	8.193221	8.142893	8.97392	8.853547	9.042322	8.563965	8.863559	8.871935	8.933716	8.911031	8.728907	8.911737	8.821328	8.934525
MAP3K11	7.957689	8.345775	8.093782	7.767321	8.121864	8.080778	7.967266	8.031595	8.367565	8.833793	9.251319	9.376238	9.189895	8.64917	9.138145	9.045053	8.990418	8.832085	8.905222	8.896786	8.949229
CFL1	10.239137	11.210324	11.071286	10.709163	11.00488	10.84807	11.11753	10.980481	11.077263	11.917895	12.06111	12.009835	11.97935	11.713869	11.921585	11.864269	11.863142	11.840915	11.887031	11.907832	11.807925
C11orf68	7.434361	7.372655	7.577266	7.512844	7.735575	7.210048	7.718211	7.653995	7.575075	8.051969	8.504657	8.665211	8.608053	8.641208	8.457032	8.42933	8.41626	8.150052	8.18192	8.325512	8.515506
EIF1AD	6.954109	7.281362	7.486583	7.542311	7.344097	7.487874	7.432763	7.384168	7.519575	8.045397	7.88873	8.248144	8.281914	8.332735	8.183567	8.232226	7.981688	7.904976	8.01607	8.103924	8.197547
YIF1A	7.654387	8.293282	7.736785	7.776088	7.925927	7.60234	8.083454	7.7151	7.691824	8.667453	8.314743	8.69777	8.964103	8.452474	8.700538	8.746301	8.476269	8.689267	8.707951	8.59283	8.631912
MRPL11	7.995541	8.118581	7.956077	8.036646	7.831709	7.7033	8.236893	8.283618	7.996503	7.369562	7.183529	7.303076	7.354226	7.369888	7.507853	7.670403	7.419266	7.57196	7.236308	7.513033	7.292184
ZDHHC24	8.338099	8.1617	8.564851	8.286472	8.13588	8.022953	8.294045	8.652562	8.447289	8.9731	8.821464	8.883913	8.939697	9.073345	8.899792	8.997667	9.052517	9.117668	8.854628	8.893639	8.789751
PTPRCAP	8.91076	9.187414	8.974839	9.053846	8.820645	8.723495	9.252379	8.956506	8.590141	10.736569	10.25259	10.548766	10.811392	11.023027	10.803039	10.770429	10.605113	10.566515	10.591724	10.49759	11.086997
PITPNM1	7.809599	7.787164	7.689722	7.623278	7.84888	7.558131	7.922329	7.864393	7.955425	8.139844	8.376039	8.455925	8.691792	8.330205	8.367187	8.520679	8.213471	8.294236	8.227312	8.539411	8.510637
CDK2AP2	7.944286	7.987927	7.946016	7.745726	8.027181	7.613926	8.37792	8.301382	8.096114	8.702779	8.514674	9.093904	9.236263	8.633181	8.828934	8.958814	8.859136	9.010754	9.076537	8.88168	9.28604
C11orf72	5.361861	5.001059	5.40913	5.922462	5.014909	5.318742	5.428217	5.557083	5.562092	5.897622	5.894364	5.561196	5.232375	5.70827	5.582363	5.034795	5.746054	5.673397	5.425141	5.296487	5.407256
OR7E14P	6.721559	6.765306	6.719485	7.310286	6.762474	6.594033	6.347959	6.723998	7.328511	7.686276	7.437688	7.032455	6.405812	7.193766	7.002961	6.433325	6.926804	6.832566	7.05411	6.575147	6.453834
UNC93B1	8.020529	8.384573	7.904848	7.540112	8.058202	7.780797	8.158043	8.179027	8.13578	8.388669	8.730106	10.11099	8.883399	8.409627	8.617398	8.921349	8.683747	8.528511	8.735743	9.069103	9.004305
C11orf24	7.023222	7.626664	7.844527	7.426113	7.179212	7.361146	7.515458	7.324622	7.434278	8.106469	7.799205	8.17098	8.299087	8.296075	8.030413	8.208438	7.887143	7.987185	8.032502	8.2172	8.247365
CPT1A	7.200869	9.24948	8.087074	7.646221	8.259074	8.056911	7.986459	7.785781	8.891872	7.820132	8.228541	8.001303	7.885713	7.207113	7.990336	7.858065	7.81091	7.801531	7.750102	8.312083	8.091771
MRPL21	7.164595	7.289934	6.996486	7.008092	6.84853	7.217662	6.991458	7.160806	6.997601	7.590469	7.295706	7.702365	8.101506	8.431269	7.673081	7.660111	7.66972	7.746108	7.920589	7.842531	7.451925
KRTAP5-11	7.870269	7.280799	7.64839	8.559503	7.830063	7.605104	7.531236	8.223511	7.871671	8.328443	8.47519	8.181158	7.666654	7.991853	8.245442	7.799065	8.225299	8.290885	8.0936	7.916147	7.824416
LOC100133315	7.476352	7.980365	7.919878	7.936335	7.697158	7.861437	7.772768	7.315714	7.708705	8.925767	8.266192	8.758812	8.771361	9.061654	8.705579	9.196935	8.836963	8.689774	8.820143	9.163006	9.066389
UCP2	9.816131	10.767995	10.845019	10.918678	10.726911	10.454676	10.592417	10.504609	10.65688	11.714528	11.341282	11.448569	11.633783	11.40822	11.585479	11.418805	11.612234	11.4024	11.570353	11.525397	11.771036
PGM2L1	7.096422	7.757581	7.887325	7.440429	7.767466	7.976168	7.6007	7.037467	7.468788	6.93601	6.649111	6.733534	7.088649	7.184337	7.065547	7.304384	6.845614	6.867103	6.959775	7.230673	7.245012
KCNE3	7.895124	7.779516	7.334693	7.004309	7.594752	7.708623	7.364882	7.139258	7.760737	6.527392	7.927698	7.481741	7.991244	6.953937	7.136708	7.497478	6.80949	6.965352	7.004985	7.541268	7.133937
XRRA1	6.633117	7.897611	7.235758	7.451519	7.838171	6.99336	6.788713	7.366401	7.121269	6.828957	7.577034	6.648843	6.929402	7.681412	6.953638	7.016427	8.055653	6.900549	6.891378	6.902501	7.846961
OR2AT4	6.868003	6.239252	6.63734	7.034956	6.158535	6.302094	6.717495	6.999971	6.64406	7.394127	7.180747	6.903139	6.649359	6.813978	7.135444	6.950319	7.262272	7.179549	6.973436	6.931597	6.600316
ARRB1	9.121815	9.505686	9.167475	8.47665	9.271315	8.926322	8.863027	9.058743	9.484133	9.578756	10.28954	10.352612	10.304691	9.754597	10.259362	10.288995	9.87714	10.181953	10.000658	10.435592	10.127872
THAP12	7.96461	7.945351	7.356383	7.66691	8.151409	8.38291	7.538065	7.242466	7.543131	7.798772	7.168826	6.975426	8.124587	8.199507	7.429223	7.802844	7.398514	7.212449	7.704339	7.9103	7.648621
PAK1	10.132944	10.281203	10.096526	9.457134	10.131624	10.315163	9.745422	10.057175	10.572313	9.141881	10.075938	10.075023	9.656029	9.154374	9.626272	9.903965	9.360244	9.457636	9.772483	9.861774	9.532412
CLNS1A	8.044285	7.878356	7.757108	7.598825	7.613107	8.201706	7.688341	7.218733	7.678344	8.938088	8.33908	8.849948	9.133809	9.769537	8.851392	9.043561	8.987467	8.6807	8.911284	9.219181	8.805639
RSF1	8.427204	8.479198	8.332181	8.646718	8.749374	9.285827	8.637362	8.205519	8.284648	7.319518	7.503076	7.535978	7.725359	8.13864	7.439603	7.710323	7.443108	7.224613	7.456949	7.724695	7.739199
ALG8	7.171001	7.907709	7.609121	7.615842	7.635425	7.80602	7.5738	6.963661	7.54709	8.439692	7.632082	8.099758	8.115242	8.395113	8.286589	8.225248	8.142298	8.147544	8.483882	8.351375	8.224875
GAB2	8.461033	8.3409	8.440476	7.748848	8.501287	8.515661	7.879017	8.883352	8.918621	8.269499	9.629028	9.508802	8.992738	8.660234	8.834812	9.167184	8.802555	8.710998	8.871905	8.836097	8.928368
PRCP	9.029498	9.473569	9.024226	8.273441	9.277425	9.260734	8.931178	8.867115	9.312724	8.749377	9.429601	9.306239	9.347227	8.989868	9.237439	9.380096	8.958794	8.868088	9.412547	9.446317	9.206479
RAB30	7.703289	8.496797	8.50708	7.99994	7.833416	8.597647	8.203841	7.82396	7.680209	8.667288	7.843831	8.329661	8.273043	8.851525	8.088828	8.518627	8.533931	8.350311	8.655177	8.551406	9.003406
SNORA70E	7.079823	7.601673	8.10702	7.987581	7.8856	8.255838	7.998212	7.380921	7.605896	7.624773	7.153816	7.659267	7.067773	7.576842	7.497449	7.549162	7.532743	7.503443	7.678155	7.617769	7.455581
CREBZF	9.315755	9.214591	9.497082	9.510383	9.31576	9.783225	9.557799	8.551084	9.504203	8.15858	7.734105	8.100591	8.119869	8.257434	7.982786	8.138697	8.164558	7.933236	7.992528	8.368566	8.391901
CHORDC1	7.809705	7.712566	8.299061	7.865083	8.360416	8.198504	7.960908	6.887623	7.407835	7.735104	7.229958	6.474914	7.833267	8.226512	7.030475	7.783493	7.703686	6.85809	7.604513	7.968745	7.574
SLC36A4	7.850366	7.740506	7.603794	7.405221	7.822285	7.885528	7.484956	7.276975	7.950067	6.645272	6.398602	6.405307	7.424244	7.064779	6.523743	7.059427	6.269943	6.427543	6.647775	6.990902	6.960264
SMCO4	6.469823	7.088472	7.046136	6.581494	6.635263	6.417121	6.88501	6.659891	7.068155	7.330776	7.66419	8.202077	8.105421	7.468114	7.883023	7.890627	7.265751	7.392406	7.793942	7.820282	7.329887
MRE11	7.358716	7.984854	7.629098	7.53182	8.077835	8.291457	7.77646	7.398359	7.761931	7.204912	7.114644	6.969734	7.147627	7.524422	7.21388	7.678985	7.270849	7.150347	7.437175	7.67065	7.554357
CWC15	5.762634	5.738086	5.904028	5.540067	5.261342	6.548051	5.250806	5.344312	5.383431	5.927593	5.560819	5.703338	6.441348	6.713137	6.009757	6.407919	5.697451	5.711861	6.00758	6.219438	5.861766
SESN3	9.520504	10.240578	10.223384	10.123152	10.709412	10.68612	10.607395	9.724861	9.945366	9.176754	8.727994	8.445187	9.278213	9.178534	8.852552	9.412756	9.130325	8.711	8.945092	9.367345	9.533416
FAM76B	7.928452	8.052711	8.135534	8.111226	8.109283	8.419973	8.037127	7.718649	8.012998	7.318817	7.420159	7.171879	7.827204	7.763064	7.402293	7.517656	7.29724	7.166476	7.380499	7.48922	7.605791
MAML2	8.546018	8.934985	9.273468	8.807489	8.932242	9.228041	8.550454	8.528125	9.099677	9.728598	9.580066	9.67396	9.206841	9.500353	9.516984	9.614271	9.537722	9.236918	9.454062	9.445478	9.750051
CCDC82	7.238289	7.58846	7.363189	7.662266	7.935114	8.707911	7.602528	7.126355	7.398967	7.058553	6.549978	6.421149	7.628973	7.713899	7.0162	7.098441	7.004663	6.717286	6.947785	7.093903	7.112537
MMP8	4.957068	5.951069	4.586685	4.452853	4.331009	4.795205	4.430458	4.842512	4.410132	4.883246	5.846128	4.86892	5.631106	5.686458	4.765103	4.869145	4.604027	5.042335	5.060761	4.888672	4.942241
DCUN1D5	7.166564	7.764262	7.074486	7.420506	7.377579	7.869424	7.367361	6.933047	7.01908	6.413085	5.873853	5.980757	6.745703	6.983413	6.234953	6.551507	6.12297	6.375877	6.470716	6.444767	6.658416
PDGFD	6.254517	6.29815	5.597655	6.118818	6.15764	6.252137	6.332525	5.870331	6.343352	6.20907	6.594112	6.305083	6.882951	6.008718	6.422626	6.137159	6.280522	6.266524	6.298177	6.482584	7.003571
CASP4	9.678678	9.166474	8.874559	8.930557	9.39948	9.891765	8.898465	9.519861	9.457405	9.353172	9.888212	9.945857	9.644816	9.33713	9.416158	9.409217	9.30193	9.112823	9.459859	9.774709	9.101117
CASP5	7.005658	7.352828	6.337572	5.818036	7.618762	7.994278	6.285164	7.382161	7.176303	7.477082	7.462343	7.940099	7.900522	6.939601	7.394343	6.884801	6.530497	6.646176	7.110454	7.32227	6.771826
CASP1	9.599748	9.410385	8.687282	8.652553	9.412494	9.688623	8.440406	9.06079	9.350234	8.812848	9.619013	9.942076	10.025276	9.332583	9.591332	9.516422	9.187434	9.180537	9.65312	9.533091	9.05322
CARD16	8.304988	8.543308	7.340486	7.433826	8.710804	8.760478	7.673488	7.708984	7.953927	8.22938	8.534478	9.027745	9.005287	8.258736	8.439111	8.168092	8.254221	8.232724	8.319336	8.579474	8.21749
CARD17	7.135339	8.084303	6.77921	7.818074	7.584999	7.620353	6.339211	6.453679	7.340181	6.409275	6.695078	7.095317	7.116485	6.498133	6.456541	6.151871	6.286563	6.306497	6.670461	6.315681	6.557025
MSANTD4	7.342433	7.658081	7.724284	7.884414	7.820204	8.024809	7.534752	7.24857	7.40087	6.489088	6.454608	6.595309	7.358661	7.446594	6.833739	7.044836	6.961102	6.591537	6.980221	7.027561	6.844127
CWF19L2	7.531996	7.702796	7.730719	8.013689	7.70612	8.154975	7.586104	7.120269	7.111785	7.166417	6.963988	6.690083	7.423929	7.376976	6.919733	7.350922	7.166984	6.783631	7.052008	7.115105	7.057908
ALKBH8	6.763497	7.068483	6.898097	7.070441	7.087972	7.137775	7.212005	6.623609	6.616141	6.519576	6.193587	6.299187	6.756407	6.914194	6.593791	6.711063	6.612746	6.374446	6.699628	6.802334	6.717016
NPAT	9.530106	9.821907	9.878638	9.773429	9.854724	10.254027	9.999728	9.428344	9.790406	9.572043	8.988938	9.031878	9.353875	9.727957	9.356436	9.385847	9.522548	9.333416	9.497154	9.626038	9.782672
RDX	6.700414	7.573657	7.303803	7.001755	7.013659	7.605971	7.002491	6.979668	6.86883	6.903234	6.699174	6.420706	7.035698	6.558016	6.770143	6.533107	6.251155	6.071465	6.479455	6.686687	6.503276
POU2AF1	7.765375	7.885884	8.250206	8.19374	8.030346	7.954561	8.3469	7.98065	8.046316	8.681939	8.368196	8.622333	8.679013	8.516133	8.405688	8.304547	8.6333	8.644186	8.705983	8.487927	8.386559
IL18	4.836844	5.203035	4.333144	4.518495	4.476442	4.524419	4.409353	4.367464	4.656453	4.089104	4.616847	4.525596	4.905704	4.309299	4.872199	4.924456	4.479714	4.572384	4.931484	5.04233	4.528367
PLET1	5.663326	5.640243	5.698438	6.08356	5.654187	5.738719	5.14109	5.537616	5.218827	6.598829	6.563561	6.26122	5.401063	5.839625	6.325647	5.640849	6.196415	6.260373	5.739356	5.932233	5.605968
ZW10	6.931609	7.302412	7.09498	7.14444	7.203006	7.516302	7.071968	6.79381	7.066231	6.46608	6.066885	6.280189	6.281541	6.494263	6.410518	6.416097	6.137043	6.266744	6.389367	6.383796	6.525456
C11orf71	6.544973	6.776503	6.736384	6.875955	6.615659	6.511311	6.883137	6.569005	6.542043	7.262383	7.329092	7.081039	7.668617	8.003448	7.480301	7.471531	7.281771	7.296474	7.23941	7.526617	7.622903
APOA4	5.683258	5.165397	6.109972	5.174149	6.029107	5.308301	5.792771	6.521169	5.482769	5.439903	5.699223	5.720047	5.207967	5.909806	5.683292	5.524896	5.538047	5.859405	6.084628	5.249422	5.704844
APOA1	6.210036	5.197803	5.50412	5.56191	5.843735	5.359162	6.624997	6.079131	5.721917	4.540626	5.120701	5.117493	5.614791	5.015643	4.815952	5.962122	4.817138	5.061542	5.594645	5.939036	5.675941
SIK3	8.765012	9.029254	9.150897	8.641154	8.84447	9.432417	8.68137	8.369066	9.462081	8.729095	9.40663	9.465775	8.764826	8.553963	9.057445	9.182127	9.020419	9.063873	9.141676	9.126579	9.281548
PCSK7	8.387901	8.599658	8.503442	8.562433	8.550594	8.65603	8.569187	8.108136	8.759479	8.884758	9.044528	9.233575	9.276497	9.286663	9.255362	9.376558	9.226511	9.121736	9.233025	9.53608	9.400125
JAML	11.863788	11.515423	11.496972	11.051871	11.68952	12.001224	11.170307	11.860052	12.013385	10.708989	11.521267	10.870445	11.154155	10.913383	11.130925	11.264302	10.934915	10.941818	11.258359	11.177734	10.988932
MPZL3	9.795393	8.98348	9.339166	8.529189	9.385538	9.478338	9.161481	9.514363	9.841046	9.39021	10.132508	9.165016	9.701194	9.338184	9.497765	9.763245	9.412642	9.220599	9.580042	9.577765	9.611611
MPZL2	6.507554	6.833407	6.26238	5.926182	6.791584	6.993803	6.536256	7.095015	7.187904	6.202963	7.529844	7.212768	7.613621	6.787201	6.955382	7.058023	6.661087	6.651931	7.040716	6.973277	7.209845
CD3D	8.878323	8.993382	9.087013	9.328839	8.84961	9.079094	9.004027	8.44725	8.587415	10.035758	9.273283	9.165987	10.19243	10.818586	9.965515	10.122204	9.880756	9.902229	9.798581	10.009986	9.643871
DPAGT1	7.101077	7.702253	7.619179	7.466988	7.405801	7.582064	7.146233	7.227617	7.496872	8.177125	7.757979	8.266043	8.224091	8.455603	7.968538	8.035367	7.988253	8.246855	8.121033	8.035249	8.092409
MIR125B1	5.548744	5.173996	5.156002	5.226201	5.057204	5.070397	5.342589	5.50842	5.120421	4.445965	4.754628	4.841875	4.68588	4.4867	4.702541	4.558718	4.687739	4.813045	4.584338	4.456994	4.927014
SNORD14E	7.751651	7.535844	7.871067	7.91037	8.188522	8.508424	7.662381	7.210428	7.868094	7.555598	7.039463	7.586743	7.932614	8.246095	7.806386	7.696546	7.442076	7.759162	7.870016	8.062157	8.059415
SNORD14C	9.583707	9.391935	9.41093	9.25922	9.064665	9.290451	9.140092	8.867818	8.424476	10.647152	10.20375	10.211018	10.817045	11.122187	10.767937	10.367347	10.514607	11.124	10.64194	10.52373	10.386341
OR8D2	5.769423	5.580793	5.685244	6.339114	5.517992	5.253469	5.41105	6.011293	5.279591	6.035819	5.971273	5.887486	5.100801	5.822061	5.706525	5.566824	6.131464	5.902166	5.859652	5.211726	5.565698
OR8B8	6.437358	5.58574	6.365817	6.683043	6.1911	6.188417	6.069925	6.440309	6.172264	6.911922	6.859058	6.265889	5.636979	6.437183	6.12229	6.082325	6.180423	6.46256	6.247653	5.62998	5.732995
ETS1	10.801962	11.323223	11.742805	11.514782	11.150449	11.530013	11.337267	11.035194	11.389249	10.753209	10.267615	10.395979	10.373244	10.864914	10.522752	10.642281	10.707196	10.496037	10.694661	10.712546	10.788664
LOC399975	4.67791	5.645592	4.160063	4.805256	4.963616	5.853679	5.458347	4.446699	5.857629	5.475801	4.283876	4.871156	5.064861	4.957461	4.639586	5.095299	5.339212	4.714336	5.248291	4.983991	5.119822
IGSF9B	7.654675	7.330632	7.186053	8.069637	6.819899	7.868191	7.582375	8.076276	7.756326	5.596565	7.117046	6.412516	7.058744	6.937204	7.193172	7.23213	7.093686	7.131605	6.733048	6.840109	7.138118
NINJ2-AS1	7.284925	7.198035	6.712687	6.9052	7.036359	6.965255	6.840383	6.881303	6.792625	7.228499	8.008088	7.660903	7.856645	7.529106	8.051658	7.846311	7.183961	7.46973	7.423621	7.838537	7.556248
RHNO1	7.631517	7.860649	7.567178	7.515689	7.504162	7.423022	7.320989	7.673627	7.340784	8.387386	8.11141	8.442677	8.738302	8.543406	8.612442	8.382416	8.39768	8.574173	8.417483	8.124007	8.398223
TULP3	6.021887	6.566607	6.515431	6.655529	6.130303	6.514869	6.285626	6.198917	6.431223	6.96198	6.760255	6.743411	7.157833	7.251245	7.018494	7.150683	6.811978	6.776468	7.182148	6.873376	7.327862
TIGAR	7.360415	7.561308	7.217285	6.929298	7.297627	7.509104	7.131285	6.616682	6.980543	6.388849	6.49806	6.609804	7.534978	7.002432	7.024392	7.035412	6.477144	6.476114	6.96583	7.033136	6.742467
CD9	8.37101	8.78525	9.354319	8.482353	8.867409	8.969465	8.516252	8.191892	8.768327	7.649786	8.238122	8.115574	7.923889	7.416321	7.829669	8.09148	7.781643	7.776189	7.632016	8.054603	8.192416
CD27	8.847898	9.467859	9.746802	9.457743	9.3941	9.13363	9.511222	9.175296	9.128518	10.52149	9.78712	9.740475	10.523267	10.742725	10.307042	10.341974	10.290824	10.231877	10.331561	10.112468	10.45026
TAPBPL	8.482349	8.70456	8.775298	8.479394	8.744425	8.534497	8.088912	8.401949	8.817861	8.860996	9.018178	9.334361	9.487011	9.237474	9.599012	9.116011	9.28916	9.072219	9.012302	9.198222	9.503764
SCARNA10	9.679275	8.577982	7.376544	7.538135	7.572779	7.541076	8.039251	7.812162	6.10835	7.353991	7.252443	6.898827	8.335353	8.909905	7.805055	8.388793	6.545719	7.087972	6.851985	7.92618	6.915162
COPS7A	7.772334	8.190761	7.871097	7.719304	7.960949	7.772337	7.852631	7.675894	8.190435	8.30622	8.747279	8.901585	8.821418	8.598188	8.789702	8.956585	8.527894	8.64739	8.739204	8.696601	8.916193
CD4	8.275309	9.732926	9.278061	8.956233	9.496119	8.95923	8.914943	8.929071	9.686941	9.533156	9.401868	9.901878	9.723963	9.369077	9.578166	9.676518	9.47361	9.650721	9.691695	9.538929	9.763188
GPR162	7.363572	7.017994	7.070967	7.235287	7.380712	6.826793	7.164578	7.094281	7.001292	6.990401	8.168321	7.714374	7.812159	7.249815	7.663503	7.650516	7.671043	7.949118	7.230003	7.97246	7.552583
DSTNP2	6.211434	6.746467	6.795636	6.918304	6.883886	6.907541	6.19116	6.070096	6.802792	5.950084	5.923098	5.954306	6.337319	6.042206	6.140547	6.279574	5.68797	5.93528	6.150878	6.303309	6.27233
C12orf57	8.901269	8.726693	8.500688	8.700426	8.303431	8.380051	8.643785	8.27778	8.168325	9.230984	8.524712	8.55419	9.519598	10.349509	9.267711	9.579537	9.043852	9.134645	9.037177	9.012102	9.110323
MIR200C	6.012161	5.599052	6.316485	6.952363	6.040501	6.140086	5.890204	6.919328	6.166739	6.071484	6.431735	6.047559	5.745288	6.012912	6.428938	5.606795	6.105423	6.266254	5.907584	5.548003	5.875299
EMG1	7.528366	7.647648	7.348512	7.551089	7.411119	7.195143	7.563646	6.897167	7.47021	7.272819	6.9884	7.14591	7.390018	7.679047	7.149668	7.362205	6.943219	7.280207	7.138127	7.419739	7.028157
DPPA3	6.342845	5.446853	6.552122	3.768329	4.756418	5.451366	6.177132	6.460181	5.773537	5.316259	5.74689	5.488531	5.032525	4.902021	5.113101	5.540783	5.964342	6.272684	4.803808	4.919534	5.822909
CLEC4A	8.774401	8.815613	7.993589	7.885435	8.515263	9.14823	8.122713	8.267478	8.984774	8.002548	8.224859	8.015108	8.541713	7.899877	7.858	8.722716	7.50875	7.580803	7.918292	7.98845	7.528741
CLEC6A	5.845364	6.368074	5.471426	5.794242	5.778754	6.53949	5.767681	5.689974	6.037625	6.459134	6.4533	6.722671	6.939798	6.713658	6.233565	6.117566	6.142427	6.306226	6.615552	7.071813	6.367648
CLEC4D	7.158094	7.583665	7.301216	6.214878	7.161257	7.378221	6.599909	7.71367	7.501059	6.774599	7.285388	6.791995	7.254825	6.452527	6.419233	6.779755	6.922818	6.466431	6.776266	6.655661	6.942399
PHC1	6.343597	6.372542	6.237511	7.784662	6.552043	5.478214	5.209628	6.26646	6.564953	8.136155	8.007381	6.720799	7.588234	7.262698	7.845365	7.315965	8.018816	7.277571	7.945604	7.960574	7.663173
KLRG1	9.9983	8.839155	7.868909	9.738331	8.834687	8.63185	9.479594	8.578448	9.704024	9.083846	9.406739	9.031814	9.226188	9.240335	9.873792	9.655835	9.135436	8.615765	8.752949	9.06986	9.742616
CLEC2D	10.466468	10.628505	10.741946	10.996484	10.801359	11.24332	10.69418	9.858516	10.294642	9.568938	8.719888	8.959837	9.561266	10.377464	9.518785	9.762131	9.610962	9.133598	9.482419	9.88041	10.004995
KLRF1	7.097652	7.453591	5.797655	5.80475	5.972281	7.437265	7.38768	5.082177	7.434177	5.885086	6.432794	5.82317	7.678768	6.901082	6.448091	5.882879	5.207859	5.721702	6.06928	6.628041	7.769377
CLEC12A	8.612125	9.96481	9.274607	9.160285	8.704546	10.500354	8.137968	7.491819	10.043909	7.196473	8.950679	7.881962	9.126257	6.998777	7.889999	8.200338	8.277419	8.104438	7.658156	8.099544	7.836521
CLEC12B	5.086976	6.943962	5.965276	5.959003	5.913817	7.53541	5.637139	5.660865	7.020919	5.431179	6.509023	5.921136	6.208563	5.358389	5.546969	5.670794	5.895115	5.708324	5.175039	5.718163	5.386707
GABARAPL1	8.272574	7.626797	7.558708	7.12781	7.64904	7.914945	7.069869	7.472811	8.076387	7.848844	8.846441	8.169415	8.747641	8.207835	8.376139	8.961944	8.528989	8.353058	8.315826	8.27326	8.465645
KLRD1	9.249618	9.335086	8.38138	8.747091	8.535488	9.371919	9.394531	8.104528	9.583466	8.060709	8.162312	7.964658	8.895743	8.105247	8.884775	8.084781	8.317598	7.989376	8.144261	8.254728	8.988675
EIF2S3B	5.707822	6.098364	6.279366	5.943417	6.052441	5.93179	6.010309	5.389324	5.862491	4.988726	5.060703	4.280855	4.742575	5.061355	4.937455	4.842844	5.061522	4.990187	5.228565	5.317189	4.674348
ETV6	8.592623	9.258782	8.862166	8.377405	8.982599	9.127078	8.626904	8.702558	9.51627	9.704224	10.190285	10.167963	9.67555	9.313412	9.966815	9.57041	9.902159	9.787808	9.904129	9.731456	9.965155
CDKN1B	9.157691	8.78714	8.976965	8.807099	8.953379	9.409853	8.85668	8.583639	9.214742	9.767635	9.790107	9.730444	9.935914	9.945162	9.79631	9.795414	9.696049	9.613835	9.695271	9.959079	9.712643
RPL13AP20	9.840343	9.391876	9.177977	9.477719	9.40398	9.094511	9.551558	9.18161	8.812966	10.55081	9.859063	9.770221	10.844821	11.366675	10.346728	10.716401	10.603935	10.467971	10.671566	10.650969	10.439575
STRAP	8.4833	8.719662	8.524143	8.423007	8.739276	8.626319	8.278534	8.15247	8.408654	8.115943	7.717171	7.714566	8.704185	8.280142	7.777344	8.305897	7.852131	7.683529	8.211529	8.133449	8.042564
MGST1	5.353523	5.660698	5.12404	4.933794	5.209503	5.068948	5.27395	5.176885	4.96546	5.796859	5.966035	5.936497	6.522489	6.102303	6.092189	6.520453	5.336567	5.736072	6.176349	6.105142	5.708522
PYROXD1	7.151809	7.765256	6.829883	7.327105	7.544568	7.954554	6.757	6.977932	6.936073	7.308662	5.799066	6.599916	7.93924	7.959343	6.860527	7.652675	6.647423	6.309594	7.401044	7.213066	7.388715
GOLT1B	7.865239	8.456744	8.105536	8.191717	8.658151	8.536162	8.202142	7.304734	8.028866	6.565095	6.076939	6.201893	7.008015	7.217185	6.486323	6.597049	6.307224	6.459889	6.626307	7.171671	7.028281
ETNK1	8.896863	9.175825	9.20665	9.275536	9.554755	9.537159	9.538027	8.378248	9.03497	8.167003	7.594186	8.016078	8.302902	8.458585	8.051522	8.329203	8.003306	7.94673	8.246663	8.468148	8.486593
ETFRF1	8.066166	8.031361	8.035135	7.508691	8.279022	8.2311	7.855884	7.3462	7.636646	7.886057	7.160387	7.420593	8.386331	8.735153	7.616924	7.902038	7.870229	7.564336	7.846238	8.2528	8.15506
FGFR1OP2	8.733159	8.84187	8.755257	8.468297	8.977821	9.582406	8.753297	7.812346	8.612391	7.825874	7.717206	7.383625	8.358554	8.416585	7.841637	8.064647	8.031092	7.496324	7.897564	8.041724	8.052188
MED21	8.329798	8.418084	8.436195	7.97396	8.429966	8.456369	8.549426	8.068613	8.440156	8.81892	8.628953	8.48591	9.311896	9.509114	8.772145	9.321261	8.774002	8.739261	8.91143	9.14855	9.175055
MRPS35	7.584086	7.879357	7.401736	7.383525	7.346418	7.666582	7.726908	7.155615	7.443431	6.990604	6.282818	6.842449	7.482029	7.457783	7.000512	7.13776	6.826495	6.971749	7.279977	7.335175	7.120601
CCDC91	8.071349	8.225045	8.150162	8.210715	8.280434	9.04835	8.208604	7.394012	7.79459	8.156645	7.741328	7.836147	8.743399	9.062598	8.31889	8.453952	8.285374	8.055221	8.427522	8.493009	8.663895
FAR2	7.59478	7.856756	8.211728	7.067058	7.926626	8.427572	7.425139	7.63583	7.997226	7.715637	8.776118	9.065494	8.471576	7.803798	8.247521	8.866281	8.029291	8.198088	8.14064	8.293769	8.223973
FGD4	7.67967	7.784039	7.176909	6.603687	7.54635	7.937009	7.173325	7.357778	7.843297	7.127589	7.821876	7.360632	7.897648	7.009804	7.215154	7.535879	7.092098	6.682207	7.265645	7.491968	7.16986
LRRK2	11.316154	11.027757	10.595541	9.923108	11.224166	11.75537	10.662027	10.797522	11.439861	9.080282	10.504321	10.170349	9.84463	9.349482	9.759314	10.03676	9.753928	9.439393	9.716217	10.163654	10.037217
ANO6	8.226085	8.734064	8.841016	8.276307	8.682245	8.610759	8.310297	8.015872	9.0064	8.739502	8.711626	8.919127	8.572602	8.259935	8.646263	8.774339	8.291546	8.664138	8.874427	8.731795	8.900363
ARID2	8.257811	8.804967	8.850356	8.392648	8.540727	9.029964	8.444427	8.063105	8.709822	8.732388	8.380935	8.500835	8.536635	8.709222	8.734134	8.825611	8.677254	8.435913	8.720671	8.781379	9.05215
PCED1B	7.625973	8.420631	8.82059	8.529446	8.409472	8.736924	8.577327	8.163537	8.420925	8.767081	8.281201	8.287953	8.518963	8.932121	8.364198	8.751532	8.666828	8.381733	8.492613	8.31399	8.591732
LARP4	7.468577	8.483269	7.965539	8.015585	8.287185	8.793309	8.107251	7.26795	8.11104	7.312115	6.829943	7.091031	7.538815	7.78125	7.649916	7.619764	7.237867	7.267665	7.416007	7.734921	7.905718
DIP2B	9.797431	9.805207	9.86457	9.284903	9.864116	10.1979	9.728186	9.739065	10.062404	8.964136	9.227371	9.697039	8.875362	8.865541	9.122986	9.149648	9.132967	8.990467	9.205243	9.308405	9.239551
ATF1	8.582188	8.905526	8.799854	8.575813	8.949772	8.939214	8.611479	8.391039	8.57239	9.659328	9.417189	9.349139	9.800972	10.022489	9.839526	9.578331	9.407636	9.376853	9.656816	9.102075	9.565343
METTL7A	8.327468	9.137809	8.800091	8.478288	8.958768	8.741536	9.155994	8.067439	8.709156	8.173403	7.807613	8.3699	8.433306	8.275072	7.8618	8.271091	8.076496	7.99951	8.389884	8.504379	8.234852
ARL2BP	5.055029	4.330952	4.937345	5.177288	4.810293	5.074976	4.600875	5.012085	4.823435	6.138975	6.033706	5.677796	5.660863	5.414832	5.875074	5.178835	5.725358	5.88068	5.637195	5.371336	5.602958
PFDN5	7.539461	6.871221	6.706189	6.511112	6.698609	7.155043	6.656529	6.190241	6.82943	6.554024	6.743902	6.685584	7.398215	8.211129	6.87434	7.202007	6.699865	6.774912	6.799477	6.959235	6.37865
MYG1	7.898323	7.995815	7.847729	8.024416	8.117308	7.454144	7.855158	7.886976	7.900337	9.032066	8.944258	8.801391	9.333446	9.156	8.957445	9.180161	8.878337	9.004182	9.018353	9.189673	9.069642
PRR13	7.102183	6.107248	6.040331	6.392815	6.944371	6.971591	6.937393	6.907997	5.401381	8.631432	9.126719	7.961021	8.274576	8.11029	8.117723	8.370525	8.374848	8.234337	8.042358	8.339919	7.844655
HNRNPA1	6.776194	7.080223	7.247558	7.140633	7.165396	7.690151	6.420707	6.3214	7.128079	6.280344	5.997902	6.480279	6.363452	6.491995	6.564421	6.601948	6.385832	6.080563	6.459199	6.784577	6.225677
COPZ1	9.205615	9.856015	9.551759	9.370747	9.656177	9.571732	9.315501	9.249131	9.495748	9.589752	9.139653	9.124186	9.692167	9.617431	9.382861	9.571529	9.238721	9.39434	9.542925	9.349485	9.463088
MIR148B	6.700863	7.064252	7.054414	7.275922	7.11058	7.301076	6.963926	5.964619	7.085155	5.92258	5.8266	5.944097	5.271178	5.616021	6.177	5.836518	5.59439	5.656137	5.759624	6.087011	5.950413
OR10A7	5.892087	5.433176	5.190071	5.849179	5.457382	5.303426	5.331891	5.684412	5.317314	6.02327	6.012957	5.774364	5.43062	5.676928	5.816045	5.418426	5.912591	5.854225	5.612781	5.394651	5.543742
OR6C3	4.664689	4.408832	4.520561	5.145396	4.51224	4.581074	4.686883	5.204125	4.734966	6.64057	5.635503	5.459698	4.556351	5.767729	5.009312	4.488808	5.380462	5.184928	5.336531	4.766621	4.409223
OR6C76	4.917716	4.224388	4.581051	5.209811	4.425883	4.323049	4.768011	5.845477	4.742557	5.76901	5.743515	5.552952	4.622618	5.229344	5.540038	4.735836	4.967997	4.976931	5.234024	4.995247	4.510655
OR10P1	7.308994	6.712076	6.927921	7.300989	6.59313	6.667153	7.129447	7.579301	7.015785	7.674552	7.742518	7.499105	6.914609	6.723208	7.161245	7.07733	7.531271	7.384073	7.290163	7.1345	6.910581
ORMDL2	8.319432	8.380911	8.327478	8.216053	8.176551	7.888244	8.345583	8.251552	8.266953	9.702371	9.377353	9.510401	9.981169	9.834843	9.743117	9.917876	9.435696	9.562723	9.716423	9.767704	9.718792
DGKA	10.03236	10.490915	10.915736	10.648774	10.339777	10.754294	10.304773	10.106223	10.533118	10.81447	10.342619	10.625568	10.336245	10.764033	10.695905	10.779396	10.833945	10.540165	10.583345	10.66041	10.740318
RAB5B	8.99249	9.726656	9.49183	8.719407	9.183298	9.181749	9.022888	8.864135	9.475394	9.600348	10.092093	9.839156	9.84903	9.534066	9.780376	9.979935	9.725258	9.412516	9.778532	9.486203	10.008667
PA2G4	8.759368	9.531056	9.31161	9.400804	9.338014	9.186818	8.987571	8.824273	9.09837	9.808343	9.38081	9.318289	9.711588	9.754533	9.541328	9.288668	9.327177	9.510167	9.753793	9.395833	9.477551
RPL41	6.790585	6.126416	6.459631	5.934634	6.639241	5.7828	6.379773	6.409463	5.634551	7.548916	7.320301	6.772742	7.783163	7.956653	7.642451	7.813525	7.252863	7.264878	7.145859	7.354305	6.795864
ESYT1	8.951929	9.583585	9.834417	9.44875	9.596531	9.616507	9.500642	8.910853	9.62879	9.419147	9.128343	9.570057	9.111129	9.364575	9.50139	9.360832	9.393177	9.274151	9.519817	9.536559	9.620141
MYL6	10.733102	10.389677	9.898881	10.030629	10.0041	10.294361	10.073729	10.341129	9.497209	10.478644	10.49214	9.961799	11.278209	11.229318	10.61931	10.995702	10.473347	10.448275	10.495441	10.827255	9.942495
NABP2	7.752703	7.878823	7.558948	7.444517	7.445639	7.726219	7.730119	7.951395	7.569271	8.524565	8.590671	8.269756	8.582672	8.492583	8.548618	8.508977	8.395856	8.477444	8.521111	8.306759	8.445645
SPRYD4	7.442812	7.782662	7.568606	7.629462	7.76401	7.519327	7.9555	7.759508	7.515332	8.725112	8.418812	8.813601	8.819038	9.118442	8.968126	8.772629	8.907923	8.793709	8.615669	8.562406	8.752316
RBMS2	7.013061	7.705921	7.393834	7.15189	7.230411	7.051821	7.275589	7.344052	7.628609	8.016618	7.983982	8.25709	7.934114	7.918904	7.512703	7.556492	7.968017	7.922984	8.073924	7.873318	7.422021
LRP1	7.464297	7.851987	7.493483	7.121102	7.617675	7.590868	7.261762	7.646693	8.237664	7.671077	8.160413	8.835488	8.201899	7.539426	8.383225	8.059823	7.840393	8.085076	8.100382	8.321272	7.859231
SHMT2	8.056585	8.829881	8.274948	8.358363	8.623015	8.217063	8.536165	8.070681	8.381354	9.484651	9.029781	9.541646	9.623656	9.68386	9.435714	9.536797	9.406728	9.451357	9.656868	9.764484	9.675423
MBD6	8.332961	8.2836	8.734965	8.215458	8.570078	8.849048	8.31033	8.526987	8.814797	8.920227	9.418856	9.116024	8.811161	8.862091	8.92903	9.032827	8.809271	8.684177	8.799458	8.627207	9.057331
ATP23	6.714781	6.868726	6.450484	6.697808	6.750541	6.475036	6.656448	6.478492	6.661066	7.161728	6.549634	7.059527	7.476851	7.548406	7.250187	7.431776	7.118857	7.107383	7.273108	7.443061	7.24441
SLC16A7	8.979065	9.389668	9.216257	9.169266	9.13818	9.295031	9.299608	8.32678	8.969185	8.587488	7.842403	8.164466	8.744243	8.969283	8.388923	8.545729	8.589275	8.422682	8.650073	8.761714	9.039023
USP15	10.541369	10.448751	10.241486	9.99637	10.803942	11.186801	10.27963	10.09566	10.615303	9.527129	10.073532	9.773857	10.143635	10.438382	9.680232	10.033283	9.622164	9.386229	9.462202	10.075982	10.105766
TBK1	7.816343	8.012891	7.614617	7.278066	7.808569	8.525415	7.441805	7.163014	8.015519	7.162989	7.587226	7.452535	7.945924	7.600452	7.704466	7.636499	7.204567	7.093256	7.488021	7.748436	7.645748
LLPH	5.70556	5.221395	5.378932	5.615401	5.158359	5.462392	5.141889	5.561142	5.446051	7.331615	7.101763	6.442589	6.00535	6.915279	6.643852	5.800286	6.655906	6.234875	6.289418	6.067922	5.137509
IRAK3	8.969027	9.417213	9.059933	8.261777	9.080707	9.38222	8.653669	9.201062	9.565745	8.829219	9.267943	8.919181	9.35262	8.815135	9.063629	8.939913	8.496345	8.824643	9.582807	9.515328	8.951695
HELB	7.998297	8.080106	8.328683	8.294381	8.36034	8.787562	8.100921	7.732665	7.98052	7.507973	7.354051	7.532721	7.659369	8.058581	7.728634	7.710575	7.639359	7.554903	7.873115	7.853889	7.984321
CAND1	8.964946	9.490199	9.424706	9.252965	9.327403	9.537032	9.205442	8.685883	9.13738	8.571711	7.81834	7.967787	8.628882	8.965205	8.435884	8.439905	8.429786	8.263442	8.563293	8.78196	8.835249
RAP1B	6.714293	7.423536	7.005166	6.35765	7.646322	7.842883	7.008442	6.486789	7.13091	6.618897	6.035043	5.88765	6.658267	7.205694	6.131881	6.534864	6.637055	5.615891	6.743738	7.071419	6.590697
NUP107	7.681278	8.232952	7.894255	7.520264	7.946574	8.392639	7.783264	7.286	7.607517	6.957732	6.317678	6.611171	7.074436	6.779585	6.766964	7.164454	6.803705	6.351603	6.83243	6.781937	6.786836
YEATS4	7.078113	7.467664	7.173094	7.233839	7.384414	7.432076	7.167457	6.505754	7.037354	6.721857	6.3771	6.286119	7.300264	8.011621	6.683065	7.223811	6.654517	6.625393	7.086832	7.053197	7.053167
CCT2	8.169836	8.825478	8.116571	8.319392	8.297687	8.906818	8.209354	7.534051	7.807667	7.756061	7.044866	7.258488	8.131031	8.620535	7.554113	7.969375	7.701222	7.45885	7.530629	7.84467	7.706858
CNOT2	8.635158	9.07483	8.893957	8.697278	8.920015	9.270805	8.884647	8.238368	8.886221	9.592789	9.250325	9.519481	9.622431	9.722617	9.625925	9.617484	9.511143	9.511485	9.730698	9.629225	9.606029
TBC1D15	9.236291	9.018918	9.014125	9.125956	9.354515	9.949101	8.759957	8.835168	9.054492	8.796905	8.147112	8.066303	9.07456	9.227332	8.530961	8.851232	8.605832	8.237574	8.705899	9.087824	8.819019
ATXN7L3B	8.837248	9.396675	9.277868	9.361134	9.294368	9.178536	9.097746	8.902306	9.301422	8.187195	8.376814	8.411997	8.385809	8.446191	8.131138	8.425755	8.180867	8.351667	8.388528	8.616526	8.392764
ZDHHC17	8.665409	8.953177	9.002322	8.876764	9.053325	9.436402	8.972196	8.406261	9.07364	8.470311	8.317213	8.28552	8.62612	8.759119	8.403628	8.604261	8.41338	8.173059	8.436115	8.716954	8.90957
METTL25	7.891765	7.993698	7.869312	8.020157	8.457437	8.461998	8.254689	7.670793	7.834426	7.781699	7.612625	7.248072	7.957084	8.376319	7.782526	7.982883	7.589783	7.31237	7.6541	7.904201	8.028837
C12orf29	7.376506	7.510553	7.064305	7.387432	7.085743	7.505179	7.016924	6.527244	7.007959	7.125945	6.889532	6.895089	7.500962	8.106089	7.0451	7.302285	7.123121	6.929868	7.112304	7.260708	7.42306
TMTC3	7.34171	7.833931	7.363679	7.392231	7.887596	8.081117	7.768201	6.77028	7.537874	7.444225	6.930943	6.674878	8.02918	8.099756	7.376684	7.524297	7.384461	7.020826	7.442391	7.626943	7.829845
MRPL42	8.066532	8.553867	8.254251	8.330909	8.323	8.777083	8.548963	7.271845	7.862259	7.361357	6.54302	6.405156	7.631279	7.847765	7.297002	7.313218	7.035656	7.129817	7.304203	7.317764	7.841192
PLXNC1	10.638926	10.512297	10.464071	9.36479	10.445532	10.703225	10.181822	10.799662	11.261024	9.486266	10.563346	10.048119	10.115228	9.385034	9.959103	10.097589	9.90926	9.759849	10.196895	10.04264	10.215462
METAP2	7.374184	7.656236	7.411151	7.555738	7.620284	8.040599	7.327955	6.643686	7.061563	6.909607	6.571349	6.487696	7.38086	7.394389	6.66359	7.07018	6.968791	6.709066	6.939046	6.948277	6.764303
SNRPF	6.032442	5.765199	5.57219	5.668561	5.824288	5.728894	5.674979	5.348601	5.835632	5.40817	4.892127	5.233366	5.759764	5.317897	5.148901	5.737615	5.577046	5.001218	5.288074	5.313702	5.629412
NEDD1	8.264921	8.51941	8.281457	8.331079	8.428322	9.105048	8.401541	7.595266	8.242123	8.034833	7.42472	7.537004	8.257533	8.209146	7.654403	8.026795	7.83808	7.474349	8.11024	8.153425	8.192779
TMPO	9.600137	10.126089	9.899112	9.912161	9.958834	9.852015	10.000343	9.146757	9.714171	9.32784	8.8574	8.980857	9.509782	9.42326	9.275548	9.325999	9.272852	9.214145	9.392394	9.560444	9.587597
APAF1	10.417866	9.903922	9.776928	9.328687	10.00013	10.20131	9.800974	9.938192	10.328109	8.448049	9.449976	8.832451	8.789957	8.523529	8.757086	8.986333	8.600516	8.674698	8.910949	9.070791	9.171164
ACTR6	6.404348	6.70181	6.20649	6.558184	6.866834	7.12643	6.562744	5.502139	6.378906	5.26623	5.459099	5.321095	5.944277	5.944493	5.547673	5.957707	5.34616	5.347233	5.545419	5.56973	5.888877
SCYL2	8.879931	9.195482	8.73861	8.378705	9.248275	9.288484	8.695434	8.451955	9.110564	8.471535	8.622262	8.618041	8.886143	8.773302	8.600557	8.98095	8.529337	8.246986	8.87242	9.008275	9.17321
CHPT1	9.194998	9.835701	9.609849	9.04914	9.810196	9.536695	9.90229	9.243461	9.404643	10.074627	10.021945	9.675897	10.278233	10.019719	9.500384	10.229786	9.882571	9.889279	10.106749	10.497495	10.27215
HCFC2	6.936545	7.349065	7.032625	7.075012	7.054981	7.336904	7.254955	6.458659	6.826238	6.731937	6.438518	6.557223	7.224264	7.390437	6.984582	6.98624	6.69913	6.625579	6.860493	7.006436	7.279725
TXNRD1	9.215506	8.930127	8.889646	8.768664	8.989465	9.254065	9.046444	9.029472	9.431665	7.749394	7.945758	8.018268	7.836153	7.792678	7.987823	8.050374	7.835292	7.667292	7.745536	7.802011	7.864966
RPL18A	11.88172	12.055992	12.055647	11.796872	11.522999	11.101526	12.258234	11.857825	11.363664	13.128565	12.639616	12.713442	13.293487	13.496883	12.805315	13.230549	12.990788	13.151185	13.02175	13.223	13.163668
CHST11	10.090012	9.755619	9.999983	8.965164	9.659122	9.656454	9.77404	9.995811	10.297329	10.377379	10.936694	10.959636	10.525588	10.059976	10.654361	10.742285	10.539248	10.590693	10.441204	10.827104	10.82461
WASHC4	9.860846	9.93369	9.952534	9.732432	10.297753	10.479122	10.184109	9.62595	9.842068	9.596814	9.333606	9.633812	9.631724	9.802236	9.382886	9.495137	9.590155	9.450736	9.670994	10.233861	9.967057
C12orf75	8.070455	8.459307	8.103861	8.037021	8.151248	8.16433	7.94402	7.276461	8.118939	8.763741	8.3342	8.106815	9.296352	8.779653	8.358922	8.830274	8.311194	8.202797	8.734312	8.755013	8.63401
PWP1	7.755906	7.955722	8.060753	8.151611	7.962751	8.373956	8.209734	7.353642	7.777427	7.698479	7.11497	7.281046	7.930287	8.061212	7.827349	7.845502	7.657595	7.484674	7.866488	7.815414	7.655559
USP30	6.985514	7.790215	7.373998	7.659769	7.018333	7.386085	7.368797	7.336435	7.565251	7.734079	7.953289	8.189234	8.020164	7.99042	8.256697	8.160342	7.965518	8.097663	8.168557	8.093063	8.264822
ALDH2	8.011944	8.759113	7.912028	7.86525	8.593841	7.73787	7.842284	8.35579	8.79276	8.196772	8.525373	8.865923	8.604066	8.078728	8.758296	8.810584	8.050917	8.534441	8.779456	9.051252	8.238635
PTPN11	8.748306	9.171919	8.822149	8.841438	9.24212	9.280074	8.983934	8.817456	9.101331	8.350142	8.004051	8.208195	8.469896	8.495728	8.438336	8.400792	8.177892	8.008874	8.422651	8.5611	8.072857
OAS1	8.740381	10.612064	8.917142	8.622725	9.370664	9.112267	9.41105	8.380428	9.26708	9.309105	8.96579	11.893759	9.726664	9.529307	9.943108	9.370167	9.754311	9.381915	9.623319	9.597236	9.929182
OAS3	7.671838	9.62203	7.642057	7.286389	8.39244	8.32975	7.793631	7.278288	7.976958	7.869416	7.882165	11.825873	8.584928	8.2836	8.554329	8.394854	8.962444	8.439159	8.549559	8.065582	9.114694
OAS2	8.524009	10.548271	9.255527	9.089871	9.681237	9.543041	9.339046	8.42852	9.311858	9.374738	9.134314	11.829383	9.494508	9.476441	9.609831	9.307999	9.816529	9.427066	9.580966	9.285327	10.055076
TPCN1	7.465527	8.093235	7.784592	7.625563	7.813241	7.978829	7.680353	7.169763	8.050061	8.291405	8.223217	8.568966	8.359486	8.199305	8.534682	8.400026	8.108305	8.316535	8.381189	8.457703	8.367973
HSPB8	5.912908	5.224347	6.064285	6.021132	5.804804	5.73543	5.700089	6.263286	5.141412	5.340751	5.162016	5.574911	4.987294	5.277219	5.636357	5.569671	5.788965	5.549849	5.100245	5.214675	5.190247
COX6A1	9.628411	9.369832	8.394554	9.207881	8.479748	8.607523	8.814921	9.074445	8.56994	11.226572	10.913863	10.872876	11.650744	11.916147	11.359488	11.50391	11.041653	11.382916	11.226816	11.282554	10.816187
RNF10	10.068462	11.05515	10.844572	10.683736	11.209778	10.639461	11.052522	10.478415	10.673308	10.329453	10.495494	10.17688	10.452507	9.536015	10.108617	10.251748	9.996132	10.248957	10.234965	10.157877	10.524837
RNF34	8.55385	9.001878	8.600867	8.575858	8.72495	8.858652	8.780692	8.273605	8.776131	8.146006	7.953981	7.940887	8.183537	8.150327	8.073453	8.201516	8.041257	7.905815	7.975432	8.079975	8.12617
MLXIP	7.908002	8.387505	8.731123	8.001006	8.168311	8.42018	8.240759	7.970312	8.681888	9.396527	9.200283	9.512186	9.251182	9.217302	9.448155	9.240268	9.235901	9.099878	9.130543	8.912075	9.298707
KNTC1	6.763809	7.764743	7.235227	7.170468	7.434325	7.792943	7.326974	6.186864	6.947483	6.846094	6.499785	6.523015	7.003074	6.956748	6.74552	6.940354	6.6974	6.756219	6.988402	7.235218	7.243611
DENR	8.146517	8.037498	8.234335	8.173654	8.182029	9.013957	8.060066	7.448353	8.127518	7.410277	6.913491	6.820535	7.275922	7.557049	6.84634	7.261738	7.098598	7.072206	7.214061	7.702019	7.30587
ARL6IP4	8.29148	7.981758	8.115619	8.134518	8.066847	7.842686	8.147129	8.533604	8.131195	8.783567	8.686851	8.859784	9.127328	9.029675	8.967673	9.13238	8.625755	8.807496	8.726271	8.88413	8.863479
TMED2	9.294306	9.402035	9.029928	9.007902	9.417349	9.268596	9.174412	8.976023	9.361573	10.947793	10.554606	10.474179	11.189692	11.180032	10.801542	10.82112	10.466713	10.694068	10.819351	11.01625	10.714226
GTF2H3	7.353056	7.69032	7.39591	7.748179	7.651599	7.757972	7.323362	6.965378	7.466032	6.591919	6.37768	6.477053	7.037279	7.071877	6.723333	7.004988	6.915736	6.703963	6.941624	6.818738	7.040232
GLT1D1	9.884585	9.492985	9.303277	8.415789	9.66474	9.900355	8.952401	9.966796	10.025664	9.126116	9.931999	9.417535	9.444904	9.035513	9.210551	9.545352	9.023285	9.091327	9.318739	9.29654	9.188152
RAN	8.806775	8.953864	8.573698	8.823995	8.895666	8.816911	8.465691	8.375462	8.361249	8.115089	7.612676	7.936448	8.470728	8.504665	8.203049	8.355433	8.087356	8.091379	8.347334	8.012928	7.885658
SNORA49	7.682061	7.45549	7.343393	7.112377	6.752309	7.132354	7.226776	7.201103	5.995038	6.952999	7.218664	7.13646	7.659336	8.653039	7.647814	7.745593	6.729912	7.312102	6.95117	7.756001	7.14066
ZNF26	6.86064	6.978854	6.846374	6.775094	7.104353	7.472365	7.183323	6.626366	6.718366	6.356033	6.397157	6.290632	7.055669	6.982416	6.655887	6.980668	6.286446	6.212501	6.718319	6.999606	7.026528
ZNF84	7.271452	7.42686	7.466501	7.678172	7.64202	7.553833	7.486767	6.801554	7.22069	7.784806	7.181101	7.365386	7.931698	8.277444	7.670545	7.933269	7.509889	7.70701	7.685896	7.933099	7.906174
ZNF10	5.440005	5.794313	5.668689	5.954162	5.377351	6.14426	5.969046	5.546429	5.456125	4.938904	5.160279	5.015278	5.430786	5.55008	4.84314	5.190833	5.20213	5.223945	5.014175	5.352747	5.616836
FAM138D	3.348835	3.813121	3.661026	3.8882	3.71779	3.621411	3.837646	3.369641	3.648696	4.126143	4.00864	3.910383	3.619259	3.653284	3.879323	3.577996	4.371313	4.10656	4.023148	3.486678	3.583194
KDM5A	9.665402	9.855443	9.940059	9.588543	9.842495	10.077942	9.658915	9.563962	10.030315	8.692208	8.86834	8.972966	8.609164	8.702136	8.895236	8.826269	8.779861	8.506099	8.915017	9.025763	8.903941
DCP1B	6.96828	7.411257	6.920301	7.109328	7.223767	7.223225	7.314646	7.051459	7.351758	7.735961	7.615533	7.714678	8.166442	7.910919	7.833645	7.789206	8.004283	7.739014	7.842172	7.628473	8.189865
CRACR2A	7.131893	8.008692	7.365083	7.175629	7.801475	7.695294	7.986772	7.242046	8.155706	7.947862	7.539002	7.777595	7.533599	7.957463	8.015765	7.862874	7.260631	7.227696	7.435786	7.298622	7.764329
PARP11	7.144374	7.511929	7.329257	7.07216	7.508614	7.611934	7.218875	6.656695	7.002807	6.33109	6.521015	7.130134	6.618978	6.723346	6.545579	6.689006	6.383271	6.416496	6.466857	6.516829	6.892758
C12orf4	7.283973	8.091204	7.394883	7.679286	7.758052	8.244515	7.862409	6.945615	7.564415	7.629566	6.961507	7.118044	7.839311	7.962267	7.548346	7.900745	7.150474	7.260423	7.337124	7.538086	7.673287
TNFRSF1A	9.769698	9.558624	9.647856	9.172206	9.76881	9.612281	9.495946	10.149807	10.197002	9.909969	10.796926	10.54406	10.342034	9.951548	10.286466	10.271959	9.945589	10.018532	10.032431	10.129661	10.273681
VAMP1	8.905575	9.309586	9.007547	9.21215	8.763268	9.058401	8.878503	8.966358	9.227129	10.059476	9.850485	9.536568	9.604625	9.976593	9.795067	9.772405	9.486184	9.79913	9.831764	9.72043	9.644385
MRPL51	8.155209	7.654607	7.323946	8.430132	6.934394	8.222595	6.722945	8.146506	6.49071	9.31552	8.85602	9.112702	9.7904	10.150849	9.462733	9.609601	9.220518	8.942014	9.426744	9.282052	7.55706
CHD4	9.026526	9.605641	9.767926	9.219089	9.41786	9.7576	9.353079	9.274481	9.779552	8.688873	8.677222	8.966812	8.70772	8.526938	8.833039	8.736534	8.617707	8.740997	8.760849	8.836711	8.910646
MLF2	9.144258	9.294456	9.417608	8.732351	9.334619	9.08249	8.984795	9.215562	9.603658	9.785877	10.368413	9.998043	10.088312	9.855289	10.085825	10.148576	10.010752	9.883984	10.05522	9.970563	10.124533
PHB2	9.277416	9.946278	9.416149	9.499053	9.594067	9.142967	9.721082	8.979841	9.250805	9.622227	9.214247	9.373898	10.154712	9.900552	9.352736	9.674788	9.220571	9.303943	9.50609	9.384214	9.854108
SCARNA12	8.985014	8.719243	8.431446	8.589313	8.725627	8.578332	8.757573	8.398251	8.37969	9.947031	9.904429	9.66007	10.752709	11.260971	10.273467	10.474092	9.820128	10.082884	9.877879	10.194567	9.880578
LPCAT3	8.65235	9.16453	9.241071	8.374544	9.322862	9.096662	8.736058	9.239426	9.573687	9.897499	10.142982	9.852926	9.914755	9.410852	10.039273	9.70999	9.64971	9.624192	9.96265	9.712388	9.704988
C1RL	8.047741	7.878063	7.990128	7.386708	7.854163	7.920835	7.687588	8.051709	8.4212	8.611156	9.049183	8.689493	8.869611	8.289453	8.622146	8.734094	8.379006	8.459433	8.576147	8.778009	8.485124
RBP5	8.029939	7.501015	7.526506	8.193436	7.672511	7.29255	7.543821	8.278951	7.589541	8.171078	8.178652	7.883967	7.693868	7.777061	7.896959	7.748861	8.149723	8.057529	8.008616	7.80547	7.572893
CD163	7.814106	7.798081	7.551569	7.249063	7.888803	8.31229	7.127986	7.780696	8.582142	6.610906	6.823473	7.226083	6.67784	6.574339	6.57946	6.318705	6.370879	6.633738	6.457047	6.75252	6.584985
SLC2A3	11.317332	11.374563	11.302275	10.793067	11.155399	11.474478	11.246899	11.938158	12.080925	11.108686	11.287549	10.650159	11.154148	10.521007	10.793983	10.917283	11.133654	10.759224	11.068741	11.021105	11.404097
C3AR1	8.46289	8.711462	8.747279	8.015502	9.087296	7.979289	8.76582	8.553173	8.292605	7.660969	8.331893	9.82134	9.338762	7.668589	8.888493	8.571422	8.051611	8.09544	8.20004	8.645366	8.628247
POU5F1P3	8.289898	7.957225	7.987307	7.923453	8.097564	7.538611	8.395961	8.073396	7.942682	7.449137	7.063496	7.263191	7.089138	7.103516	7.304557	7.342833	7.066881	7.330745	7.268795	7.308969	7.297043
FAM90A1	7.064706	6.475325	6.715579	7.459351	6.673966	6.509227	6.522171	7.363135	6.403967	6.810294	7.160664	6.99237	6.419431	6.472409	6.478116	6.307514	6.532239	6.898604	6.952551	6.505879	6.445093
CLEC4E	9.064967	8.469438	8.496868	7.246125	8.464313	8.800632	8.005651	8.416091	8.676905	7.476398	8.984136	8.084697	8.407743	7.602732	7.781463	8.33855	7.624483	7.411887	7.909156	8.015611	7.689958
KLRB1	8.452843	7.231344	6.471971	7.008865	7.088296	7.738209	7.543136	6.627545	7.371493	7.196814	7.52418	6.793181	8.624691	7.639662	7.33015	7.649896	6.903619	7.053368	7.580863	7.022846	7.741643
CLECL1	6.064845	5.850123	5.459592	5.955074	6.077172	6.222808	6.458804	5.528199	5.468312	6.110817	5.99631	6.209468	5.943757	6.518652	5.687003	5.553411	5.787674	5.914844	5.821217	6.700586	5.870177
CD69	7.900933	7.923048	7.390605	7.882466	7.706949	8.116562	7.957268	6.783346	7.476731	6.918807	6.435578	6.49433	7.368172	7.828572	6.807332	6.9262	6.489247	6.768429	6.660508	7.210257	7.071901
CLEC2B	7.699927	7.85105	7.693946	7.681478	7.948422	8.862273	7.552661	7.008551	7.58824	7.730452	7.587736	7.662739	8.409862	8.795	7.7838	8.185372	7.771768	7.492267	7.905334	8.072274	8.162636
CLEC12A-AS1	6.22671	6.525672	6.203334	6.968071	6.752275	6.55175	6.780632	6.963255	6.589912	6.745937	6.959979	6.812888	6.367767	6.577143	6.6418	6.520423	6.992073	7.01041	6.85869	6.436872	6.883518
CLEC7A	9.886001	9.639114	9.338407	8.288589	9.717513	9.84511	9.325718	9.466848	10.295325	8.195074	9.369088	9.037341	9.509088	8.848701	8.942687	9.195006	8.315826	8.542329	8.510367	9.158274	9.123952
KLRC4-KLRK1	7.723891	8.422684	8.395291	8.789843	7.665539	8.769122	7.656274	7.729277	8.409435	8.729007	7.768414	7.299847	9.697283	8.510806	8.896065	8.064336	8.478745	7.720826	7.935589	8.318417	9.129718
KLRC3	7.139328	7.283707	7.465182	7.79153	7.171515	8.129914	7.713052	6.549603	8.152849	7.241506	6.507236	6.271284	8.214971	6.734067	7.255407	6.879206	7.086381	6.123626	6.242544	6.868774	7.630695
KLRC1	6.131714	5.791424	6.030495	6.438701	6.148201	7.001294	6.571602	5.574772	5.894363	5.714702	5.936876	5.42783	7.186503	6.224689	6.220047	5.915092	6.237267	6.108274	6.057885	6.383771	6.744294
KLRA1P	5.387937	5.640156	5.304618	5.634469	6.013099	6.401943	5.340158	4.787146	5.388253	5.702326	5.432006	5.388547	6.631051	6.047653	5.873015	6.053641	5.651745	5.624533	5.665355	5.847064	5.968111
MAGOHB	7.578545	7.615492	7.616761	7.827719	7.7068	8.043668	7.393126	7.290493	7.26428	7.26492	7.174469	6.885192	7.746767	7.944171	7.382116	7.898912	7.354508	7.228494	7.448703	7.498716	7.685556
YBX3	10.691267	11.097324	11.154208	11.01282	12.180331	11.040683	11.674531	10.516766	10.881484	12.279376	12.256926	11.862925	12.438724	11.004655	11.761385	11.916149	11.929105	12.069991	11.98088	11.817322	12.264386
TAS2R13	5.83337	6.450514	6.43501	6.697324	6.413117	6.32357	6.541428	5.530359	6.090675	5.935207	5.472617	5.839206	5.476638	6.029094	6.061235	6.018133	6.063448	5.969247	6.144972	6.193063	6.287781
TAS2R50	5.887351	6.502767	6.459652	6.704466	6.328786	6.273271	6.515417	5.880714	6.412349	6.970496	6.257515	6.300917	6.926867	7.238018	7.020435	7.348731	6.599403	6.629035	7.048882	7.380498	7.317871
TAS2R20	6.630901	7.569282	7.285233	7.470904	7.585497	6.954325	7.450018	6.691495	7.202411	8.208258	6.946788	7.370853	7.642174	7.984316	7.839096	7.96734	7.565594	7.681924	7.704706	8.234202	7.967944
TAS2R19	6.822128	7.6081	6.997396	7.303869	7.498259	7.503461	7.487408	6.391445	7.032561	7.098049	6.271299	6.788651	7.338225	7.294595	7.057389	7.585739	6.947959	7.076768	7.143706	7.582391	7.424806
TAS2R31	6.885421	7.663427	7.894063	8.236335	8.126231	7.492573	8.264116	7.512789	7.859906	7.718762	6.634432	7.188509	7.323596	7.87989	7.476546	7.732248	7.430216	7.10937	7.588197	7.832977	7.420781
TAS2R46	4.20928	6.409239	5.080737	5.065837	4.986015	5.747694	4.833273	4.890702	4.776955	5.019933	4.803922	4.7659	5.300376	5.890835	5.129652	6.227635	5.204074	5.062184	5.194068	5.767682	5.621998
TAS2R43	6.378264	6.112569	5.84682	5.704839	7.034224	7.347968	4.327317	5.190651	3.998102	5.379926	4.529073	4.00915	5.087568	5.339138	5.206364	4.112769	5.097838	4.455145	5.263951	4.325043	6.465457
MANSC1	7.805804	8.134631	7.79118	6.015792	7.749608	8.066856	7.266921	8.416515	8.622001	8.047352	9.07352	8.329411	8.274022	7.509204	8.031104	8.705251	8.4129	7.674242	8.258903	7.869166	8.419991
GPRC5D	6.050619	7.108545	6.253593	6.409909	5.907494	6.336753	6.18128	6.314619	5.982763	7.476194	6.362335	6.776695	6.606206	6.577665	6.408079	6.485466	6.549582	7.074074	7.361736	6.63452	6.543243
PLBD1	10.03034	10.07074	9.377102	9.024319	9.886317	9.620316	9.790469	10.312032	10.317953	9.335521	10.083836	9.398109	10.087931	9.255433	9.346595	9.813162	9.148698	9.631789	10.348823	10.026696	9.413004
WBP11	7.918498	8.834908	8.921246	8.647529	8.849889	8.999988	8.382195	8.002355	9.01622	8.960217	8.940378	8.840803	8.956275	8.924144	8.87377	8.87237	8.983275	8.814394	9.154807	8.939449	9.202068
ERP27	7.768009	8.370811	8.3074	7.985964	7.820918	8.390649	7.786914	7.42115	8.217849	8.84514	8.451712	8.542518	8.789949	8.876241	8.735991	9.171719	8.739387	8.554132	8.794232	8.715887	9.107402
RECQL	8.00033	8.274459	8.126456	7.940875	8.272075	8.570773	8.341168	7.442833	8.054216	7.395659	6.935313	7.218482	7.820848	8.010351	7.55903	7.563812	7.380215	7.270372	7.379846	7.603628	7.680025
LDHB	10.630558	9.8403	10.500434	11.304356	9.984027	11.023227	9.769647	10.441287	9.356787	10.466908	9.677251	9.49092	10.284389	10.87072	10.092767	10.330829	10.277418	10.042697	10.232181	9.864352	9.078896
KRAS	8.991505	9.275963	9.070897	8.801631	9.242389	9.649806	8.797347	8.388687	9.17517	8.281073	8.341231	8.239971	8.666639	8.690154	8.423159	8.383389	8.380397	8.213926	8.432272	8.594151	8.58487
ITPR2	9.044234	9.114062	9.410982	8.863113	9.120887	9.641693	9.162891	8.378541	9.342956	8.429736	8.387549	8.445885	8.227778	8.50338	8.550896	8.522281	8.277225	8.074242	8.428264	8.768156	8.81091
INTS13	7.411584	7.912244	7.668686	7.63179	7.716	8.307874	7.508724	6.985542	7.311248	7.388509	6.67647	6.789977	7.345572	7.513503	7.170679	7.266873	7.061357	7.027002	7.205888	7.311605	7.046022
ERGIC2	8.145206	8.201504	7.653898	7.946698	8.365332	8.758956	7.624397	7.391728	7.832557	8.649609	8.183334	7.620972	8.954616	9.417992	8.156933	8.537615	8.305074	7.974886	8.44413	8.668398	8.422057
TMTC1	5.550816	5.561708	5.14633	5.400765	5.102908	4.806153	5.506614	6.291808	5.249422	5.907991	5.351818	5.361899	4.921833	5.021211	5.063487	5.234403	5.217652	5.316251	5.303702	5.168097	5.048616
IPO8	8.50968	8.84413	8.77253	8.60996	8.835308	9.007296	8.44881	7.916435	8.661746	7.739148	7.625246	7.642891	7.764434	7.742247	7.690876	7.887325	7.707342	7.292129	7.868166	8.162639	8.042571
CAPRIN2	7.365931	7.848076	7.680351	7.583365	7.491809	8.031796	7.637435	7.001971	7.49149	8.152552	7.456547	7.881814	7.871975	7.835268	7.881924	8.056199	7.980138	7.69955	7.888051	8.027219	8.008737
OVOS2	4.232009	4.583956	4.486996	4.178715	4.565259	4.046132	4.516997	4.278573	4.37677	4.286285	4.083143	4.136736	4.263644	4.277507	3.684266	4.122481	4.07903	4.391124	3.852546	4.314069	3.753839
SINHCAF	4.983131	5.953888	6.2117	4.553521	4.253418	4.658813	5.475767	5.785943	4.910951	5.574645	5.49754	5.634417	5.788221	5.182326	5.571949	5.195728	4.924223	5.148631	4.933477	5.353524	5.555382
DENND5B	6.332497	7.283918	6.930194	7.038695	6.826805	7.534437	6.970112	6.622343	6.578187	6.818789	6.164345	6.764757	6.357291	6.774109	6.600756	6.649967	6.653227	6.723827	6.816717	6.962351	6.657114
AMN1	8.161422	8.165147	8.286443	8.16401	8.226398	8.643774	7.88784	7.51353	8.465238	7.504754	7.405891	7.3312	7.4074	7.768648	7.383041	7.65173	7.486316	7.031531	7.269719	7.850225	7.60927
H3-5	9.555859	9.457363	8.489862	8.53195	9.283499	9.083006	9.069619	9.277494	9.397052	10.43317	10.683689	10.790169	10.45102	9.952417	10.217529	10.43549	9.927609	10.158328	10.26866	10.508578	10.578399
ABCD2	8.247472	7.889836	8.31021	8.063846	8.723447	9.146435	8.250191	7.482023	7.933395	8.567	7.797954	8.00277	8.448869	8.946402	8.382095	8.492052	8.574097	8.026422	8.42197	8.475386	8.464072
GXYLT1	7.567404	7.992068	7.197164	7.288047	7.691978	7.979173	7.53085	6.741741	7.683548	6.767638	6.625276	6.885876	7.562728	7.708506	7.36259	7.317417	7.000583	6.820785	7.574943	7.489896	7.524613
YAF2	7.556743	7.670007	7.600535	7.7081	7.963218	8.163254	7.431406	7.034887	7.545976	7.103002	6.894294	7.102928	7.364804	7.516156	7.130678	7.447396	7.038769	7.037945	7.361051	7.331846	7.588702
ZCRB1	7.273497	7.339701	5.939	6.805955	7.294889	7.87115	6.449634	6.939219	6.055691	6.899568	6.963349	6.682757	7.927743	8.09914	7.141769	7.378561	7.193152	6.843591	7.504784	7.158992	7.017413
PUS7L	7.29796	8.0694	7.589683	7.685306	8.160464	8.327843	7.661905	6.947788	7.292569	7.076313	6.429967	6.478691	7.610886	7.824139	6.856987	7.20647	6.857441	6.631504	7.201612	7.46416	7.43514
NELL2	9.104833	8.589605	9.736206	9.04856	9.187115	9.70375	8.714413	8.526829	8.77399	9.17694	8.450856	8.090138	8.598269	9.703785	8.735355	9.198867	8.592681	8.95353	8.707452	8.799354	9.053699
SLC38A2	10.779582	10.939237	11.354976	10.907503	11.180502	11.271281	11.01813	10.371362	11.03085	10.503358	10.05475	9.983499	10.410972	10.547506	10.116038	10.287818	10.121537	9.958466	10.306791	10.566589	10.602071
RPAP3	7.128276	7.274992	7.270891	7.215744	7.663442	8.26494	7.282577	6.195158	6.882933	7.163811	6.710739	7.24444	7.622237	7.751634	7.227221	7.299352	7.112118	6.77018	7.332069	7.522138	7.181568
SENP1	8.315946	8.769452	8.559729	8.361004	8.285685	8.51765	8.281912	7.659127	8.209986	9.043501	8.827555	8.914719	9.4804	9.50607	8.923163	9.27075	8.952666	8.725817	9.133943	9.021913	9.347561
ZNF641	7.885292	7.758688	7.301678	7.425293	7.714912	7.604238	7.847946	7.352622	7.920471	8.472031	8.665892	8.743385	9.083099	8.598491	8.666316	9.288471	8.27159	8.261541	8.278315	8.914556	8.891318
SNORA2B	7.077517	7.136778	7.18364	7.089019	7.206159	7.557727	6.894764	6.432295	7.241889	5.263273	4.815222	5.046425	5.458639	5.406794	5.365412	5.366475	5.089732	5.13023	5.597627	5.399792	5.553625
DDX23	8.163643	8.78321	8.491039	8.4871	8.664984	8.481273	8.243157	8.22648	8.598656	8.74712	8.795322	9.252324	9.075697	8.941658	9.058258	9.002239	8.930414	9.006711	9.139511	9.092253	8.97129
ARF3	8.742544	9.213184	9.222305	8.908426	9.333048	9.137281	8.699812	9.631444	9.635458	9.617679	10.086403	10.091065	9.868972	9.781158	10.366475	9.955901	9.928225	9.791764	10.089911	9.758014	9.930678
CERS5	8.148803	8.566815	8.49242	8.110053	8.440316	8.576101	8.120324	8.071289	8.252499	9.126586	8.851456	8.859771	8.980701	8.989964	9.031614	8.964103	8.671864	9.014907	8.982358	9.247459	9.202202
PHBP19	6.861274	7.602242	7.691833	7.335113	7.476171	7.824371	7.570906	6.927459	7.64698	8.224638	7.994226	8.161314	7.444194	7.690857	8.310056	7.786419	7.966172	8.12077	8.058639	8.166959	8.09148
SP7	8.321825	7.506565	7.908672	8.721368	8.001073	7.688743	8.049536	8.64583	8.155039	7.844908	8.051406	7.936538	7.584478	7.95672	8.116193	7.738707	7.912392	8.134411	8.003243	7.821402	7.727757
ATP5MC2	9.690092	9.788437	9.495568	9.492107	9.518631	9.09634	9.91708	9.821396	9.500003	10.524948	10.508245	10.496834	10.32358	10.117504	10.385207	10.407845	10.548417	10.564132	10.517015	10.22734	10.224627
CBX5	7.980451	8.916714	8.51115	8.292289	8.180456	8.623791	8.083102	7.129957	8.446444	9.5311	8.82672	9.317438	9.085071	9.266823	9.33045	9.208719	9.363634	9.203169	9.473176	9.379666	9.33267
NFE2	8.153479	8.980021	8.599504	7.691756	8.818384	8.22725	8.790279	8.672319	9.028883	9.22799	10.054244	9.095996	9.890113	8.788914	9.044751	9.57381	8.940078	9.026114	9.072738	8.662205	9.238522
ZNF385A	8.147067	8.434096	8.188632	8.166797	8.477175	7.978185	8.003267	8.43364	8.455059	8.522169	9.088724	9.610407	9.270733	8.676962	9.155773	8.931087	8.867715	8.981137	8.996392	8.727298	8.917067
ITGA5	9.171841	9.104167	9.129887	8.556018	9.171451	9.03652	8.794246	9.250884	9.364546	9.265615	10.238578	9.817277	9.732617	9.364217	9.666119	9.846505	9.416067	9.480594	9.396011	9.525263	9.688591
TESPA1	9.169382	9.383758	9.86863	9.665127	9.524772	9.68226	9.369514	9.099023	9.653162	9.675646	9.14622	9.450713	9.473895	9.829456	9.51978	9.65477	9.518229	9.450138	9.522145	9.17792	9.593004
CD63	9.017209	8.929695	8.710949	8.139204	8.680693	8.382651	8.636262	8.829283	9.004949	8.011322	8.055074	7.913718	8.057537	7.483999	7.957729	7.81885	7.529616	7.483408	7.737421	7.882694	7.494438
CS	8.938775	9.234826	9.160759	8.87867	9.26246	9.174108	9.056867	8.998459	9.324641	9.672106	9.751021	9.963742	9.537402	9.591913	9.734915	9.659388	9.778912	9.831966	9.724456	9.595581	9.905025
STAT2	8.431634	9.746576	9.061022	8.742086	9.230978	9.338362	8.909079	8.428385	9.332955	8.647523	8.946986	10.831786	9.097353	8.974685	9.145962	9.155127	9.299647	9.319792	9.071881	9.313645	9.430611
BAZ2A	8.902534	9.212772	9.338697	8.618902	9.022652	9.433461	9.003564	8.89093	9.695252	9.20989	9.712265	9.929962	9.150033	9.100026	9.683501	9.426571	9.393496	9.325949	9.29836	9.289096	9.443938
SNORD59B	7.154803	7.788127	7.838167	7.221403	7.604182	8.137832	7.664645	6.774161	7.819522	6.695168	6.018876	6.049092	6.508874	6.660196	6.480873	7.00159	5.991658	6.286576	6.458532	6.818059	6.469745
SNORD59A	5.230606	5.631901	5.350043	4.784363	5.361956	5.923804	5.309294	4.483837	5.06252	4.829977	4.407031	4.614605	5.253144	5.163029	4.964211	5.148604	4.620875	4.525065	4.927714	5.087092	4.843181
PTGES3	9.72994	10.080669	9.708233	9.828685	10.359728	10.298656	9.838518	9.19154	9.799015	9.440452	8.95636	9.203356	9.95875	9.588012	9.166866	9.632993	9.26757	9.026148	9.569993	9.704651	9.51312
NACA	10.666644	10.173901	10.393369	10.768521	10.078792	10.447302	10.253877	10.27424	9.400313	10.143754	9.697111	9.780488	10.350958	10.448171	10.123205	10.353145	9.921926	9.955734	10.245237	10.466518	8.630729
PRIM1	7.580193	8.018563	7.701931	7.719319	7.714295	8.305507	7.889303	6.92113	7.632097	7.524284	6.917858	7.08698	7.751076	7.780501	7.383063	7.362834	7.282626	7.439548	7.245965	7.645975	7.456438
ARHGAP9	8.858036	8.771392	8.857441	8.487364	8.74489	8.912928	8.856718	8.919361	8.975149	9.243454	9.830757	9.667609	9.539741	9.406319	9.50676	9.699763	9.379872	9.166307	9.531546	9.488218	9.513488
CDK4	7.942326	8.596546	7.88329	7.835748	7.940691	7.757465	8.167465	7.642971	7.953121	8.724697	8.43291	8.363647	9.043436	9.076709	8.779579	8.820407	8.590449	8.571469	8.741347	8.762769	8.785829
AVIL	8.169717	6.946403	7.583497	7.087359	7.491564	7.745407	7.125506	7.480283	7.806395	7.144174	7.920587	7.542764	7.540673	7.475335	7.456503	7.577154	7.44139	7.339464	7.540408	7.47782	7.495299
GNS	9.439179	10.130708	9.556326	8.805126	9.704951	9.653571	9.336713	9.300419	9.974978	9.122574	9.465417	9.884248	9.573534	8.734195	9.562827	9.437083	9.270479	9.329405	9.771944	9.777993	9.513599
MDM1	6.147502	6.647478	6.95323	6.547483	6.773822	7.248453	6.84412	6.329429	6.513377	6.837504	6.513017	6.970569	7.335637	7.380485	7.028053	7.193426	6.721854	6.54968	6.925477	7.283049	7.08938
ZFC3H1	9.438323	9.747377	9.783081	9.284172	9.699658	10.271928	9.593938	9.090807	9.726878	8.756163	8.632956	8.554466	8.595495	8.997674	8.854689	8.913669	8.779854	8.449456	8.798961	9.144477	9.266905
KRR1	7.332379	7.918715	7.687692	7.535234	7.929554	8.352513	7.452798	6.970269	7.214093	7.488397	7.036536	6.933612	8.067788	8.380641	7.406906	7.645084	7.280339	7.050044	7.404862	7.700661	7.80798
NAP1L1	10.272594	10.373334	10.43381	10.653317	10.775113	11.149509	10.406783	10.050918	10.392423	9.155258	8.401237	8.609787	9.554068	9.640554	9.011544	9.435835	8.725461	8.875909	9.20558	9.388729	9.256395
BBS10	6.468199	7.209611	7.039701	7.004965	7.326488	7.310709	7.04354	6.431083	6.981786	7.20072	7.193856	6.846406	7.676922	8.074816	7.585785	7.459896	7.097037	7.31588	7.369434	7.728884	7.780655
OSBPL8	10.150584	9.857201	9.801558	9.466482	10.234455	10.324213	10.003481	9.849344	9.903554	9.561759	9.573717	8.996762	9.815879	9.666461	9.441619	9.737809	9.400843	9.274758	9.651417	9.806373	9.916781
LIN7A	8.098427	7.21803	7.378831	6.613303	7.468834	7.748858	7.01086	7.403828	7.169076	7.671347	8.339593	7.107828	8.528731	7.358491	7.272006	8.191348	7.534828	7.288121	7.977951	7.805505	7.902396
CCDC59	6.430968	6.856875	6.345221	6.762405	6.881775	7.832418	6.130129	6.437223	6.01776	5.811539	5.950091	6.049471	6.834175	7.196369	5.84793	6.974624	6.351133	6.192126	6.285994	6.504125	6.302511
CEP290	5.327271	6.069305	5.778217	5.702866	5.848682	6.738736	5.508459	5.053861	5.530293	5.48194	5.083921	5.070994	5.671002	6.070705	5.258761	5.59402	5.360706	5.09389	5.397918	5.619959	5.580088
DUSP6	10.040889	9.754778	9.469902	9.099644	10.197581	9.718025	9.950603	9.90468	10.160764	8.580727	9.515935	10.207061	9.938655	8.944081	9.662345	9.59727	9.265758	9.429845	9.363762	9.516524	9.464379
ATP2B1	9.862698	10.195768	10.235143	10.058253	10.354064	10.654719	10.318896	9.773447	10.470179	9.237652	9.320039	9.48238	9.06098	9.297811	8.993494	9.373402	9.261182	8.970102	9.364828	9.436907	9.414114
EEA1	6.717105	7.294336	7.140847	6.551821	7.081106	7.969302	6.900722	6.481573	6.937614	6.843415	6.23482	6.413093	7.042108	7.153424	6.55815	6.912104	6.530624	6.404185	6.547907	7.140982	6.984743
CEP83	5.270298	5.824288	5.521695	5.566712	5.750042	6.076232	5.307774	5.098351	5.423879	5.691389	5.075208	5.268373	5.597059	5.968617	5.500024	5.754342	5.448257	5.176439	5.55613	6.131435	5.936948
TMCC3	8.604857	8.321356	8.552793	7.399986	8.423065	8.490573	8.556407	8.421669	8.574007	8.356716	9.735534	9.245057	9.102487	8.464382	8.650446	8.993886	8.841367	8.790281	8.908053	8.909631	8.972488
NDUFA12	8.557264	8.59709	8.438436	8.265713	8.709235	8.171064	7.994091	7.507368	7.833893	8.956237	8.680076	8.827658	9.653782	9.473619	9.237287	9.2003	9.272616	8.869253	9.022054	8.953169	9.279478
USP44	6.136962	6.048282	6.721031	6.631221	6.111693	6.313008	6.067423	6.069366	5.811616	5.728625	5.617475	5.773496	5.802129	6.151506	5.53107	5.692685	5.882828	5.75622	5.83436	5.735308	5.681149
HAL	8.975152	8.4239	8.455978	7.68692	8.66432	8.840287	8.3569	8.917163	9.190083	8.358921	9.451132	8.603258	8.644862	8.418155	8.495899	8.707975	8.426627	8.441456	8.618845	8.958079	8.56179
IKBIP	6.701599	6.086833	6.233596	6.188265	6.517846	6.483696	6.213719	6.072534	6.345698	6.291042	6.804358	6.080753	6.717516	6.631665	6.277165	6.550343	6.119554	5.824997	6.454147	6.356638	6.925761
UHRF1BP1L	8.614098	8.673661	8.333801	7.861361	8.745344	8.898699	8.115531	8.131918	8.615106	7.622488	8.165508	7.759117	7.975741	7.780056	7.757549	8.186419	7.86964	7.361182	7.917171	7.961106	8.027232
ARL1	7.253591	7.476032	7.261064	6.991739	7.152465	7.659358	7.379521	6.40122	7.15431	7.319259	6.919638	7.119864	7.678955	7.783077	7.636367	7.519756	7.590407	7.746702	7.373367	7.397354	7.62887
GNPTAB	8.452411	9.058089	8.708656	8.51079	8.902036	8.843574	8.798054	7.950858	8.770718	7.986941	8.031924	8.145177	8.324761	8.181051	8.243678	8.244018	7.946286	7.822405	8.229995	8.316131	8.427967
WASHC3	7.454111	7.632006	7.213701	6.985781	7.191534	7.986389	7.40083	6.96262	7.443265	7.49186	7.259657	7.382677	7.77312	8.134779	7.236571	7.76255	7.408091	7.385201	7.727763	7.435462	7.639061
NUP37	7.199671	7.941949	7.2768	7.584198	7.115003	7.873265	7.438723	6.636596	7.243898	6.751991	6.385011	6.675823	7.191689	7.437704	6.87286	6.957935	6.814673	6.280607	7.133539	6.916095	6.799054
NFYB	6.263224	6.395814	6.447239	6.596712	7.097095	7.559235	6.332695	6.293239	6.444328	5.344196	5.091812	4.886395	5.61	6.099093	5.198363	5.603237	5.39325	5.084855	5.297956	5.344551	5.010236
CMKLR1	6.853389	7.24941	6.190008	6.410717	6.887368	6.752073	7.041974	6.775598	7.622062	7.104748	7.43334	8.079434	7.564728	7.036726	8.03683	7.335935	7.082481	7.382325	7.678077	7.491036	7.629922
SART3	8.481382	8.708242	8.833971	8.48953	8.542885	8.904977	8.893533	8.366875	9.024818	7.674282	7.495954	7.844674	7.648013	7.702898	7.979452	7.895379	7.742835	7.443817	8.031972	8.030533	7.838465
SELPLG	9.6849	9.884135	9.858053	9.176284	9.707112	9.265201	9.918549	10.176115	10.230173	11.541103	12.09097	11.831084	11.741045	11.622813	11.720544	11.721925	11.797632	11.603781	11.602974	11.481473	11.875018
ARPC3	11.140714	10.414505	10.473008	10.637715	10.379072	10.984606	10.38869	10.850812	10.131783	9.469497	9.828352	9.71351	10.192429	10.07935	9.674908	10.024758	9.72485	9.700741	9.924096	9.949078	9.517956
VPS29	8.588057	8.596363	8.322527	8.642235	8.53409	8.972885	8.245638	7.739199	8.341623	7.877932	7.689289	7.729158	8.046654	8.628082	7.959031	8.392588	7.734145	7.753244	8.192045	8.235264	8.223778
MAPKAPK5-AS1	6.343597	6.607712	6.466299	5.960874	7.083461	7.147531	5.994968	6.101464	5.849409	6.620932	5.695698	6.136696	7.001182	7.243441	6.265843	6.803351	6.399665	6.032766	6.428048	6.745485	6.741048
TESC	8.099076	8.188982	8.210375	7.848334	8.747972	7.810249	8.61721	8.080472	7.976529	8.748617	9.213089	9.055396	9.878215	8.435745	8.96508	9.435268	8.934451	8.815454	8.910219	9.134957	8.618571
WSB2	8.673683	8.751326	8.452519	8.290192	8.802009	8.490801	8.40639	8.49012	8.681286	8.931408	9.226898	9.439396	9.489797	8.848945	9.237783	9.287044	8.731723	8.895518	9.210962	9.221856	9.183737
RAB35	8.125754	8.538215	8.394878	8.06797	8.32615	8.286952	8.427873	8.497804	8.591669	9.17747	9.308319	9.255257	9.156529	9.169221	9.371762	9.293234	9.316317	9.085739	9.179383	8.988333	9.127865
RPLP0	9.691521	9.513436	8.653366	9.034774	8.896054	8.761285	9.531988	9.040872	9.332715	10.477955	9.874129	10.036767	10.541396	10.992132	10.095118	10.578845	10.334903	10.456873	10.415552	10.800029	10.395444
PXN	8.768209	9.328759	9.172932	8.629555	9.266058	9.195695	8.982602	9.369887	9.761357	9.242332	10.097209	9.684305	9.316702	8.875121	9.261761	9.393386	9.302997	9.186861	9.373886	9.003426	9.404031
RNU4-2	6.533047	6.532413	6.23331	5.042948	6.0698	6.332201	6.059043	5.295446	5.492428	6.832618	7.193008	8.599854	7.402915	7.930657	7.603462	7.847762	6.993951	8.252731	7.469481	8.196665	8.386074
RNU4-1	8.974098	8.885823	8.659728	8.314405	8.512169	8.65264	8.732815	8.421158	8.188544	9.794524	10.051428	9.999126	10.073395	10.760262	9.942191	10.907879	9.402248	10.897777	10.200451	10.6889	10.02736
POP5	6.720716	7.269221	7.171273	6.980269	7.041317	7.444889	6.986695	6.498533	7.056017	6.090301	5.983942	6.445949	6.645213	6.654149	6.410071	6.394689	6.182202	6.268862	6.01694	6.835266	6.218374
HNF1A-AS1	5.124124	4.769748	5.193928	5.848462	5.592047	5.494375	5.341868	5.735479	5.26706	5.835365	5.87799	5.651669	5.031939	5.188039	5.760722	5.300093	5.725577	5.662894	5.631314	5.718818	5.237377
OASL	7.273591	8.388138	7.271739	7.029254	7.454465	7.505207	7.182966	7.117746	6.963254	7.229237	7.754464	10.040051	7.938106	7.205361	7.717108	7.751317	8.023936	7.461969	7.516898	7.25072	8.203342
RHOF	8.110911	8.504793	8.374576	8.23426	8.262311	8.076268	8.339135	8.223332	8.400278	9.355363	9.326983	9.29364	9.784768	9.507117	9.521958	9.578667	9.405208	9.349682	9.344522	9.408967	9.603783
LINC01089	7.906498	8.190188	8.286121	7.984663	7.523293	8.174793	8.034356	7.634071	8.033939	8.531189	8.354896	8.37497	8.520604	8.842096	8.849528	8.751954	8.4984	8.394653	8.530679	8.614333	8.755771
RSRC2	8.286417	8.302795	8.548472	8.277585	8.240829	8.931061	8.278217	7.484349	8.173162	7.823271	7.638639	7.590661	8.215728	8.086053	7.9683	8.1756	7.625987	7.475273	8.155486	8.136676	7.934514
HCAR2	8.584716	8.551305	8.491085	7.541972	8.734382	9.026326	8.68843	9.198849	8.770928	8.488887	8.109628	7.526138	7.954642	8.134399	8.150565	7.812869	8.113399	7.798353	8.138812	7.342862	7.66237
HCAR3	8.628619	8.869418	8.548531	6.953061	8.685162	9.363695	8.490401	9.396654	8.931694	8.038132	8.135401	7.300164	7.845063	7.774305	7.871412	7.79684	7.449758	7.167152	8.350833	7.212913	7.927125
CDK2AP1	8.247457	8.441721	8.280487	8.381875	8.338062	7.988776	8.501201	8.534831	8.4721	9.108285	9.68638	9.03506	9.754378	9.094414	9.360933	9.383627	8.886743	9.163832	9.287602	9.246752	9.040978
SBNO1	8.581401	9.037873	9.097352	8.995738	8.982961	9.535745	8.858998	8.31187	9.277722	7.956839	7.811592	7.829479	7.940978	8.081884	7.944318	8.125882	8.053048	7.650589	8.137074	8.432649	8.059755
CCDC92	7.084804	7.883411	7.481262	7.386505	7.653947	7.283685	7.432968	6.908341	7.702237	7.833706	8.040245	8.08014	8.434019	7.991912	8.342273	8.229106	7.875941	7.87105	7.930793	7.971036	8.487852
LOC101928697	4.834351	5.079353	4.683643	4.767583	4.682088	4.943578	4.284425	5.526388	4.687319	5.306556	5.033721	5.563483	5.230884	4.895094	5.018995	5.145597	5.603998	5.605098	5.382396	5.289334	5.207591
IFT88	5.926498	6.438979	6.708926	6.707194	6.51688	7.286589	6.434997	6.248253	6.364033	6.192896	5.954244	6.010781	6.266346	6.21302	6.209079	6.348531	6.02689	6.064478	6.264796	6.41177	6.543269
SAP18	8.945741	9.049852	8.992709	8.741248	9.012486	8.81377	9.018678	8.740392	8.901138	8.245852	8.380984	8.059935	8.571244	8.519693	8.348425	8.458059	8.310026	8.327585	8.1946	8.435114	8.361674
MRPL57	7.571125	7.732761	7.572077	7.457067	7.433039	7.528333	7.842456	7.575699	7.309551	6.900644	6.530255	6.90618	7.177406	7.249234	6.905088	7.153556	6.836155	7.237705	6.845207	6.931919	7.211793
C1QTNF9	4.510104	4.179062	4.556881	4.744979	4.387042	4.102478	5.225631	4.966362	4.36188	4.969734	4.274537	4.52439	4.1046	4.78507	4.6766	4.338386	4.867074	4.546336	4.538478	4.379189	4.159402
NUP58	8.49296	8.914314	8.535089	8.139823	8.638173	8.852069	8.422355	8.231135	8.731284	7.901174	8.292389	7.929885	8.213937	8.056935	8.102199	8.31449	7.967715	7.744183	8.322749	8.391558	8.465364
CDK8	7.95966	8.455309	8.046553	8.141517	8.380247	8.41967	7.934569	7.409063	8.008144	7.639094	7.382053	7.353027	8.087845	8.191549	7.671184	7.839758	7.65171	7.432605	7.768225	7.901416	7.878264
SNORD102	4.98385	5.332209	4.952965	4.957461	5.557428	5.873453	5.251733	4.66129	5.366536	5.196919	4.795627	4.979367	5.674795	5.808234	5.371952	5.51123	5.255781	5.012785	5.382456	5.427563	5.443977
SNORA27	6.82145	6.934011	7.109104	7.161114	7.159437	7.451997	7.461984	6.554512	6.64718	6.900479	6.186718	6.187478	6.891695	7.083376	6.726292	6.724476	6.55657	6.407621	6.949658	6.905192	6.835144
GTF3A	9.07065	9.218374	8.761858	8.822355	8.82401	8.955787	9.06376	8.533116	8.690225	7.953525	7.63955	7.999944	8.413012	8.619693	8.100447	8.271992	8.280205	8.066141	7.983742	8.387131	8.397093
ATP5F1EP2	7.508786	7.203172	6.957369	6.82743	7.178178	7.280344	6.711808	6.845146	6.089748	7.622056	7.381642	7.051473	8.486236	8.935536	7.772054	8.136742	7.604741	7.571837	7.57526	7.839445	7.403101
POMP	7.748864	7.93883	7.666287	7.616545	7.754954	7.973421	7.547338	7.435651	7.4433	8.663091	8.322596	8.121301	9.553293	9.289805	8.837667	9.045782	8.662154	8.38006	9.217043	9.042583	8.083742
USPL1	8.688697	9.095601	9.003878	8.874753	9.18071	9.510143	9.109501	8.417359	8.932876	8.510894	8.053627	8.512609	8.476518	8.804317	8.533941	8.606196	8.408353	8.163368	8.484373	8.494718	8.754204
ALOX5AP	10.80979	10.599212	10.743792	10.310459	10.542654	10.309983	10.935078	11.258947	11.047563	11.433311	12.334906	11.83747	12.295559	11.607826	11.750451	11.911744	11.838547	11.802195	11.85441	11.554724	11.559684
FRY	9.337468	8.934178	9.142017	7.957509	9.222924	9.606451	8.684443	9.031879	9.913488	8.516065	9.792521	9.464224	8.965402	8.60912	9.083913	9.285382	8.98453	8.911843	8.982421	9.133066	9.260363
PDS5B	8.54958	8.915557	8.894324	8.528871	9.097751	9.282477	8.580865	8.189109	8.851056	8.245964	8.089421	8.064712	8.263015	8.319132	8.300203	8.354363	8.217932	7.995036	8.289641	8.387118	8.632048
RFXAP	7.433463	7.508311	7.685662	7.577065	7.950705	7.778194	7.665916	7.177464	7.681213	6.820635	6.36298	6.63739	7.06455	7.158327	7.052209	6.975032	6.95705	6.531377	7.130429	7.174082	7.10158
EXOSC8	7.059603	7.55188	7.492628	7.327233	7.116125	7.977268	7.060036	6.322292	6.99347	6.879815	6.192782	6.454919	7.134075	7.586684	7.127363	7.318527	6.582975	6.567241	7.134203	7.092297	6.807715
UFM1	8.064418	8.575423	8.086437	8.375173	8.495424	8.883017	8.337151	7.708274	7.756243	7.750542	7.497255	7.286243	8.604463	8.611083	7.708378	8.310015	7.486604	7.510836	7.967815	8.226238	8.323732
COG6	8.493974	8.67658	8.450541	8.642551	8.776195	8.591413	8.211987	7.581828	8.154411	7.944188	7.114566	7.62109	8.246851	8.242883	7.85635	7.920406	7.816486	7.486917	7.703516	8.232714	8.29446
WBP4	6.047354	6.165709	5.918242	6.104745	6.040707	6.612257	5.957724	5.5105	6.016535	5.654212	5.349755	5.596437	6.366481	6.010074	5.703181	6.17969	5.634186	5.688583	5.809667	5.987954	6.038766
NAA16	8.18496	8.475827	8.580284	8.305629	8.643257	9.07244	8.20435	7.451239	8.219626	7.920752	7.662504	7.498343	7.860646	8.234235	7.608396	8.200008	7.886415	7.595644	7.738689	8.274539	8.416682
AKAP11	8.095647	8.718473	8.722699	8.697511	8.711981	8.989577	8.645388	7.955049	8.336005	8.109371	7.647077	7.83622	7.810416	8.209031	7.752475	7.968679	7.731754	7.698328	7.960589	8.268298	8.295455
DNAJC15	7.432	6.768971	7.247059	6.732393	7.524934	7.406996	7.395136	6.36545	6.880238	8.468271	7.936433	8.281008	8.96979	9.625726	8.039366	9.035389	8.484718	8.515407	8.918142	9.112736	8.543373
GPALPP1	7.627516	7.965717	8.02253	7.72389	8.066049	8.174418	7.725358	7.137393	7.467652	7.21405	6.877416	7.030991	7.611685	7.677728	7.34608	7.404377	7.19461	7.418195	7.402015	7.37551	7.547293
TPT1-AS1	7.472848	7.932027	8.062892	7.79436	7.773203	8.065882	8.08265	7.285025	8.397122	8.155816	7.799499	8.25987	8.626869	8.452374	8.182479	8.658455	7.787963	7.729273	8.170106	8.361916	8.671573
CYSLTR2	6.908661	6.712036	7.369191	6.429121	7.486471	7.567787	6.866627	6.175752	6.724272	6.584843	7.154253	7.555467	7.611093	6.772995	6.815534	7.016639	7.161499	6.875033	7.324087	7.029764	7.23274
SETDB2	7.760601	8.407839	8.156148	8.006513	8.256029	8.540878	7.895322	7.277027	8.122277	7.234903	6.455802	6.770209	7.315016	7.570661	7.077681	7.280189	6.994812	6.758242	7.221143	7.362005	7.581388
PHF11	8.199335	8.775059	8.452413	7.951137	8.508829	9.016055	8.140342	7.888338	8.530591	8.262023	8.019155	9.042375	8.611333	8.507695	8.274605	8.583106	8.408044	8.218043	8.473025	8.498725	8.903753
RNASEH2B	8.338146	8.677956	8.74524	8.540994	8.468687	9.007983	8.496575	7.766662	8.123461	8.095015	7.741547	8.167808	8.591214	8.668843	8.187754	8.204903	8.348648	8.178092	8.43376	8.584933	8.530561
CKAP2	7.188293	8.33202	7.808461	7.37057	8.063399	8.096832	7.702321	6.85447	7.806973	7.245554	6.734241	7.057993	7.547321	7.331211	7.258834	7.32217	7.174265	6.849416	7.366657	7.573106	7.481725
SUGT1	8.158171	8.126649	8.131818	8.169976	8.390856	8.624641	8.23566	7.43458	7.927204	7.263245	6.793025	7.039063	7.588888	7.644446	7.310619	7.392475	7.201436	7.00889	7.649191	7.562042	7.573287
OLFM4	5.458228	5.482982	5.463858	5.275709	5.39146	5.001675	5.593495	5.83268	5.08531	5.754493	6.015249	5.679797	5.815142	5.600648	5.586994	5.354009	5.45238	5.492003	5.31209	5.617855	5.426386
BORA	6.474156	6.948816	6.178033	6.483207	6.813395	6.938592	6.346748	5.480154	6.466307	6.304654	6.091659	6.038061	6.727656	6.610318	6.181862	6.326031	6.135781	6.284936	6.149473	6.477265	6.418887
PIBF1	6.31787	6.848015	6.924519	6.677632	6.79179	7.612384	6.586771	5.716595	6.172565	6.592332	5.950859	5.973048	7.121746	7.59065	6.756193	6.949536	6.506377	6.245074	6.784501	6.878877	7.152842
UCHL3	8.312973	8.59629	8.34312	8.457476	8.369851	8.876097	8.260183	7.62726	7.775789	7.67225	7.280281	7.398066	7.975639	8.254625	7.722695	7.800079	7.397664	7.60607	7.726553	7.803329	7.905869
CLN5	6.504035	7.317632	6.767045	6.515161	6.870489	7.14149	6.516623	6.487835	6.946511	7.766857	7.268913	7.555093	8.084031	8.191853	7.564177	7.898683	7.548305	7.231944	7.776463	8.091431	7.912759
SLAIN1	8.126236	8.132264	8.057032	8.050675	7.954762	8.17711	7.54417	7.64284	7.752891	8.821378	8.261989	8.343231	8.979775	9.398764	8.638499	8.814146	8.617833	8.66232	8.675667	8.565656	8.85106
DNAJC3	8.561048	8.749174	8.182077	7.775636	8.765755	9.006236	8.541089	8.308941	8.865809	8.123535	8.194725	7.629888	8.084655	7.719383	7.587208	8.068116	7.902806	7.476826	8.001062	8.160417	8.10227
RAP2A	7.885388	8.556974	7.933502	8.026556	8.44058	8.303203	8.269834	7.631987	8.125434	7.794477	7.300438	7.418589	8.152882	8.092401	8.179366	8.120118	7.637295	7.686479	7.617856	8.080521	8.109281
TM9SF2	10.734017	10.858256	10.900594	10.528742	11.00884	11.178287	10.696461	10.706963	11.236363	11.213547	11.428687	11.233044	11.342288	11.177232	11.219466	11.331277	11.264994	10.981031	11.425706	11.29071	11.453236
TPP2	9.626528	10.081729	10.110098	9.941123	9.80614	10.307408	9.889438	9.384824	9.891717	9.254365	8.783344	8.90841	9.240488	9.613513	9.25953	9.282595	9.168452	9.00365	9.298501	9.305036	9.59341
BIVM	7.048542	6.924822	7.07715	6.588178	7.023077	6.213986	7.150563	6.687575	6.569667	6.95965	7.196469	7.156935	6.700744	7.014726	7.223679	6.989491	6.736835	6.615319	6.616006	6.90034	6.495205
ABHD13	9.241002	9.214205	9.049572	9.054866	9.432208	9.403671	9.278543	8.934327	8.938549	9.634556	9.591574	9.305208	9.969928	10.257327	9.598397	9.810835	9.55474	9.474968	9.702784	9.923381	9.930054
TNFSF13B	8.839925	9.097294	8.2708	7.960226	9.174892	8.954548	8.448606	8.806702	9.278296	8.887866	9.740294	10.39849	10.115092	8.986161	9.192171	9.359653	9.178055	9.02713	9.309688	9.57407	9.449147
TFDP1	8.773966	9.445887	8.781204	8.872796	9.515667	9.037528	8.920145	8.494523	8.958435	9.579554	9.560171	9.307762	10.115467	9.612335	9.603128	9.816475	9.459399	9.505937	9.813118	9.778548	10.114906
UPF3A	9.832953	9.576473	9.528659	9.451341	9.528464	9.381129	9.421668	9.326659	9.638719	8.446873	8.908244	8.711543	8.656053	8.295351	8.583884	8.504629	8.658296	9.056267	8.932027	8.56744	8.632153
TPTE2	6.122315	5.60298	6.552043	6.257515	4.636978	4.48367	3.780899	4.957461	6.3862	6.566765	5.865406	6.425321	6.431535	5.504011	5.041842	6.022742	5.304724	5.688077	6.013342	4.585738	6.357281
ZMYM5	6.772008	6.997509	7.029095	6.691444	7.064221	7.426865	6.757948	6.310672	6.867144	7.602663	7.407257	7.221256	7.603175	7.95378	7.61348	7.763852	7.595642	7.442737	7.470261	7.596298	7.767038
XPO4	7.463173	8.207791	8.074734	7.680656	7.992188	8.232843	7.943136	7.39732	7.835898	7.343997	7.067449	7.258349	7.377941	7.676712	7.314513	7.513237	7.189783	7.134678	7.383579	7.695232	7.745748
SKA3	5.163239	6.099701	5.280149	4.886292	6.077073	5.873835	4.93512	4.862466	4.942392	5.474646	5.706159	5.162092	6.367965	6.551855	5.311034	5.636738	5.494952	5.267228	5.63769	5.301591	5.709975
MICU2	7.650894	7.94868	7.523494	7.537965	7.920244	8.267631	7.520915	6.9801	7.660562	7.557809	7.189758	6.933039	8.063078	8.166323	7.585025	7.843625	7.409945	7.385355	7.599574	7.905827	7.816564
SACS	7.18698	7.255034	6.919455	7.236649	7.083513	7.502278	6.962715	6.309407	6.830682	7.20795	6.688273	6.656719	7.448778	7.592901	7.018204	7.215929	7.093505	6.689903	7.223832	7.38871	7.229688
MIPEP	6.777233	7.702968	7.368326	7.546552	7.279355	7.795886	7.204345	6.950445	7.411569	7.0158	6.467783	6.992917	6.42278	6.888978	6.777989	6.726024	6.998427	6.576389	7.09602	6.642883	6.853168
C1QTNF9B	5.059323	3.729293	5.314056	4.934812	4.774231	5.059613	4.608792	4.429737	4.496264	5.318399	5.131655	4.932766	4.217923	5.210882	5.482992	4.868485	5.887626	5.14157	5.007739	4.959159	4.404484
RNF6	7.389966	7.459113	7.401187	7.406196	7.598816	7.833226	7.103688	7.051789	7.312213	6.576639	6.351492	6.279723	7.027725	7.036971	6.394563	6.787862	6.286747	6.360624	6.472847	6.705085	6.636361
GPR12	5.527538	5.665202	5.697459	6.157368	5.578422	5.086794	5.999308	6.219917	6.196633	5.973457	6.286208	6.248622	5.557736	5.752494	6.03874	5.842995	6.067487	6.198401	5.738333	5.844115	5.881773
USP12	7.341905	7.543899	8.047486	8.173221	9.398819	7.998902	9.13742	6.86047	7.779668	6.289315	5.491295	5.403533	6.177087	6.043139	6.023984	6.54225	5.625016	5.98952	6.260739	6.539176	6.442031
SLC46A3	8.440562	8.469765	8.610093	8.27094	8.824857	8.833415	8.655224	8.142981	8.726152	8.047054	7.889158	7.887813	8.461476	8.696225	8.065026	8.342062	7.928476	7.990537	8.186784	8.192996	8.582987
UBL3	8.442031	8.481552	8.371009	8.254539	8.628713	8.602779	8.308485	8.18757	8.491345	7.67464	7.792331	7.570472	8.257515	8.163078	7.861693	8.012614	7.761565	7.568455	7.973257	8.166774	7.802466
HMGB1	8.176956	8.660263	8.267798	8.770968	8.310788	9.038023	7.659164	7.666505	8.361174	7.748336	6.677745	7.007578	8.092274	8.453856	7.367147	7.722445	7.741465	6.986077	7.539464	7.810597	7.586142
HSPH1	8.50872	8.729933	8.925081	8.590812	8.842749	9.244436	9.051883	7.77899	8.627104	8.281052	7.721227	8.164569	8.542596	8.691937	7.975714	8.270707	8.282691	7.916514	8.420202	8.305306	8.245683
SPART	7.419672	7.57483	7.479313	7.079921	7.51626	7.891186	7.651022	6.981521	7.751179	6.765885	7.561152	7.270969	7.175639	7.251849	6.997948	7.237289	6.859925	6.876399	6.955514	7.095882	7.195974
SUPT20H	9.556386	9.657112	9.235877	9.077553	9.5024	9.735766	9.27271	8.696843	9.544777	9.22448	8.992143	9.161973	9.539451	9.610744	9.315157	9.598255	9.210921	9.008779	9.397123	9.557551	9.512273
PROSER1	7.827546	8.197136	8.33597	7.835045	7.985836	8.404841	8.023991	7.759396	8.28435	8.452279	8.270525	8.619981	8.443029	8.71177	8.610952	8.256986	8.440885	8.38067	8.635636	8.413744	8.78833
MRPS31	7.250112	7.349107	7.268079	7.322854	7.411567	7.435882	7.51693	6.567379	7.046458	6.98266	6.539631	6.628352	7.256935	7.709749	7.021991	7.173928	6.988883	6.92141	6.851986	7.153461	7.087916
ELF1	10.938862	11.173216	11.309421	11.060869	11.196469	11.444927	11.157967	10.664445	11.197027	10.48307	10.462377	10.941806	10.496524	10.405041	10.369223	10.379977	10.457127	10.193269	10.605839	10.575911	10.582267
KBTBD7	7.533018	7.877584	7.574163	7.624191	7.619973	8.161636	7.860327	7.713633	8.000069	7.632759	8.122309	7.311872	8.230952	7.919906	7.432831	8.076237	7.785323	7.39556	7.717126	8.11824	7.744413
MTRF1	7.078463	7.821797	7.696718	7.422451	7.373872	8.21122	7.442355	6.76773	7.330016	6.976396	6.910815	6.994038	7.057475	7.600843	7.254307	7.209898	7.077913	6.872151	7.078868	7.276448	7.31411
EPSTI1	6.588761	8.760134	6.744751	6.920328	8.117912	8.131711	7.203084	6.10181	7.496859	6.679158	6.079944	9.063524	7.755801	7.203323	8.012826	7.072318	7.610973	6.609082	6.468416	7.168007	7.976644
TPT1	7.965078	7.821699	7.423057	7.429302	7.535114	8.063374	7.32984	7.319755	7.548661	7.201979	7.140772	7.048032	7.075335	8.242253	7.688913	7.738192	7.416464	7.337039	7.462468	7.621849	7.215161
SLC25A30	7.091395	7.402729	7.399927	6.801406	7.608939	7.760987	7.367635	6.32349	7.281577	6.876692	6.577677	7.161184	7.160484	7.31351	7.007973	6.966474	7.031331	6.574881	7.10503	7.509386	7.155781
ZC3H13	7.969083	8.525585	8.477175	7.93551	8.144967	8.93622	8.07126	7.441573	8.552514	7.423022	7.691148	7.584786	7.823392	7.879404	7.527788	7.724883	7.311581	7.469361	7.505193	7.701859	7.754132
RUBCNL	9.295337	9.326275	9.137086	9.125791	9.373055	9.86407	9.533771	9.312686	9.555793	8.882923	9.406616	9.001236	8.384473	8.972099	8.872631	9.04624	8.896589	8.810584	9.297215	9.439612	9.275259
ESD	7.643856	7.738421	7.62246	7.951433	7.694149	7.805268	7.338682	7.477236	7.481067	7.127171	7.014301	6.906331	7.58236	7.652571	6.951197	7.276926	7.165428	7.018362	7.299462	7.262592	7.102262
SUCLA2	8.032592	8.62532	8.121025	8.671692	8.432722	8.843666	8.150704	7.583587	8.193658	7.924423	7.270685	7.603333	8.143149	8.475656	7.889955	8.111228	7.945709	7.796712	7.938115	8.065163	7.944062
MED4	7.374784	7.580642	6.97093	7.189339	7.562375	7.936185	7.385279	6.254888	7.26463	6.567274	6.447103	6.559701	7.273967	7.168133	6.794618	6.991434	6.637276	6.480823	6.897568	7.160006	6.906302
PCNP	8.777428	8.841435	8.802908	8.898291	8.970963	9.104113	8.878511	8.3269	8.666085	8.613734	8.441732	8.31316	9.213159	9.261181	8.381487	8.735541	8.533953	8.487305	8.734797	9.117991	9.008107
LPAR6	8.533141	8.719162	7.894061	8.505145	9.06679	9.182503	8.393709	8.147415	8.281229	8.362776	7.559552	8.016602	9.170083	9.425796	8.211235	8.358895	8.087222	7.901224	8.110025	8.432578	8.414075
RCBTB2	8.696448	8.635796	8.080771	7.632472	8.245827	8.49316	8.019492	8.496507	9.080021	8.095924	8.594255	8.539722	8.388012	7.744384	8.304149	8.476752	7.869055	7.853515	8.3001	8.574207	8.361345
KPNA3	8.143515	8.859685	8.273145	8.192033	8.388372	8.535774	8.328669	7.747233	8.520669	8.615827	8.317698	8.627434	8.818469	8.754543	8.675837	8.784156	8.499648	8.432557	8.794373	8.815838	8.635224
DLEU2	10.09419	10.002251	9.712907	9.985231	9.99015	10.643939	9.956607	9.693409	9.856411	8.391142	8.456544	8.285329	8.730905	8.944915	8.339662	8.358162	8.41338	8.511671	8.557708	9.137262	8.94879
MIR16-1	4.858677	5.647019	5.089434	4.765986	5.932746	5.750404	5.288807	4.653965	5.087462	4.603487	4.822024	4.745742	5.133405	4.658276	4.75681	4.832889	4.578418	4.602097	4.65074	5.007501	5.113289
MIR15A	9.66302	9.486151	9.240305	9.193367	9.624661	9.958743	9.238903	8.968259	9.078389	8.167029	8.187093	7.850556	9.108214	9.431308	8.420487	8.602167	8.24575	8.585048	8.638035	9.146581	9.076111
TMEM272	9.075437	8.609293	9.187905	9.066915	9.126187	8.893156	9.527205	9.096249	9.606545	8.358407	8.757238	9.145726	8.717103	8.469665	8.650389	8.84239	8.50735	8.889908	9.059675	9.341467	8.916934
VPS36	8.751121	8.827404	8.497722	8.614153	8.647232	9.068443	8.49223	8.0107	8.590134	7.965584	7.49976	7.873365	8.187593	8.4514	8.04463	8.223383	7.707152	7.668695	8.28705	8.305253	8.364744
DIS3	7.929362	8.013967	8.364502	8.046539	8.439986	8.749385	8.140166	7.63551	8.099663	7.745902	7.192973	7.561698	7.930544	8.026892	7.613876	7.767277	7.614751	7.31203	7.659644	7.808264	7.999062
COMMD6	7.186418	7.250784	6.996442	7.119358	7.378496	7.795141	7.205071	6.51603	7.089572	7.219993	6.905553	6.788949	8.120497	9.498252	7.381669	7.71323	7.459002	6.94772	6.934524	7.467893	7.598276
KCTD12	8.610848	8.578685	8.607129	7.921331	8.546088	8.024578	8.475585	8.509339	8.844225	8.832337	9.384026	9.616557	9.350901	8.889102	9.450443	9.258372	9.066274	9.39362	9.424952	9.079387	9.196274
FBXL3	10.316859	10.18151	10.407396	10.348292	10.493132	10.717945	10.362168	10.040605	10.381118	9.41254	9.430653	9.283048	9.911263	9.889379	9.448733	9.702335	9.594731	9.186064	9.579785	9.720602	9.86672
MYCBP2	9.676363	9.983929	10.127045	9.71504	9.869569	10.435355	9.781527	9.284872	10.093223	9.190971	9.017866	9.501219	8.739266	9.052763	9.187754	9.181472	9.234164	9.037739	9.284728	9.406814	9.485932
OBI1	7.203856	7.90017	7.354057	7.627193	7.941618	8.021135	7.574706	7.14713	7.301124	6.518724	6.2735	6.333323	7.306843	7.53566	6.417218	6.812529	6.463588	6.304143	6.73952	6.962357	6.883029
TGDS	6.77922	7.085946	6.486407	6.83019	6.821458	6.993526	6.787736	5.904517	6.604925	6.448629	6.002727	6.167196	6.801332	6.671397	6.268025	6.553833	6.538985	6.281427	6.452463	6.55591	6.4999
GPR18	8.213966	8.67876	8.537975	8.64709	8.430135	8.75858	8.57728	7.985351	7.977481	8.738344	8.061983	8.225524	8.857416	9.598492	8.531542	8.672175	8.678249	8.488748	8.881474	8.786948	8.99514
GPR183	8.580119	8.798817	8.545585	8.847921	8.679435	8.743038	8.567759	8.434653	8.083317	8.241952	7.873619	7.851797	8.809625	8.896404	8.136034	8.516806	8.27379	7.997574	8.242352	8.518921	8.379698
TEX30	5.686037	5.569502	5.508951	5.515956	5.64224	6.245701	5.304061	4.932197	5.357287	5.52417	4.991674	5.004077	5.599182	5.496528	5.11966	5.359034	5.195767	4.895421	5.128845	5.455145	5.390965
ARGLU1	9.723725	9.718385	9.988709	9.885709	9.947387	10.229113	9.860268	9.254439	9.670088	9.01989	8.661913	8.71848	9.313152	9.824139	8.953496	9.150914	8.980384	8.852842	9.120883	9.439487	9.290369
DCUN1D2	8.268144	8.252058	8.116751	8.155082	8.254888	8.353259	8.179421	7.577295	8.059058	7.152424	7.330102	7.221438	7.295579	7.435826	7.385788	7.615999	7.330969	7.254889	7.515701	7.418577	7.515303
GAS6-AS1	6.091648	5.775193	5.661944	6.38285	6.527023	6.725312	6.77799	6.32906	6.613461	6.864094	6.24153	6.271779	6.226416	5.82656	6.417378	5.808864	6.324254	6.107352	6.046114	6.827738	6.329556
OR4N2	5.051696	5.251313	4.483664	5.187865	4.872959	4.863852	4.715114	5.3279	4.360686	5.689274	5.662322	5.359727	4.87081	5.325132	5.622964	5.100537	5.263735	5.314164	5.476885	4.920641	4.860076
OR4K2	4.967728	4.7382	4.714387	4.76905	4.819544	4.666192	4.868246	5.098476	4.941477	6.324708	5.799308	5.278741	4.674906	5.539359	5.609073	4.614785	5.36732	4.902439	5.327092	4.702505	4.715352
OR4K5	5.10989	4.642079	4.837836	5.445381	4.789864	4.646463	4.903254	5.607891	4.804697	5.662788	5.346679	5.359035	4.760413	5.226004	5.307517	4.810762	5.047282	4.924587	5.340362	4.801194	4.765612
OR4K1	5.263623	5.157431	5.343586	5.596331	5.163713	5.018765	5.248779	5.964265	5.209554	6.085954	5.932904	5.414149	5.273862	5.335243	5.85529	5.077984	5.442094	5.720352	5.41844	5.021722	5.151269
APEX1	9.217495	9.623231	9.471141	9.322548	9.386427	9.520288	9.28263	8.944581	9.089353	10.210054	9.661713	9.657083	10.121775	10.694219	10.249064	10.230338	10.230004	10.058674	10.178775	9.949259	10.097609
RNASE6	9.60549	9.671129	9.635817	9.697899	8.899139	9.745592	9.377116	9.444938	9.227999	8.305269	8.295872	8.361279	8.51603	8.252137	8.464363	8.533336	8.186441	8.195246	8.470489	8.839936	7.891645
RNASE3	7.583723	7.427531	7.786222	7.474383	7.446555	6.813275	7.625048	7.861965	7.354513	7.794562	7.862649	8.2708	8.496547	7.658132	7.703295	8.531345	8.232806	8.158583	7.944807	7.912496	8.643773
ECRP	7.406831	6.605301	6.661369	7.223252	6.611185	6.702082	6.383651	7.761513	6.869746	7.27448	7.654824	7.312259	7.639226	7.382706	6.988819	7.315891	6.977024	7.654001	7.797045	7.428002	6.994901
RNASE2	8.638078	8.034238	8.196859	6.686044	8.066292	6.721743	8.802617	7.821002	7.799563	7.567949	8.477998	8.970763	9.866604	8.729504	7.797513	9.544468	8.127118	8.551427	8.638569	9.566032	9.405004
TOX4	8.55977	9.060924	8.824197	8.676596	8.760799	9.097017	8.700397	8.619888	8.936969	9.335229	9.246091	9.668563	9.274112	9.161152	9.529042	9.188353	9.565386	9.412256	9.259244	9.408427	9.366784
OR4E2	5.472557	5.853641	5.669329	6.419376	5.044681	5.746388	5.127826	5.879209	5.734304	6.116323	5.993913	5.806972	5.298011	5.883274	5.981602	5.388097	5.783312	5.77242	5.665636	5.501741	5.363443
OXA1L	9.719861	10.348011	10.169258	9.972426	10.056841	9.944988	10.278239	9.87019	10.257773	11.070696	10.718923	10.702891	10.994642	11.123017	11.024199	11.025616	10.836133	10.810344	10.763462	10.91141	11.00743
LRP10	9.149985	9.444328	9.282903	8.308171	9.372029	9.179719	8.998527	9.288848	9.608309	10.278094	11.023817	10.637346	10.491546	10.082723	10.395283	10.597708	10.284311	10.216832	10.258554	10.237291	10.27347
CMTM5	6.355134	6.400315	6.90323	6.894896	6.936024	6.537642	6.690292	6.858587	6.731607	7.334865	7.707519	6.950141	7.31879	6.597551	7.168155	7.26381	6.961745	6.992601	6.836756	7.064802	6.971206
NGDN	6.826188	6.899056	6.903491	6.973276	6.732461	7.750036	6.678599	6.505438	6.586287	6.439189	5.969024	5.939391	6.658996	7.156679	6.35943	6.68537	6.286462	6.138807	6.373522	6.591519	5.901514
PSME1	9.209228	9.725271	9.229688	8.898917	9.355171	9.33651	9.289253	8.899225	9.651893	9.671543	9.821072	9.986655	10.457705	9.80118	10.176717	10.170331	9.739212	9.917112	10.036771	9.921591	10.133004
IRF9	8.888083	9.74714	9.219828	8.826653	9.359468	9.274466	9.17324	8.768473	9.477512	9.366864	9.792758	10.531963	9.755767	9.593773	9.81905	9.63083	9.883436	9.688024	9.706242	9.563119	9.88781
TSSK4	6.251046	5.938153	6.202031	5.552396	5.896967	5.978881	5.67661	6.465046	6.072736	6.933975	6.919224	6.80039	6.794741	6.541266	6.557446	6.77938	6.77663	6.919825	6.863342	6.885482	6.532049
G2E3	7.228842	7.779319	7.382197	7.730586	7.791112	8.09881	7.287317	7.116683	7.735242	6.832317	6.822953	6.884146	7.482933	7.617559	7.109451	7.333432	7.224495	6.737665	7.136711	7.294174	7.373382
SCFD1	7.494539	8.132715	7.683595	7.678055	7.701775	7.951185	7.614232	7.163729	7.324713	7.291259	6.799867	6.851109	7.621616	7.673796	7.333851	7.611617	7.126988	6.925141	7.35728	7.624191	7.500089
ARHGAP5	7.575869	7.84486	7.650926	7.633775	7.883815	8.158424	7.865212	7.447008	7.862883	7.155334	6.785216	7.220679	7.341794	7.376497	7.043303	7.355141	7.267627	7.162393	7.407229	7.37414	7.506006
IGBP1P1	4.043706	5.108771	4.106399	4.616256	4.718621	5.193675	4.355514	3.691773	4.531798	3.997601	3.820886	4.058757	4.430023	4.932167	4.210325	4.579077	4.703243	4.265486	4.368533	4.692046	4.729826
SRP54	8.154607	8.607025	8.18865	8.211987	8.31661	9.018742	8.121352	7.442483	8.257486	7.815329	7.716614	7.480984	7.977996	7.837896	7.773251	7.918215	7.840727	7.485536	8.163209	8.060434	8.065405
PSMA6	8.781527	8.882326	8.005347	8.317404	8.698068	8.914609	8.198158	7.885231	7.991662	7.613446	7.337201	7.133206	8.745668	8.836078	7.865371	8.243495	7.366538	7.719968	7.785426	8.206078	8.195982
DPPA3P2	5.666606	4.753375	5.26899	5.793538	5.767045	5.007705	5.215004	6.152433	5.436388	5.644103	5.931993	5.613444	5.491686	5.713724	5.44458	5.421621	5.648139	6.061955	5.665532	5.232339	5.331521
PNN	9.517073	9.408206	9.669494	9.640101	9.489238	9.948058	9.450608	8.97307	9.284229	8.104159	7.914831	8.175039	8.079831	8.460466	8.331547	8.430191	7.945893	8.00272	8.209527	8.563196	7.983504
C14orf28	6.581668	6.812142	6.467646	6.881025	6.952158	7.210831	6.686214	6.476987	6.659905	6.168579	5.585999	5.591238	5.893174	6.307539	5.506569	5.781372	5.478322	5.420185	5.625571	5.972547	5.683408
TOGARAM1	6.984037	7.772639	7.586566	7.397973	7.764887	7.756928	7.568358	6.884714	7.538898	7.27465	6.619984	6.847793	7.270747	7.422978	6.931551	7.156808	7.053135	6.758041	7.198226	7.336297	7.265573
PRPF39	7.745994	8.309838	8.320272	8.195138	8.383422	8.881339	8.467873	7.222483	8.034078	7.571953	7.017575	7.233691	7.478915	7.900844	7.628021	7.598331	7.541781	7.179289	7.524596	7.764188	7.790848
FANCM	5.550543	6.301306	5.886115	6.05879	6.296013	6.710965	6.132446	5.51085	5.852423	5.34446	5.097906	5.070994	5.702471	6.043244	5.084676	5.567854	5.329807	5.076493	5.319699	5.584487	5.927741
DNAJC19	8.106602	7.919848	7.687947	7.946522	7.843585	8.267907	7.253528	6.405119	7.444199	7.836515	7.449596	7.128651	8.121253	8.312762	7.573477	7.889897	7.739844	7.549277	7.864289	8.128818	8.044561
MGAT2	7.636833	7.946544	7.767117	7.414107	7.756188	7.987848	7.529631	7.059334	7.701788	6.771709	6.757988	6.619256	7.11197	6.9992	6.86346	7.148731	6.53314	6.424288	6.851425	7.031046	7.208776
KLHDC1	6.167056	6.952429	6.747784	6.882682	6.845338	7.954928	6.867143	6.303964	6.615221	7.13481	6.3961	6.191807	6.698623	7.270051	6.647574	6.883178	6.763215	6.675574	6.844179	7.211558	7.150753
KLHDC2	8.700981	8.922959	8.788873	8.812059	8.828917	9.194297	8.775077	7.969168	8.815868	8.150983	7.458359	7.746743	8.546489	8.706531	8.158181	8.477863	7.903498	7.828657	8.102589	8.41332	8.485596
ARF6	9.217778	9.481123	9.062595	9.184547	9.406957	9.213675	9.775111	9.45099	9.491472	9.908759	9.775766	10.008805	10.256447	10.014557	10.273078	10.2085	9.92364	9.804239	10.119134	10.027472	10.253152
DMAC2L	7.392951	7.866292	7.941912	7.769023	7.734924	7.978409	8.274655	7.186638	7.773619	8.380348	7.815573	8.216311	8.251484	8.391961	8.397502	8.489879	8.248118	8.065198	8.220929	8.344839	8.407377
TMX1	9.276042	9.063076	8.628733	8.84657	9.026626	9.140495	8.978664	8.866539	8.559579	8.490368	7.705863	8.225374	8.899427	8.85611	8.334742	8.507795	8.230761	8.290732	8.627154	8.740531	8.407403
GNG2	8.897373	9.364543	8.825441	8.698538	8.802831	9.091954	9.057133	8.908171	9.10264	9.730455	9.831604	9.411696	9.503523	9.524588	9.788705	9.703651	9.66012	9.409017	9.527604	9.399855	9.979102
RTRAF	8.055109	8.53204	8.320171	8.205812	8.249697	8.628468	8.355149	7.767246	7.901417	7.917337	7.424244	7.407054	8.380519	8.404461	7.726891	8.118498	7.516753	7.640119	7.966104	7.887518	7.944745
PTGDR	9.530446	9.162892	8.901676	9.027636	8.663816	8.849368	9.624208	8.452547	9.214394	8.972238	9.017447	8.54459	9.589859	8.535298	9.322386	8.987459	8.317429	8.434936	8.997555	9.005736	9.649403
PTGER2	9.194997	8.906901	8.230945	8.173438	8.521221	8.617343	8.651173	8.382267	9.443717	8.160674	8.48888	8.681833	9.140383	8.423776	8.661331	8.482349	7.971719	8.465237	8.603001	8.445147	8.495184
PSMC6	7.334501	6.943787	7.145524	7.2924	7.415951	8.219428	7.259911	6.805182	6.984833	6.80663	6.279243	6.036996	7.043828	7.829311	6.512147	7.128683	6.445471	6.505199	6.607706	6.935982	6.790957
STYX	9.379347	9.640808	9.539388	9.50367	9.547118	9.866466	9.608642	8.976338	9.352363	9.450651	9.134011	8.883637	9.832314	10.020004	9.351719	9.629481	9.643426	9.326747	9.526731	9.652338	9.747236
SOCS4	7.208917	7.427331	7.328584	7.131267	7.505587	7.672037	7.348948	6.95446	7.19449	6.980483	6.991007	6.851105	7.635315	7.657345	6.967401	7.267686	6.968735	6.926269	7.108809	7.461363	7.37342
KTN1	7.297635	7.504923	7.345089	7.388207	7.443289	8.385719	7.561697	6.631968	7.322701	6.77435	6.008098	6.444073	7.197926	7.400045	6.479128	6.959106	6.724982	6.345717	6.729818	6.997771	7.118602
AP5M1	8.25077	8.642486	8.349385	8.537303	8.659583	9.127758	8.350494	7.995099	8.315488	7.340207	7.253676	7.30599	7.883417	8.176256	7.39368	7.614017	7.695679	7.401446	7.613	7.906426	7.970962
NAA30	8.150762	8.546068	8.345292	8.406398	8.344308	8.132372	8.479828	8.033954	8.460503	7.29406	7.580203	7.486363	7.860668	7.579848	7.712633	7.520695	7.448488	7.285805	7.469503	7.800509	7.328223
ACTR10	8.297693	8.361777	8.17617	8.160661	8.553757	8.893247	8.048346	7.759396	8.153777	7.361138	7.339693	7.450916	8.145002	7.673346	7.622727	8.026743	7.410756	7.770416	7.631806	7.60724	7.888406
PSMA3	7.523275	7.471904	7.23244	7.732227	7.494096	8.666326	7.083473	6.722534	7.013537	7.207829	6.86089	7.085901	7.689895	7.787704	7.328668	7.40678	7.270501	6.81385	7.321136	7.318885	7.478474
ARID4A	8.176407	8.166996	8.217515	8.084445	8.592482	9.08779	8.170232	7.588086	8.22099	7.514169	7.692345	7.416635	8.069179	8.017316	7.635098	8.165562	7.691818	7.406492	7.740792	8.023384	7.962196
JKAMP	8.698669	8.998244	8.59671	8.368761	8.814625	9.249952	8.574937	8.174281	8.942693	7.875459	7.728959	7.723496	8.605162	8.432359	7.956342	8.248695	7.732717	7.706745	8.110574	8.202522	8.195184
PCNX4	8.675125	8.711666	8.589413	8.39997	8.612613	8.982012	8.478523	7.754551	8.647896	8.229513	8.106534	7.889339	8.355584	8.458618	7.951572	8.321426	8.12719	7.972652	8.489113	8.64626	8.662131
PPM1A	8.28105	8.863016	8.403187	8.178436	8.912084	8.864361	8.651497	8.178129	8.50092	7.882713	8.252562	7.521513	8.46039	7.72694	7.927436	8.369132	7.78335	7.754271	8.020666	8.144187	8.520512
MNAT1	6.138155	6.45076	6.327177	5.734379	6.172604	6.423648	6.181707	5.518361	6.408495	6.748166	6.462615	6.288845	6.659408	7.031276	6.555152	6.759651	6.371229	6.515386	6.780683	6.976808	6.939047
SLC38A6	7.442359	7.608892	7.301147	7.516009	7.43697	8.041386	7.140055	7.199501	7.471359	7.106152	6.664087	6.721155	7.192909	7.35758	7.115732	7.197553	6.911617	6.718853	7.119357	7.304778	7.355229
PRKCH	10.090451	10.448866	10.503632	10.449292	10.137041	10.450313	10.205523	9.520179	10.47321	10.80238	10.464168	10.564158	10.835227	10.955393	10.979055	10.716645	10.828266	10.579996	10.791132	10.788473	11.011043
HIF1A	9.611106	10.01443	9.984069	9.513922	10.120701	10.439197	9.649923	9.595268	10.32105	9.849373	10.053888	10.489114	9.96923	9.746902	9.730696	10.075634	9.997057	9.685702	10.026739	9.933319	10.135377
SNAPC1	6.402886	6.967353	6.979317	7.085299	6.957167	7.679037	6.453425	6.491278	7.132873	7.123831	6.497202	6.711779	7.050011	7.038606	6.427131	7.373344	6.722982	6.612189	6.632874	6.860998	7.129689
SYNE2	9.117609	8.915774	8.984673	8.522916	8.629482	10.1221	8.804248	8.515169	9.43313	8.175316	8.906722	8.848792	8.339494	8.102419	8.742572	8.563255	8.584895	8.422684	8.615118	8.560196	8.882435
ZBTB1	8.736153	8.732501	8.778697	8.914717	9.116253	9.30364	9.014601	8.349578	8.690199	8.028553	7.352341	7.360288	8.311602	8.925519	7.837894	8.079083	7.963172	7.8632	7.821283	8.082928	8.238025
SRSF5	11.763156	11.477085	12.135355	11.84238	11.646553	12.217721	11.837233	11.496079	11.900466	10.430461	9.994761	10.255365	10.197925	10.551282	10.527537	10.5218	10.321106	10.319031	10.419327	10.691433	10.451995
ADAM21	4.448805	4.198833	4.146032	4.327111	5.453416	5.107195	4.618117	4.861373	5.076197	4.429249	4.461893	4.20311	4.421317	4.322795	4.620571	3.921551	4.57575	4.491509	4.699826	3.9811	3.902379
PCNX1	10.18336	10.044611	10.086716	9.756332	9.964305	10.251133	9.899565	9.839149	10.567432	9.29548	9.655952	9.263493	9.409477	9.08903	9.40796	9.554157	9.357243	9.229249	9.560296	9.555457	9.434026
SNORD56B	5.915379	5.861746	6.296733	4.991492	6.029536	7.099184	5.826585	4.908795	6.886068	5.719164	6.233052	6.34711	4.630065	4.90233	5.817014	5.884488	5.828434	5.443668	5.754953	6.23198	6.114551
SIPA1L1	9.285828	9.451241	9.596515	9.029263	9.533688	9.850548	9.387649	9.282524	10.078419	9.544603	10.365166	10.306971	9.575853	9.506179	9.937965	9.655384	9.821624	9.683229	9.832853	9.96592	9.701495
RBM25	9.649532	9.546409	9.675699	9.445612	9.747704	10.241114	9.609033	9.28305	9.732714	8.724902	8.808456	8.840351	8.954691	8.934734	8.988031	9.03154	8.803068	8.682442	8.869977	9.083327	9.137901
BBOF1	4.847308	5.178616	5.234514	5.347845	6.349839	5.555092	5.826418	5.307628	5.289542	5.807203	6.212351	5.656199	7.338354	5.676847	5.906934	6.890479	5.825295	6.09031	5.869693	5.874176	6.241154
FCF1	7.526017	8.02318	7.720283	7.734815	7.922792	8.23099	7.467458	7.130053	7.423386	7.169115	7.002902	7.128698	7.354784	7.274622	7.048732	7.203596	7.145505	6.902185	7.298006	7.320273	7.144759
YLPM1	8.678042	9.081655	9.487599	8.989359	9.025009	9.443223	8.997162	8.491358	9.244915	8.621835	8.186196	8.404091	8.075082	8.615201	8.350214	8.61264	8.36269	8.171723	8.372601	8.653142	8.717123
FOS	8.736335	8.932435	8.514898	8.433872	8.690128	8.880903	8.554498	8.898378	9.514244	8.701957	9.493363	8.980954	9.148196	8.348862	8.742917	9.048271	8.59274	8.747693	8.595602	9.096078	8.678548
AHSA1	8.188978	8.448388	8.425278	8.320376	8.344247	8.452784	8.308093	8.013579	8.014053	8.066052	7.615756	7.778552	8.054249	8.123968	7.733113	7.825687	7.882987	7.925231	8.017194	8.009905	7.629371
SLIRP	8.296341	8.17011	7.893148	7.699482	7.858147	8.445207	7.592841	7.475602	7.569253	8.15719	7.75414	7.942405	8.757486	9.734554	8.279221	8.502646	7.812483	7.802727	8.180128	8.289486	8.154305
GPR65	8.118106	8.703485	7.971032	7.819529	8.587185	8.787546	8.283223	7.554841	8.268222	8.634559	8.489753	8.349677	9.693353	9.38208	8.69613	9.021951	8.549939	8.619248	9.041297	9.169009	9.430825
CPSF2	9.188896	9.364566	9.130158	9.028672	9.117988	9.540304	9.105804	8.797383	9.244073	8.001761	7.921809	7.918361	8.294092	8.320084	8.203107	8.206903	8.095095	7.925473	8.241652	8.336848	8.299225
UBR7	6.5524	7.525785	7.006177	6.638208	6.827421	7.211587	7.036487	6.28944	7.134392	6.565564	6.357706	6.173114	6.615404	6.387368	6.326056	6.705362	5.850456	6.26134	6.477441	6.592884	6.510553
IFI27	6.638226	10.088631	6.965178	6.728119	6.971466	6.427099	7.145303	6.936059	6.477429	6.488714	6.568212	7.044776	6.88278	6.323988	6.547148	6.668503	6.613326	6.587877	6.164889	6.252403	6.46667
GLRX5	9.744072	9.746742	9.858813	10.075063	10.156308	9.616245	10.645727	9.943802	9.588278	9.607413	9.295196	9.492565	9.855006	9.209459	9.387792	9.681161	9.559491	9.72409	9.595069	9.463623	9.481352
BDKRB1	5.730955	5.374246	5.979965	6.113914	5.557114	5.363628	5.915047	5.818199	5.694117	6.406327	5.989586	5.912878	5.343159	5.891413	5.822265	5.497122	6.019881	6.014188	5.783049	5.663948	5.448547
GSKIP	6.78577	6.369177	6.22836	6.246896	6.928806	7.236177	6.439707	6.151336	6.193846	6.054974	5.845805	5.527156	6.842836	7.107683	6.131007	6.42851	5.881088	5.817733	6.084527	6.166719	6.302849
VRK1	7.77392	8.359307	7.777539	7.747412	8.08621	8.353491	7.51268	7.019928	7.243783	6.888177	6.54839	5.824904	7.397779	7.859198	6.740217	7.095977	7.004004	6.478003	6.968071	6.976024	6.826004
ERVH-4	6.602108	6.690225	6.76424	8.73202	7.285289	6.194767	7.052543	7.649831	6.708546	9.267341	9.178154	8.265731	7.247808	8.283296	8.276756	7.189911	8.517035	8.360402	8.225053	7.21344	6.87721
CCNK	8.335839	8.782277	8.804344	8.65456	8.7093	8.734219	8.548701	8.47864	8.851556	9.486657	9.75287	9.508106	9.419471	9.365268	9.633542	9.548417	9.579802	9.34666	9.623391	8.996449	9.791763
MIR382	4.716135	4.164854	3.843271	4.806002	4.263611	3.838609	4.335464	4.168974	4.046948	3.892615	3.854245	3.615646	3.53798	3.982019	3.839801	3.333637	3.921885	3.836908	3.836977	3.453778	3.627331
TECPR2	8.074357	7.745231	7.617617	7.269926	7.977137	8.378456	7.342792	8.318177	8.748398	7.99017	8.897281	8.078426	7.852547	7.484505	7.952908	7.985777	7.703353	7.676092	8.110416	7.800387	7.753182
TNFAIP2	9.03056	9.178827	9.001931	8.122767	9.069244	8.965196	8.649961	8.867883	9.397881	8.375212	9.880076	9.947997	9.41409	8.815172	9.455351	9.607928	9.012023	9.254682	9.119893	9.24471	9.263116
EIF5	9.060425	9.204251	9.167992	9.006344	9.309972	9.525591	9.199119	8.722691	9.113046	8.576278	8.446687	8.628974	9.036317	8.804846	8.694399	8.950138	8.873731	8.505068	8.621612	8.932567	8.76717
SNORA28	5.946821	6.446321	6.257522	5.654314	6.420291	7.213914	5.788482	5.147012	6.283081	5.373287	5.112413	5.120839	5.658899	5.940534	5.666356	5.690344	4.965791	5.393599	5.417164	5.492565	5.528281
MARK3	9.317519	9.336254	9.638868	9.146331	9.636471	9.756618	9.340861	8.9809	9.808498	8.535152	8.630298	8.600776	8.610851	8.592468	8.814932	8.826635	8.304393	8.32587	8.629648	8.969801	8.938937
TDRD9	5.508756	5.275143	5.781487	5.245254	5.403683	5.463665	5.293274	5.473321	5.891226	4.794221	5.458826	5.67992	5.115239	5.014148	5.141199	5.422732	4.973451	5.293935	5.078201	5.18219	5.003631
PLD4	7.50815	8.237605	7.92829	7.932374	7.9633	7.626024	7.948439	7.885108	7.545866	8.424863	8.181608	8.763371	8.23152	8.153349	8.519552	8.332636	8.398316	8.447582	8.592129	8.684072	8.355724
FAM30A	8.083043	7.764008	8.112146	8.096172	7.575046	8.080662	8.269204	7.8941	7.915869	8.3344	8.378894	8.663231	8.041786	8.233398	8.177663	8.14721	8.489756	8.653206	8.59556	8.877418	8.203365
RPPH1	9.236234	9.261367	9.036782	8.389525	8.928531	8.526341	9.800837	8.314764	8.025971	8.868145	9.396398	8.969657	10.02964	9.621127	9.325774	9.616209	8.950318	9.316901	8.821279	9.512362	9.309997
OSGEP	7.378816	7.847469	7.535004	7.441555	7.505526	7.854033	7.737397	7.144626	7.582543	6.825414	6.25363	6.525406	6.758737	6.792488	6.81328	7.112393	6.828823	6.613152	6.996671	7.152594	6.921563
SUPT16H	8.721762	9.036039	9.141247	8.983129	9.140802	9.458512	8.729771	8.289255	8.987126	8.205757	7.748156	7.960995	8.180742	8.467219	8.104589	8.191358	7.972002	8.018881	8.297559	8.313316	8.060545
CHD8	8.372901	8.761455	8.807045	8.19187	8.56896	9.038331	8.520806	8.046344	8.792654	7.675514	8.071184	8.060454	7.624345	7.728351	7.976278	7.764221	7.769523	7.662913	7.948704	7.936155	7.937137
SNORD8	9.377669	8.767454	8.633876	8.577153	8.317	8.519945	9.146259	8.861174	7.410186	6.809034	6.862464	6.694467	6.525833	7.441995	6.829886	7.398031	6.675258	6.638109	6.5386	6.854058	6.945017
RAB2B	8.184561	9.003594	8.612658	8.311815	9.066741	8.210393	9.409223	7.723448	8.228608	9.427783	8.965194	8.782177	9.506581	8.678252	9.112768	9.557782	9.231471	9.242518	9.25329	9.10192	9.714563
OR10G2	6.479886	6.035123	6.458132	6.534157	6.380516	6.306266	6.250946	6.617534	6.28809	6.456454	5.89663	6.209656	6.123607	6.677254	6.303758	6.109754	6.341831	6.913444	6.123803	6.118309	6.066413
DAD1	11.437037	11.601798	11.436436	11.441443	11.44573	11.275671	11.427785	11.288253	10.799419	11.549499	11.434661	11.201846	11.914429	11.920783	11.907994	11.655401	11.622148	11.723111	11.790951	11.26172	11.192624
SLC7A7	8.745922	9.552946	8.514957	8.176465	9.026966	8.429762	8.719352	8.36894	9.04378	8.6866	9.214683	9.669554	9.683319	8.813481	9.400658	9.335109	8.925255	9.252141	9.390562	9.738789	9.119186
RBM23	9.104351	9.291505	9.239777	8.737444	9.28183	9.327703	9.415227	9.019079	9.575696	9.547077	10.185556	10.192488	9.587982	9.757803	9.736613	10.030767	9.848669	9.743378	9.902976	9.993785	9.733588
PRMT5	7.234954	8.280715	7.784417	7.782399	7.936513	7.826705	7.789812	7.464725	8.382045	8.219184	8.175731	8.650667	8.641386	8.352529	8.221773	8.374412	8.306824	8.235995	8.675591	8.34055	8.488806
AP1G2	8.408063	8.85769	8.823576	8.220306	8.151271	8.758229	8.6174	8.276749	8.785131	9.021855	8.901361	9.251459	8.944718	9.044359	8.941365	9.173125	8.847022	8.816559	8.809039	8.947954	9.238603
PSME2	7.271589	7.950424	7.010921	7.324985	7.176793	7.548233	7.621226	7.06578	7.432976	7.96121	7.886879	8.886478	9.020107	8.222984	8.520773	8.163842	7.999618	8.593258	8.288007	8.355134	7.922258
IPO4	6.971858	7.393733	7.303411	7.129594	7.302752	7.247762	7.231242	7.185104	7.293106	7.822616	7.828592	8.320585	8.01942	7.887861	7.906732	7.843898	7.799567	7.855844	7.874773	7.799586	8.041812
RABGGTA	7.351351	7.532369	7.53267	7.28602	7.282406	7.345806	7.29182	7.494496	7.647295	8.113147	7.939331	8.461891	8.08175	8.013748	8.178771	8.274286	8.046348	8.105985	8.117164	7.918353	8.089641
CIDEB	7.51302	7.802213	7.541357	7.181181	7.323411	7.414448	7.378116	7.419346	8.089034	8.32966	8.593779	8.422623	8.567662	8.339223	8.652463	8.332959	8.231413	8.268588	8.354271	8.191649	8.461357
GZMH	7.469148	7.276582	6.8738	7.075658	7.000259	7.034702	7.497324	7.437232	7.342323	7.574436	7.568583	7.94634	8.09591	7.295491	8.518102	7.971224	7.85388	7.692952	7.742119	7.323447	7.383621
GZMB	8.641443	9.238551	8.202314	8.2193	8.582561	8.76756	9.108579	8.238494	9.165376	8.5114	8.666477	8.705361	9.016115	8.675441	9.016216	8.330206	8.762969	8.307946	8.442344	8.25226	8.979651
STRN3	8.66722	8.787108	8.756215	8.449101	8.881096	9.037244	8.817117	8.19733	8.666541	8.231933	7.987538	7.738926	8.325787	8.294978	7.96284	8.330312	8.300987	7.876686	8.165193	8.387622	8.404217
HECTD1	8.683431	9.003992	8.939738	8.647916	8.992123	9.335642	8.950759	8.352935	8.987631	8.070394	7.768556	8.084678	8.14337	8.176929	8.073151	8.150139	7.990153	7.763427	8.270996	8.359823	8.386777
HEATR5A	7.938301	7.987551	7.963975	7.234718	7.914157	8.349838	7.783648	7.179437	8.150663	7.304243	7.741168	7.578844	7.521313	7.283733	7.398319	7.708118	7.25964	7.293495	7.387377	7.92603	7.855306
EAPP	7.505367	7.701165	7.63869	7.842981	7.771004	8.090943	7.462119	7.075495	7.339701	7.713549	7.841388	7.517441	8.517737	8.811752	7.843033	8.376214	7.977391	7.590123	7.840028	8.255108	8.027059
CFL2	6.657373	6.610043	6.844606	6.792813	7.099259	7.269134	7.096153	6.141516	6.457801	5.70467	5.515514	5.798342	6.089342	6.369213	5.971808	6.265154	6.168023	5.823517	6.06436	6.074834	6.151951
RALGAPA1	4.967843	6.126814	5.885077	7.19333	4.521042	7.363107	7.046222	4.318007	4.908266	6.792638	5.455404	6.339003	6.49951	7.295672	6.498595	6.787537	6.824472	6.208816	5.850576	6.9125	6.935318
MBIP	7.663587	7.668256	7.346309	7.812307	7.851414	8.141414	7.566322	7.442657	7.363972	8.420702	8.178233	8.033969	8.568154	9.101342	8.149416	8.628592	8.160444	8.15842	8.426226	8.433198	8.394758
TRAPPC6B	7.674977	7.766634	7.681774	7.750982	7.774245	8.356366	7.663038	6.906283	7.626288	7.316863	7.073753	6.884403	7.690644	7.952265	7.263182	7.553609	7.306987	6.927628	7.474024	7.532422	7.345223
FKBP3	6.722559	6.932262	7.051784	7.159205	7.042583	7.443259	6.541929	6.387418	6.774623	6.154966	5.70065	5.706462	6.005548	6.531212	6.172147	6.073283	5.65955	5.789162	6.096727	6.023631	5.85799
MIS18BP1	7.16585	7.778976	7.612172	7.476119	7.699097	8.531098	7.798609	6.813055	7.67135	7.700464	7.414935	7.782228	8.286086	8.385469	7.894207	7.89889	8.022312	7.616565	8.077005	8.390005	8.344548
RPS29	7.069941	6.411634	6.246807	6.413872	6.352596	6.528813	6.639252	6.162058	6.251142	6.100724	5.398298	5.613576	6.413107	6.881166	6.059101	6.466987	5.88359	5.857022	5.962011	6.220904	5.899435
RPL36AL	9.184716	7.864559	8.26009	8.976699	8.1349	8.377217	8.332099	8.698274	6.748207	8.817349	8.396804	8.13526	8.893931	9.140379	8.804116	9.181836	8.554179	8.317656	8.746565	8.578187	7.135508
DNAAF2	6.36996	6.522624	6.714951	6.749367	6.572454	6.622102	6.646933	6.230041	6.161455	7.271302	6.63247	6.586049	7.637794	7.561154	6.956246	6.869934	6.677089	6.937176	7.040342	7.437751	7.14489
POLE2	5.337842	6.284438	5.074414	5.102979	5.940391	5.409444	4.902098	4.973584	4.790932	5.366967	5.291789	4.932642	6.336607	5.956335	5.42577	5.512347	5.224076	5.329745	5.579547	5.447163	5.934955
NEMF	8.334264	8.429718	8.563943	8.378701	8.403665	9.22517	8.425167	7.587131	8.076817	8.103567	7.698299	7.861675	8.133944	8.341171	7.986203	8.327223	7.819642	7.584939	8.111337	8.384298	8.262378
VCPKMT	7.4358	7.422934	7.436643	7.012466	7.758042	8.182626	7.534754	7.319744	7.922342	7.327462	7.477622	7.134121	7.435939	7.383655	7.051086	7.341227	7.089723	7.085656	7.490832	7.816229	7.481087
SOS2	9.85262	9.841338	9.935769	9.530879	10.099645	10.600096	9.855026	10.15657	10.378508	10.406015	10.978026	10.096264	10.399131	10.043407	10.094762	10.520914	10.279752	10.197039	10.341452	10.246894	10.472478
MAP4K5	8.038298	8.587506	8.42761	8.231918	8.63168	8.685291	8.35739	7.330095	8.20642	8.100253	7.940782	7.91457	8.43198	8.453941	8.098452	8.252211	8.185731	7.94473	8.388367	8.193692	8.617034
SAV1	6.853975	7.361274	7.486554	6.998698	7.158904	7.783662	7.121769	6.594473	7.114667	6.593397	6.749093	6.706596	7.02467	7.287663	6.833939	6.992617	6.640987	7.030488	7.083535	7.03857	7.378343
PYGL	10.268983	9.896418	10.172018	9.549997	10.424347	10.706794	9.993843	11.057318	11.276614	9.982276	10.802233	9.517238	9.962097	9.58842	9.824078	10.219352	9.721039	9.560765	10.001334	10.130794	9.720638
TXNDC16	6.086759	6.610276	6.350819	5.917945	6.339862	6.760882	5.843818	5.319429	5.885678	5.471672	5.661281	5.559848	6.019015	6.033033	5.93602	5.938623	5.61949	5.60183	5.968798	5.788483	6.152667
DDHD1	8.433867	8.76848	8.71411	8.75413	8.848739	9.282028	8.740363	7.773653	8.698646	8.933036	8.403734	8.89585	8.805277	9.2008	8.842968	8.879892	8.782596	8.481976	8.745212	9.109412	9.004478
GMFB	7.730245	8.065868	7.795122	7.778194	8.046773	7.934576	8.111238	7.326327	7.713694	6.753905	6.291178	6.500939	7.481233	7.324722	6.78187	7.29847	6.828683	6.552681	7.014532	7.301462	7.20299
GCH1	7.879767	8.73793	7.843804	7.911455	8.598095	8.200962	8.316958	7.329052	8.198462	7.632709	7.817535	8.630243	8.532047	7.949971	7.915344	7.83629	7.625893	7.66963	8.091905	8.125181	8.351933
DLGAP5	5.039683	6.509863	4.72624	4.901976	4.931529	5.252308	4.710119	4.395327	4.819682	5.368022	5.046608	4.733525	5.183998	4.978968	5.315019	4.968021	5.021853	4.907179	5.185108	5.005871	4.806576
ATG14	7.318063	7.985607	7.853597	7.859424	7.777309	8.015997	7.88891	7.256783	7.707876	7.129962	6.944499	7.315245	7.41962	7.244292	7.225066	7.421323	6.916224	7.035588	7.098544	7.288775	7.364092
EXOC5	8.342078	8.913651	8.778422	8.23294	8.852324	8.979038	8.541713	7.969186	8.725088	8.041719	7.336187	7.511084	8.134589	8.245677	7.781129	8.046292	7.653752	7.564802	8.053632	7.955166	8.230718
DHRS7	8.959011	8.853409	8.576386	8.136914	8.863289	9.051764	8.327932	8.605116	9.163141	7.605312	8.285762	7.843837	8.287129	7.856687	8.089123	8.271771	7.800461	7.573087	8.009333	8.143487	8.33578
WDR89	7.813134	7.791897	7.693636	7.621329	8.257153	8.521267	7.591381	7.086019	7.497331	7.77691	7.152231	7.270451	7.78656	8.789319	7.678206	7.546233	7.74493	7.408539	7.422728	7.671865	7.848901
MAX	8.61266	8.611792	8.737792	8.266326	8.640968	8.618485	8.443247	8.323036	8.834685	9.491507	9.61568	9.608288	9.478257	9.42435	9.4169	9.37814	9.46733	9.359993	9.368696	9.377712	9.468783
ATP6V1D	7.003336	7.218884	6.92052	7.280672	7.178255	8.010002	6.609637	6.714849	7.071038	6.418573	6.315602	6.314581	7.284534	7.081728	6.651767	7.00349	6.760824	6.185895	6.669688	7.027644	6.503855
PLEK2	7.008871	6.646322	7.131394	7.215367	7.104664	6.709031	7.127284	7.165842	7.023418	8.265649	7.548845	7.370213	8.131993	7.017389	7.385739	7.970192	7.284186	7.612445	7.562507	7.743285	7.388382
TMEM229B	6.97821	7.636681	7.325653	7.30363	7.016469	6.925569	7.183411	7.115342	7.498577	7.687081	7.527327	8.218972	7.939748	7.677756	7.858309	7.751972	7.5171	7.200825	7.616671	7.321193	7.859708
VTI1B	7.650379	7.896295	7.540928	7.26333	7.786127	7.480536	7.526927	7.197373	7.551819	8.227037	7.958636	8.209947	8.556952	7.985305	8.237332	8.459795	8.067306	8.162411	8.391584	8.359345	8.094101
ZFP36L1	9.733622	10.334338	10.289407	10.201988	10.366573	10.621005	10.051078	10.646385	10.352613	10.809196	11.265015	11.048573	10.988187	10.817108	10.659262	10.925852	10.869799	10.694708	10.623008	10.696604	10.894408
ACTN1	10.102433	10.120498	10.539827	9.619095	10.28938	10.493212	9.9068	10.625207	10.600737	10.943848	11.505726	11.185285	10.793533	10.788606	10.885549	10.955789	11.069907	10.954378	10.981295	10.914856	11.03227
ERH	9.017707	8.825796	8.058305	8.556492	8.495987	9.098832	7.910008	8.184106	7.906563	9.772139	8.908863	8.985498	10.466893	10.970871	9.794675	10.085987	9.617369	9.597213	9.938772	9.963623	9.255546
ADAM20P1	4.874919	4.697009	4.776085	4.634917	5.631377	5.371036	5.171517	4.094423	4.927162	4.697239	4.183847	4.894331	4.243245	4.335976	4.339567	4.326779	4.29129	4.651852	4.400832	4.472998	4.454254
MED6	8.160293	8.418498	8.359156	8.113549	8.26963	8.591425	8.172008	7.62537	8.055683	7.782435	7.252647	7.658393	7.703305	7.841983	7.731628	7.872143	7.671221	7.475661	7.797163	7.918116	7.756949
TMED10	9.747878	10.015358	9.692681	9.566287	9.586718	9.613427	10.011479	9.748725	9.740188	11.110288	10.714067	10.723753	11.145184	11.095698	10.868181	10.975109	10.765713	10.988607	11.06927	10.876872	10.996542
ERG28	8.300259	8.663426	8.787843	8.72452	8.461818	8.770991	8.564688	8.677601	8.521063	10.187501	9.5191	9.750707	9.970773	10.166634	9.955977	9.878858	9.845862	9.634477	9.915885	9.482447	9.851381
SNW1	8.508225	8.699064	8.332113	8.569226	8.642562	9.014205	8.359645	8.215787	8.264475	7.91391	7.578767	7.76316	8.063514	8.027797	7.889703	8.045599	7.802217	7.700505	7.906163	7.962273	7.760524
CEP128	6.897955	7.484887	6.940502	6.933016	7.243805	7.526932	6.817867	6.665602	6.97037	6.645349	6.2673	6.547337	6.771535	6.491275	6.576465	6.731514	6.368012	6.582652	7.048488	6.555919	6.881138
SEL1L	9.133702	9.386281	9.416197	8.5924	9.309651	9.680381	9.126401	9.1474	9.742346	8.699743	8.891122	8.678744	8.525295	8.587051	8.770567	8.796336	8.589992	8.593804	8.69734	8.839806	8.885144
RPS6KA5	8.790238	8.164273	8.563293	7.846737	8.653649	9.167074	8.189107	8.180873	8.679925	7.657705	8.109899	8.148611	7.815862	7.87526	7.900061	8.465827	7.734793	7.570428	7.729441	8.084397	8.268339
PPP4R3A	8.763245	8.759542	9.096326	8.734755	9.010856	9.29842	8.887401	8.391391	8.984676	8.127436	7.932622	8.072899	8.286398	8.351501	8.219856	8.379228	8.054477	7.964793	8.223423	8.48582	8.365921
TC2N	10.858845	10.616387	10.890549	10.926691	10.823136	11.228232	10.560604	10.237275	10.5767	10.362588	9.612739	9.503111	10.414377	10.503325	9.978536	10.022259	10.146732	10.247979	10.151112	10.270729	10.734496
TRIP11	7.518376	8.187556	7.962538	7.580314	8.303609	8.749148	7.463101	6.883263	7.759186	7.444042	7.311421	7.20607	7.859706	8.006536	7.521762	7.755823	7.500023	7.198092	7.731038	7.830932	7.564421
ATXN3	8.545058	8.496091	8.680463	8.786741	8.94048	9.044271	8.599348	8.003043	8.609651	8.13916	8.077022	7.69236	8.274302	8.47745	8.130941	8.30376	8.018395	7.826946	8.177942	8.466183	8.302789
NDUFB1	7.123553	7.127444	7.328711	7.318943	7.370822	7.53807	7.018913	6.367563	7.199017	6.709878	6.936606	6.765146	7.062861	7.13309	7.065899	7.172402	6.787817	6.573891	6.743161	6.793882	6.626211
ITPK1	9.067041	8.917854	8.998082	8.064004	8.935247	8.695766	8.776005	9.028318	8.995637	8.852179	9.643384	10.052269	9.380943	8.900329	9.294019	9.549853	9.179681	9.21956	9.135016	9.14279	9.45777
IFI27L2	7.696586	7.833065	7.303186	7.754531	7.17506	7.081968	7.573712	7.663879	7.495032	8.254346	8.444012	8.333028	8.634709	8.518833	8.408418	8.286353	8.252761	8.480152	8.272316	8.163521	8.188097
SERPINA1	10.2072	10.541197	10.629334	9.694133	10.65684	10.548296	10.444699	11.065043	10.954733	10.641028	10.913901	10.942778	10.79842	10.158462	10.567002	10.725172	10.576491	10.384723	10.320674	10.68074	10.811551
TCL1A	8.280818	9.858846	10.142154	9.658443	9.57272	9.462965	9.982762	9.805464	9.080483	10.569285	10.310031	10.982161	10.361226	10.82822	10.666899	11.014642	10.749346	10.439619	10.478686	10.858583	10.875532
ATG2B	8.831238	9.320014	9.350539	8.88076	9.134482	9.689731	9.050457	8.705727	9.410515	8.063132	8.123726	8.241944	7.866125	8.001906	8.269846	8.365348	7.874589	7.914127	8.26846	8.552537	8.558605
WARS1	8.16081	10.300702	8.802567	8.972385	9.38695	9.231872	9.269775	8.542063	9.768912	9.655882	9.523673	10.621634	10.138076	9.232539	9.859297	9.820082	9.56422	10.042717	10.321182	10.154683	9.425578
HSP90AA1	9.622133	9.19328	8.763436	9.511426	9.183565	10.296026	8.917389	8.936983	9.030366	9.51901	8.710262	9.027203	10.141238	10.501704	9.464642	9.750587	9.377588	9.111844	9.566311	9.238082	8.405297
BAG5	7.954716	7.97405	8.085776	8.033969	8.168674	8.001043	7.865878	8.022843	8.260296	7.307527	7.207499	7.170664	7.396514	7.584073	7.114393	7.620954	7.289374	7.05609	7.397027	7.7353	7.693455
ATP5MPL	7.848779	7.178743	6.69457	7.043459	7.090029	7.201883	6.958926	6.747042	6.886905	7.236025	6.719209	6.61326	7.863257	8.423814	7.169016	7.81965	7.081061	6.903704	7.222575	7.442488	7.009817
AKT1	8.748789	8.928798	8.877882	8.283877	8.889666	8.536539	8.762906	8.519899	8.895123	9.133467	9.762967	9.705337	9.537812	9.269928	9.692233	9.623348	9.529679	9.415667	9.441781	9.354303	9.566738
GPR132	8.233261	8.301364	8.466258	8.092846	8.127111	8.052716	8.518116	8.477438	8.541643	9.402263	9.201198	9.546678	9.709907	9.487286	9.583938	9.404478	9.466521	9.290449	9.670009	9.637586	9.402727
IGHA1	5.907091	6.368009	6.186598	6.596799	7.145341	7.189683	6.613195	6.120278	5.857046	6.776032	7.259965	6.843096	6.689057	7.102195	6.679805	6.158061	7.11928	6.772874	6.790694	6.653989	6.488081
IGH	6.52828	7.204383	6.997444	6.012176	6.055157	6.377982	6.867472	5.612705	6.010989	9.061152	7.37645	8.017325	7.595523	7.558441	7.524448	7.423899	7.662823	8.312262	9.035896	7.853499	8.089928
LINC02203	3.594393	3.564598	3.954591	4.355788	3.83681	3.047429	4.026583	4.165951	3.713403	4.394982	3.81951	3.38167	3.735638	4.254292	3.734129	3.975718	3.57434	4.371356	3.676107	3.886759	3.800249
OR4N3P	4.202445	4.099951	3.657796	4.087123	3.790626	3.837938	3.822836	4.183282	3.651206	3.714065	3.62262	3.961305	3.33602	3.556502	3.987757	3.317463	3.468057	4.039548	4.111003	3.584324	3.678842
PWAR6	4.379273	4.755434	5.412582	4.582683	5.893492	6.307146	4.804511	4.255678	4.741986	4.08306	3.694712	3.98349	4.555003	4.829375	4.038023	4.416599	3.635522	4.092333	4.120255	4.511388	5.0043
SNORD116-1	6.523899	6.038661	5.033956	5.613079	5.879191	5.766249	5.216106	5.111028	4.005069	6.317306	5.57324	5.531293	7.744854	9.199372	6.698208	7.276055	5.586483	7.634904	6.454217	7.271764	6.456838
SNORD116-2	6.029084	6.294036	6.305838	5.86145	5.77273	6.350972	5.729743	6.009722	5.676935	5.909455	6.286374	5.805634	6.117724	6.453883	5.323166	6.071261	5.867991	5.737425	6.076875	5.785113	5.377662
SNORD116-6	5.901288	5.018273	5.083539	5.806674	4.649265	5.554484	4.873676	4.88829	4.6388	6.024493	5.684116	5.358428	7.180375	8.098824	6.081412	6.786286	5.746101	7.252365	6.263421	7.111257	6.359557
SNORD116-11	5.557496	4.459719	4.746271	4.944032	4.776477	5.004888	4.380313	5.136675	4.824098	5.16939	4.931263	4.949761	5.405048	5.864037	5.214956	5.268587	4.985613	5.444768	4.887302	4.989329	4.870347
SNORD116-12	4.844156	4.912145	4.085644	4.124428	4.455707	4.281255	4.013947	4.927868	4.108523	4.328298	4.536609	4.709913	4.385466	4.873933	4.379968	4.582268	4.426148	4.861118	4.793213	4.330874	4.289515
SNORD116-13	3.854255	3.711391	3.507134	3.372262	3.919243	4.021152	3.633543	3.397435	3.353931	3.179187	2.967547	3.276655	4.427069	5.677522	3.307511	4.075426	3.323698	3.711657	3.586086	3.987113	3.677022
SNORD116-14	10.624732	9.50633	9.26453	9.783348	10.088913	10.042356	9.433774	9.533328	8.113113	9.778308	9.055109	8.950146	10.989311	11.920279	10.248582	10.696929	9.701397	10.897396	10.263357	10.45802	9.883778
SNORD116-15	12.171649	11.203696	11.11456	11.49508	11.392648	11.635263	11.488176	11.418784	9.674308	11.287144	10.837011	10.476083	12.373673	13.12982	11.753639	12.059424	10.869124	12.323413	11.569979	12.116024	11.310554
SNORD116-16	3.550684	3.430079	3.326265	3.292072	3.020408	3.48088	3.18235	3.148664	3.068006	3.083498	2.842329	2.895929	3.711226	3.279361	3.067701	3.085312	3.364283	3.115439	3.366647	3.038126	3.124353
SNORD116-18	3.254965	3.399999	3.061375	3.363747	3.398132	4.008215	3.273371	2.825093	3.292292	2.722011	2.757392	2.807553	3.136965	4.729242	2.782711	3.054603	2.995856	3.2568	2.878155	2.869183	2.892146
SNORD116-22	3.30802	3.827073	2.952844	3.464333	3.944714	4.11605	4.555051	3.535748	3.382119	3.509497	3.329469	2.965832	4.171569	5.068813	3.590444	3.996055	3.337455	3.524268	3.459163	3.324031	3.315734
SNORD116-23	4.904795	4.377232	4.335982	4.117475	4.288848	4.427542	4.229305	3.890685	3.698367	4.316421	4.242961	4.01436	5.725761	6.947694	4.960727	5.313366	4.23837	5.419728	5.009654	5.392628	4.733889
SNORD116-24	10.269091	9.198681	8.993249	9.098322	9.254689	9.648761	9.173956	8.474117	7.517242	8.582136	7.904918	7.944799	10.022742	11.334982	9.252318	9.679625	8.271626	9.910511	8.630453	9.623717	8.839397
SNORD116-25	5.131984	4.818849	4.899753	4.596107	4.638398	4.908746	4.750987	4.800454	4.192538	4.442658	4.683984	4.641158	5.195932	6.224363	5.011459	5.249747	4.720576	5.102952	4.899578	5.051708	4.90487
SNORD116-26	4.462656	4.34694	4.364337	4.569702	4.813222	4.667138	4.167672	4.29478	4.153695	4.791021	4.31723	4.213184	5.120352	6.208419	4.796007	5.170311	4.443729	4.72898	4.314794	4.825994	4.419989
SNORD116-27	5.533236	5.579894	5.158428	5.09048	5.336699	5.471835	5.431996	4.890637	5.115595	5.083725	4.971463	5.212999	5.432563	6.387966	5.203939	5.62802	5.090887	5.251223	5.212783	5.557126	5.421891
SNORD116-29	5.32728	5.435024	4.971887	4.878758	5.365048	6.126816	4.821258	4.737626	5.180582	4.851558	4.87338	4.991857	5.470166	6.483499	5.23908	5.734011	5.279261	5.76053	5.057295	5.525133	5.468805
SNORD115-24	4.603307	3.85168	4.065629	5.572542	3.959655	3.691052	4.226164	4.913419	3.990519	4.963273	4.934522	4.417657	4.110323	4.580827	4.381106	4.093245	5.041558	4.61766	4.37269	4.115365	4.199773
SNORD115-25	3.746799	3.318329	3.688436	6.267166	3.123967	3.092013	3.65437	5.433628	3.471352	4.597634	5.009371	3.650389	3.680912	4.785321	3.870813	3.476071	4.201782	4.326752	4.488432	3.367706	3.503605
SNORD115-31	3.525976	3.298399	3.194046	5.419568	3.73618	3.403611	3.910169	4.102976	3.132124	4.143909	4.269199	3.342628	3.18271	3.406891	3.240147	3.247025	3.655452	3.511077	3.486442	3.064459	3.037416
SNORD115-32	4.503634	4.003775	4.215611	4.893644	4.339536	4.29269	4.650841	4.952785	4.163355	4.186327	4.579601	4.295205	4.213717	4.815861	4.378013	4.007703	4.601674	4.524873	4.548003	4.035894	4.315584
SNORD115-33	3.673001	4.345059	3.262593	4.859429	3.817223	3.447888	4.024796	3.664927	3.697251	3.742584	3.810081	3.508883	3.459749	3.804925	3.832918	3.352511	4.182184	3.406887	3.564714	3.341508	3.15294
SNORD115-38	3.165292	3.096004	3.216255	4.45907	3.346536	3.138852	3.375691	3.7413	3.149574	3.643536	3.772831	3.284868	3.091388	3.270923	3.328352	3.133555	3.686063	3.237831	3.351131	3.241422	2.983061
SNORD115-41	3.347886	3.49768	3.161722	5.338889	3.798017	3.143981	3.275369	4.337623	3.206509	4.387916	3.986599	3.154881	3.351239	3.42355	3.618999	3.127096	3.521966	3.663132	3.722906	2.932555	3.010252
SNORD115-44	3.544987	4.308967	4.04044	6.437238	3.853255	3.82885	4.468014	5.823073	4.021299	5.98191	5.443205	4.916371	4.023124	4.344105	4.186644	4.131061	4.555064	4.322246	4.332772	3.763734	3.672834
LINC02249	5.937289	5.831984	6.086205	6.592274	5.706703	5.826905	6.260566	6.541673	5.999396	6.07007	6.502898	6.149639	5.309487	6.382717	6.090993	6.049584	6.495875	6.409133	6.099805	6.084623	6.13523
ARHGAP11B	4.816487	6.49344	5.807413	5.529759	5.733967	5.800053	5.88628	5.592759	5.352494	5.680775	5.283219	5.403533	6.359429	5.751799	5.99498	6.451618	5.550985	5.119076	5.467954	6.145725	5.513292
ARHGAP11A	5.063868	6.730878	5.555662	4.847755	5.34468	5.761405	6.064889	4.976682	5.506083	5.212658	4.631524	4.94235	5.403509	5.064345	5.069042	5.041052	4.972754	4.640434	5.24935	5.245858	4.764571
EMC4	8.803309	9.04286	8.632003	8.618497	8.63848	8.520789	9.093142	8.41028	8.724932	9.233642	9.04672	9.235386	9.893732	9.811729	9.459288	9.779327	9.199702	9.200451	9.474439	9.461683	9.361534
THBS1	7.221238	7.079367	7.878393	6.354616	7.603798	8.171851	6.67556	7.48135	7.914751	7.651175	8.119133	7.363754	7.246784	7.268139	7.446652	7.04335	6.717325	7.420496	7.687677	7.517794	7.874906
CHST14	7.590773	7.912736	8.155326	7.673472	7.716313	7.518503	8.185468	8.100065	7.707997	7.368587	7.193054	7.275784	7.311772	7.537395	7.307669	7.205882	7.384309	7.303312	7.329107	7.463259	7.159565
KNL1	5.348557	6.536379	5.253822	5.435397	5.72519	5.951022	5.566227	5.15904	4.984738	5.696781	5.33263	5.292206	6.284989	6.193548	5.286251	5.658308	5.596271	5.442471	5.777136	5.952156	5.912725
CHP1	9.399637	9.950886	9.829237	9.364535	10.033802	9.840748	9.451904	9.950224	10.314017	10.286965	10.89836	10.537417	10.707228	10.139919	10.698604	10.809752	10.388052	10.498069	10.715658	10.621895	10.594631
NUSAP1	5.837871	6.971693	6.047458	5.893489	6.189357	5.99126	6.078587	5.604239	5.836999	6.593668	6.105332	6.078587	7.015223	6.874701	6.385243	6.49023	6.252683	6.463899	6.556181	6.723044	6.524937
HAUS2	6.38429	6.786277	6.269282	6.241357	6.81335	6.710949	6.318687	5.71453	6.44506	6.521629	6.513237	6.509479	7.214279	7.160679	6.714839	6.818772	6.8038	6.622261	6.815477	6.884612	6.719562
TUBGCP4	7.543753	7.873248	7.995385	7.570334	7.747075	7.846958	7.748666	7.085035	7.720038	8.295363	7.838779	8.353556	8.573444	8.412878	8.416747	8.67108	8.294807	8.205729	8.538846	8.402693	8.537877
WDR76	7.099981	7.928997	7.380228	7.295789	7.123911	7.613684	7.37516	6.962633	7.065532	7.765684	7.269934	7.467598	8.280245	8.028042	7.716499	7.965732	7.653075	7.513526	7.983509	7.753786	8.169193
CTDSPL2	9.096535	9.178758	9.147154	9.174553	9.133729	9.563954	8.900762	8.143783	8.892967	9.191465	8.744994	8.733143	9.436509	9.729438	9.192323	9.447877	9.063293	8.972321	9.207008	9.406334	9.398718
B2M	12.582154	12.229352	11.96521	12.239185	12.298197	12.834938	11.963981	12.05301	12.176204	11.645971	11.611247	11.324921	12.354493	12.407118	11.923811	12.107262	11.688359	11.491479	11.640006	11.788967	11.508017
BLOC1S6	8.628363	8.791725	8.821802	9.022466	9.031494	9.023681	8.933732	8.26385	8.652401	8.296862	8.049216	7.839572	8.745424	8.836057	8.255867	8.574669	8.220165	8.2566	8.240364	8.600911	8.743987
SLC12A1	5.420857	5.533236	5.417353	5.382603	5.01928	4.944583	5.061163	5.587381	5.151265	5.151656	5.993687	5.819481	5.537678	5.42167	5.614011	4.808544	5.221949	4.986141	4.832794	5.491893	4.769154
DUT	6.945938	7.588136	7.205404	7.403737	7.14683	6.889655	7.085808	7.108375	7.151492	6.633339	6.529021	6.494146	7.033878	7.198729	6.885375	6.509381	6.966073	6.795521	6.890852	7.126507	7.013776
EID1	8.678625	8.512192	8.437301	8.801205	8.625278	8.656437	8.238761	7.928186	8.486531	7.531048	7.304173	7.107824	8.168476	8.14529	7.663749	7.947165	7.503144	7.427924	7.797884	7.736259	7.513752
DTWD1	5.272271	5.889073	5.077551	4.865906	5.36841	5.460075	5.183986	4.561959	4.946635	4.928062	4.631452	4.529975	5.846786	5.653986	5.104423	5.297846	4.997049	4.778273	5.13465	5.2434	5.839319
USP8	7.301491	7.962056	7.855577	7.485293	7.748521	8.380355	7.070047	6.871775	7.708974	7.167012	7.457237	7.380375	7.734464	7.538665	7.428831	7.646717	7.228665	7.033985	7.731459	7.781318	7.590658
AP4E1	7.156336	8.075841	7.550614	7.471707	7.696234	8.209081	7.266919	7.220239	7.794699	7.114569	6.718165	6.974619	7.143014	7.266373	7.202167	7.194754	6.760991	6.910171	7.066643	7.31028	7.228657
TMOD2	7.755285	8.448838	7.877893	7.755738	8.137895	8.355717	7.389478	7.920085	7.870198	7.929952	8.338634	8.71554	9.633699	8.525318	7.813198	8.189826	8.540886	8.657241	8.713302	8.702883	8.497334
MAPK6	6.015974	7.201698	6.765876	6.595746	7.169364	7.131073	7.009966	6.528411	6.83506	6.393729	5.773498	6.205818	6.977885	6.687442	6.401567	6.7653	6.281817	6.299974	6.780936	6.780681	6.742206
PIGB	8.709621	8.695819	8.633707	8.284578	8.834473	9.36616	8.523944	8.281837	8.807694	8.303438	8.804024	8.478788	8.744942	8.790356	8.720533	9.200809	8.484538	8.17998	8.77364	8.730653	8.620144
TCF12	8.785655	9.329043	9.386665	9.137905	9.19977	9.13686	9.201992	8.651965	9.222998	9.997922	9.537691	9.96848	9.730301	10.153388	10.097613	9.863142	9.774006	9.99967	10.007994	9.887138	10.171809
AQP9	11.551656	11.453885	11.265819	10.494559	11.550537	11.861316	11.220479	12.161698	12.12326	11.669005	12.160837	11.453727	11.618634	11.051734	11.39044	11.486508	11.274589	11.22675	11.579784	11.343588	11.495187
MINDY2	6.80427	7.422973	6.981025	6.735782	6.891131	7.296654	7.097804	6.136223	6.91007	6.810548	6.481559	6.458709	6.893894	7.212902	6.65344	7.105794	6.691928	6.276279	6.823652	7.113511	7.143828
CCNB2	4.944675	7.301529	5.244939	5.103936	5.310814	5.535993	5.05839	5.168107	4.852556	5.397476	4.793954	4.874317	5.421653	5.47207	4.951971	4.778079	4.839166	5.241491	5.339188	5.187786	5.232849
FBXL22	6.602101	5.805923	6.401956	5.911279	6.557802	5.576725	6.506002	6.75964	6.229538	5.657005	5.892664	5.767987	6.003794	5.53819	5.718834	6.024767	6.074418	5.808349	5.590353	5.962861	5.909028
RNU5A-1	6.303176	5.507989	6.059945	5.553673	5.144472	6.106157	6.263457	6.44709	4.361661	6.220529	5.536838	5.706176	6.011617	5.967804	6.036405	6.371037	5.139865	5.847427	6.1373	5.9688	5.26561
RNU5B-1	6.162307	5.97774	6.240563	6.581242	6.315217	7.491188	7.113739	5.229962	5.934743	5.699663	5.370681	5.548524	5.789663	5.885413	5.629551	6.164309	5.65736	5.600481	5.991121	6.23708	6.176339
DIS3L	7.394083	8.039461	7.936072	7.672735	7.583235	7.971067	7.756025	7.471004	7.685056	6.970496	6.780205	6.948656	7.010242	7.456581	7.335823	7.099349	7.43007	6.947006	7.405138	7.195138	7.049923
PIAS1	10.346891	10.627943	10.608326	10.152356	10.590565	10.7133	10.495608	10.368381	10.646227	11.290914	11.560904	11.434585	11.384953	11.340601	11.279558	11.459284	11.373641	11.30259	11.453769	11.262789	11.487596
RPLP1	11.971895	11.29307	11.481633	11.755982	11.310475	11.07962	11.238589	11.324698	11.067105	10.551381	9.657282	10.064853	10.559836	11.248999	10.181776	10.707167	10.133177	10.160845	10.574824	10.585977	10.193613
PML	7.420052	8.257497	7.853923	7.367771	7.778468	7.704858	7.797804	7.431674	7.919161	7.590337	7.877416	9.345587	7.919507	7.731686	8.010395	7.851276	8.160317	7.996391	8.029382	7.81383	8.033123
MPI	7.590282	8.007783	7.897095	7.461076	7.624262	7.6683	7.864261	7.33499	7.774502	8.546293	8.250192	8.296033	8.40147	8.646146	8.47484	8.442761	8.38916	8.142678	8.581466	8.414549	8.46271
LOC441728	6.06991	6.187728	5.623734	6.079247	6.086757	5.803274	6.155147	6.63786	6.163252	7.161904	7.15584	6.34694	6.978489	6.083974	6.852046	6.616966	6.612339	7.086394	6.80893	6.872429	6.68371
UBE2Q2	7.982116	7.999213	7.639252	7.498192	8.200805	8.147796	7.757045	7.410316	8.053234	7.397811	7.044404	6.728654	7.43549	7.684785	7.467226	7.352502	7.247561	6.887736	7.259759	7.23874	7.673418
RCN2	8.096788	8.042083	7.909719	7.934221	8.248319	8.977634	8.133492	7.053769	7.829822	7.379996	7.010239	6.725694	7.784886	8.205583	7.33605	7.374632	7.027681	6.997558	7.335205	7.483729	7.642297
IREB2	9.082908	9.409932	9.39029	9.094864	9.468511	9.569545	8.939752	8.889229	9.39754	8.361508	8.138239	8.2461	8.444672	8.383631	8.181181	8.470301	8.341923	8.215543	8.419183	8.724031	8.752121
PSMA4	8.554022	8.398282	7.755624	8.111208	8.103733	9.083595	8.07462	7.381814	8.043195	7.779287	7.06971	7.4758	8.628323	9.08873	7.716141	8.169742	7.537295	7.400539	7.936272	7.801126	7.602642
MORF4L1	10.309327	10.381566	10.151952	10.273814	10.206854	10.38127	10.161556	9.941114	10.016802	9.587695	9.561733	9.583115	9.645248	9.49202	9.747759	9.580624	9.462894	9.698745	9.547994	9.681914	9.422177
ZFAND6	9.76224	9.340384	9.014829	9.154777	9.760733	9.97102	9.251462	9.165982	9.335196	7.852849	7.751903	7.076216	8.489041	8.70258	7.856172	7.991203	7.474376	7.087158	8.008343	8.256993	8.135081
RAMAC	4.557814	5.492384	4.544653	4.954055	4.816037	4.753518	4.968998	4.638173	5.277457	5.825548	5.988279	5.627288	6.662581	5.701226	5.804733	5.979119	5.845072	5.388716	5.886741	6.135036	5.742526
TM6SF1	9.0194	8.403636	8.458049	7.581081	8.583038	9.03713	8.562795	8.758709	8.936874	7.557784	8.433429	7.945807	8.240789	7.873769	7.739417	8.387509	8.048324	7.80448	8.153996	8.119391	8.221785
LOC440300	6.572795	5.950634	6.693824	7.564976	6.869289	6.877597	6.065946	7.212835	7.101733	7.520832	7.270783	7.185007	6.556263	7.231399	7.236531	6.846834	7.123634	7.317296	6.892269	6.995069	6.992964
MRPS11	7.844866	8.035229	7.994503	7.746422	7.511936	7.43805	7.910951	7.369772	7.65071	8.679807	8.51429	8.624537	8.959693	8.939631	8.538511	8.945638	8.600661	8.696166	8.791573	8.811811	8.652098
ABHD2	9.857553	9.601114	9.748683	8.734695	9.854215	9.748137	9.317558	9.706625	10.544164	9.214498	10.33582	9.881974	9.611661	9.245395	9.605501	9.65307	9.633293	9.718768	9.648093	9.700279	9.844475
MIR9-3	5.752155	5.519459	6.17585	5.634429	5.484223	5.465251	6.380805	6.254033	5.653671	5.099534	5.163846	5.331715	4.94403	4.951278	4.936247	4.948772	5.016634	5.19244	5.283731	5.100195	4.85926
ZNF774	6.64261	6.499745	6.578818	6.867812	6.079902	6.027125	6.385379	7.0407	6.529158	7.445884	7.165804	7.039606	6.983438	6.940978	7.070084	6.896227	7.151501	7.073917	7.155412	6.762469	6.889757
CRTC3	8.01588	8.703693	8.927268	8.472304	8.339829	8.521964	8.445557	8.275024	8.535751	9.641583	9.202679	9.473729	9.258197	9.572766	9.364373	9.327237	9.622648	9.41913	9.547706	9.241575	9.561986
FURIN	8.119568	8.706472	7.976866	8.001272	8.386083	7.876198	8.260613	8.322231	8.388442	8.73091	9.180274	8.771646	9.040763	8.344571	8.786167	8.987592	8.756726	8.750558	8.840503	8.742653	8.959351
MAN2A2	8.578287	8.564272	8.517628	7.8566	8.51586	8.067438	8.263879	8.081887	8.68517	9.005704	9.467179	9.482751	8.995877	8.970735	9.23536	9.219121	9.055625	8.879563	9.006769	9.218315	9.093497
SLCO3A1	9.083593	9.301667	9.335922	8.618448	9.089913	9.373086	8.994331	9.423994	9.839788	9.721073	10.542059	10.343381	10.01748	9.476121	9.937259	10.197474	9.844393	9.924319	10.163004	10.033445	10.057963
MCTP2	10.38835	10.087295	9.949906	9.284701	9.881077	10.440741	10.031117	10.391559	10.66263	9.504342	9.843247	9.592399	9.490665	9.318015	9.412286	9.44764	9.161961	9.053354	9.513755	9.711335	9.843964
ARRDC4	7.425146	8.033623	7.489473	7.22608	8.013778	7.5681	6.989772	8.126599	8.048921	7.488179	7.77096	7.05249	7.393938	6.701832	7.196628	7.581919	6.864403	7.135834	7.443293	7.339996	7.45194
IGF1R	8.562018	8.421904	8.809351	8.263696	8.626209	8.853625	8.563501	8.594728	9.040519	8.901512	9.561651	8.967805	8.583741	8.828888	8.636384	8.938469	8.943937	8.765364	8.992531	9.200359	8.981998
HSP90B2P	4.517984	4.45023	4.702077	4.892187	4.874556	5.038816	4.838016	4.861311	4.206119	4.372135	4.284982	4.558966	5.11423	4.892602	4.608701	4.76975	4.720812	4.448244	4.570322	4.570688	4.478693
LOC105371030	10.123326	10.225527	9.857875	9.760478	10.095119	9.678568	9.816961	10.338104	9.981964	11.035492	11.179789	10.842826	10.764609	11.385681	10.740478	10.030231	10.419756	10.56883	10.590945	10.833326	10.273175
OR4F6	5.861404	5.230734	5.226733	5.761938	5.440354	5.3385	5.783231	5.864225	5.55334	5.799046	6.074968	5.665004	4.990124	5.689725	5.400188	5.457893	5.808635	5.975203	5.808416	5.203297	5.222959
RPL5	12.230944	11.518566	11.524872	12.429846	11.556897	12.529617	11.286414	11.673684	10.916491	11.564685	10.871661	10.332356	11.77503	12.531836	11.355042	11.757175	11.364505	11.186577	11.590749	11.47282	10.46799
UBE3A	8.210594	8.89912	8.906002	8.794967	8.83655	9.217701	8.65415	8.041461	8.639721	7.717875	7.389193	7.41225	8.085103	8.594682	8.013214	7.875461	7.540626	7.69948	8.074934	7.989516	8.153612
MIR211	7.420224	6.95424	7.340986	8.1627	7.166113	7.187566	7.103148	7.905477	7.581356	7.959069	8.07494	7.844954	7.484888	7.617746	7.802721	7.786394	8.218134	8.201549	7.928692	7.727585	7.783324
FMN1	6.81837	6.067185	6.19293	6.996192	6.552043	7.515405	6.665647	6.464418	7.175898	6.993998	6.6766	5.826221	6.163668	6.696186	5.724595	7.377339	5.596916	6.306368	7.059366	5.987411	6.856808
NOP10	9.17459	9.082801	8.158653	8.269652	8.090774	8.351221	8.515818	8.727648	8.334409	9.695085	9.848308	9.689283	10.221857	10.068327	9.690963	9.911267	9.503212	9.735301	9.732225	9.851986	9.343847
ZNF770	7.417397	7.895473	7.845839	7.733134	7.866401	8.325192	7.539744	7.219596	7.563994	6.505244	6.519374	6.198848	6.831649	6.952378	6.475534	6.955654	6.700875	6.477347	6.640701	6.982126	6.966998
DPH6	6.2266	7.080515	6.857987	7.023606	6.845897	7.089613	6.758451	5.94368	6.261296	7.2573	6.699042	6.878729	7.53442	8.286608	7.27918	7.374647	7.153336	7.103923	7.574563	7.471918	7.701679
RASGRP1	9.778422	10.139751	10.316226	10.267599	10.189954	10.275863	9.95483	9.679741	10.13224	10.719099	10.056774	10.344797	10.398475	10.772509	10.591552	10.560168	10.580018	10.525481	10.673604	10.65643	10.705771
SRP14	9.624852	8.892322	9.125146	8.76275	8.665357	9.115666	8.465678	8.713227	8.582737	8.919535	8.670777	8.763705	9.638282	9.614937	8.906309	9.64653	8.903385	8.941469	9.345593	8.950553	8.272744
NDUFAF1	7.067491	7.415249	6.50526	7.002339	7.38581	7.748215	6.88277	6.484225	7.105345	5.717195	6.079993	6.097253	6.76232	6.437877	5.92428	6.062106	5.929618	5.800887	6.280523	6.188744	6.156994
ZNF106	9.494595	9.785852	9.458707	9.015636	9.664563	9.887565	9.466581	9.227106	10.163863	8.535283	8.883927	8.757823	8.596643	8.192513	8.439936	8.637935	8.346643	8.514005	8.697862	8.881763	8.605581
RPS3A	10.191211	8.542401	7.966041	8.811251	8.953233	9.643435	8.49229	8.259643	8.25398	7.420732	7.074584	6.349913	8.369257	10.020978	7.249229	7.723245	7.770259	7.636959	7.705594	7.813117	7.499176
EPB42	8.06803	8.038648	8.637268	8.273948	8.809794	7.908754	9.077286	8.087203	8.033484	9.417952	9.54485	8.865131	10.018845	8.589224	8.752078	9.474112	8.987719	9.104429	8.983684	8.858506	8.955007
ZSCAN29	7.698759	8.273822	7.917337	7.924902	8.123416	8.007114	7.577767	7.599155	7.911025	6.933819	7.25632	7.581932	7.474486	7.378387	7.081406	7.397578	7.162844	7.316218	7.41978	7.476711	7.322536
PPIP5K1	7.424939	8.117898	7.648857	7.915335	7.309545	8.022895	7.344417	7.020047	7.758503	8.188233	7.822933	8.338615	7.702352	7.970647	7.783869	7.810762	7.948546	8.227259	8.062126	7.685672	8.031147
MFAP1	6.903304	7.067154	7.06332	6.922504	7.08281	7.148257	6.627422	6.861893	7.022132	6.244436	6.246289	6.502953	6.435589	6.488034	6.452038	6.268954	6.211209	6.272367	6.250288	6.2819	6.309288
GATM	5.942394	5.717966	6.628027	6.349651	6.034574	5.155627	6.553996	6.214894	5.76643	7.199136	6.093062	7.192998	7.065817	6.798098	6.920062	7.118635	6.213845	6.61318	6.931116	6.413288	5.518961
MYEF2	6.70371	6.781089	6.917673	6.973243	7.242706	7.265973	6.904914	6.57267	6.915998	6.633504	6.519763	6.654507	6.466965	6.901622	6.420011	6.683043	6.657306	6.299854	6.431882	6.860999	6.729839
COPS2	7.921934	8.607638	7.86824	7.919513	8.454034	9.177488	8.111646	7.093334	8.031031	8.004973	7.271358	6.904431	9.06234	9.54838	7.792261	8.439675	7.935555	7.534058	8.089103	8.347906	8.567561
ATP8B4	7.666491	8.085143	7.486175	7.186617	7.63957	7.630051	7.698881	7.212903	7.728875	6.99619	7.227707	7.56492	7.100487	7.115609	7.308364	7.196018	6.806337	6.902054	7.119823	6.968229	7.476681
HDC	5.972996	5.93413	7.007008	6.247073	6.409025	6.782492	6.069268	6.559774	6.789957	5.951884	5.981941	6.326216	5.90262	5.514291	6.110615	6.244935	5.631521	6.107852	5.965822	6.01415	6.500639
TRPM7	8.444323	8.907274	8.787867	8.601761	8.799186	9.242751	8.585718	7.634757	8.571936	8.313524	7.928377	7.917536	8.486916	8.791898	8.267273	8.382028	8.11784	7.793248	8.422115	8.572219	8.673508
DMXL2	9.416176	10.022253	9.293977	8.435235	9.949465	10.358855	9.281395	9.453375	9.873684	8.738623	9.653572	9.847682	9.540822	9.112309	9.541768	9.256552	8.984452	9.443189	9.53041	9.836248	9.423791
RSL24D1	7.550055	7.4192	6.87656	7.608946	7.371072	8.508543	7.266242	6.774685	7.269531	6.481738	6.236422	5.905818	7.253425	8.1332	6.297723	6.995059	6.209912	6.539827	6.580209	6.694539	6.790652
RAB27A	10.318099	9.727743	9.573521	9.409552	9.789594	10.278713	9.360845	9.676141	10.108809	8.736734	9.267171	8.699433	9.031301	8.559953	8.931862	9.06951	8.947321	8.529477	8.959076	8.999078	8.774512
RFX7	7.94908	8.549211	8.606634	8.346237	8.381112	8.573609	8.334975	7.911696	8.471534	8.515683	8.43333	8.735484	8.52933	8.878095	8.625139	8.695444	8.62958	8.646628	8.986367	8.833798	8.973416
ZNF280D	8.427868	8.665552	8.67059	8.716824	8.789462	8.978885	8.681169	7.903738	8.058669	8.899028	8.087855	8.221937	8.972005	9.281333	8.541314	8.889498	8.689595	8.518283	8.820291	8.904851	8.917445
SLTM	8.9529	9.031857	9.225511	8.960642	9.149757	9.588647	9.054429	8.492228	9.011994	8.091071	7.847754	7.859122	8.267255	8.432308	7.995479	8.223695	7.96744	7.857404	8.280803	8.458404	8.157308
GTF2A2	6.64316	7.154679	6.813305	6.777183	7.103565	7.508275	6.328685	6.235685	6.825721	7.597907	7.135729	7.237781	8.274335	8.154821	7.653627	7.851424	7.219465	7.230601	7.871203	7.968423	7.865448
BNIP2	10.058318	10.056885	9.984431	9.881498	10.14408	10.503674	9.776517	9.744708	10.171888	8.810563	8.913261	8.632582	9.319712	9.081684	8.853604	9.318987	8.871264	8.842924	9.060826	9.23255	9.175209
ICE2	7.854151	8.413158	8.337785	8.44432	8.540378	8.628352	8.27726	7.757479	7.826313	8.317369	7.548959	7.876094	8.348318	8.619426	8.061944	8.430242	8.204696	7.86111	8.36971	8.309099	8.376928
VPS13C	10.14474	10.324259	10.195339	10.066869	10.288618	10.611316	10.137804	9.493434	10.198119	9.341272	8.859621	9.473564	9.48392	9.563699	9.417767	9.628053	9.309242	9.234951	9.609054	10.001536	9.826861
RPS27L	6.465751	6.857308	7.007025	6.740238	6.448498	7.710586	7.000666	6.418877	7.019166	6.475372	6.118579	5.841059	6.82161	7.314531	6.468651	6.638212	6.224222	6.211866	6.19704	6.689541	6.716336
HERC1	9.194247	9.467577	9.745812	9.319428	9.238869	9.867402	9.412595	8.885554	9.788386	8.826065	8.534435	8.822965	8.339962	8.68489	8.91321	8.889872	8.808318	8.682422	8.689634	9.111838	9.011214
CIAO2A	7.563396	8.081157	7.73857	7.455515	7.727544	7.941751	7.984614	7.546163	7.769551	6.456463	6.196518	6.365867	7.247661	7.322271	6.932552	6.803176	6.537978	6.706322	6.625456	6.819721	7.054322
PPIB	9.539577	9.908992	9.396424	9.501003	9.327041	9.168902	9.563597	9.566914	9.344747	11.780693	10.823409	10.973463	11.450098	11.43061	11.1848	11.248636	10.953587	11.364119	11.527893	11.382117	10.792707
PCLAF	4.764757	7.019221	4.655179	4.927343	4.954099	4.929514	4.717346	4.582864	4.601612	4.780543	4.804652	4.80346	5.149174	5.036037	4.945362	4.373084	4.562896	4.619855	4.750252	4.743351	4.834667
SPG21	10.124175	9.963215	10.00149	9.840852	9.887353	10.034576	9.759755	9.813796	10.150985	10.455919	10.602597	10.432741	10.641947	10.550653	10.576966	10.804662	10.239375	10.319213	10.467113	10.632518	10.42327
CLPX	8.612412	8.933177	8.88033	8.699164	8.988064	9.199437	8.637922	8.23999	8.75248	7.783097	7.478286	7.498407	7.806324	7.971445	7.689978	7.821916	7.637868	7.506872	7.703976	7.972068	7.752523
DENND4A	10.040271	10.586186	10.569186	10.457097	10.553882	10.679965	10.552591	9.720677	10.172806	9.907556	9.510111	9.392302	9.722155	9.886589	9.696812	9.858209	9.688123	9.652277	9.800372	9.905579	10.238942
AAGAB	7.439375	8.004043	7.582304	7.513309	7.63283	7.960877	7.433652	7.122334	7.389991	6.859812	6.738041	6.854871	7.265561	7.225154	6.821675	6.975001	6.839717	6.855162	6.813701	7.172864	6.940577
CLN6	7.246977	7.502245	7.595425	7.462188	7.310384	6.920999	7.517265	7.621834	7.436411	8.116614	7.889779	8.082919	8.259878	8.212901	8.102091	8.1189	7.902708	8.077619	8.121257	8.10432	8.443182
TLE3	9.082279	8.722772	9.000945	8.39019	8.99721	8.974845	8.869377	9.54925	9.533881	9.801134	10.555336	10.112175	9.653601	9.365098	9.739618	9.821745	9.883675	9.860386	9.763776	9.860855	9.684573
MYO9A	7.541968	7.919537	7.954541	7.868353	7.909346	8.24979	7.722987	7.095198	7.858425	7.201873	6.970098	7.140078	7.171031	7.402563	7.301402	7.405108	7.242272	7.146979	7.372976	7.508587	7.667535
UBL7	8.028302	8.549329	8.365178	8.223006	8.497096	8.087551	8.352997	8.038446	8.423895	9.019014	9.263338	8.961724	9.224983	8.998338	9.208772	9.017272	9.047221	8.941138	9.02373	8.809731	9.069999
SCAMP2	9.213514	10.041618	9.822616	9.501639	9.787705	9.494283	9.589859	9.590056	10.030541	10.581665	10.767227	10.645034	10.72686	10.510902	10.728755	10.444584	10.552349	10.504669	10.748984	10.161053	10.708386
ETFA	8.188285	8.679402	8.044103	8.332194	8.103667	8.874538	8.048506	7.750014	8.074247	7.773582	7.575705	7.354388	8.230788	8.217328	7.877208	7.892027	7.53036	7.495852	7.823361	8.194195	7.886852
SCAPER	8.015556	7.783925	8.245869	8.345821	8.143417	8.432289	7.957174	7.453605	7.519312	7.67549	7.16103	7.476432	7.399117	7.712113	7.419351	7.592989	7.457518	7.182459	7.411551	7.465555	7.509937
TSPAN3	9.422386	10.277212	10.050144	10.039836	9.655488	10.082737	10.3836	10.015805	9.638889	8.268515	8.24751	8.460228	8.622055	8.789035	8.362152	8.813402	8.36241	8.277173	8.492932	8.672285	8.421589
CHRNB4	6.88486	6.527996	6.862181	6.703806	6.899754	6.290632	7.395759	7.256552	6.872196	6.106341	6.530423	6.432678	6.204945	6.204814	6.234484	6.46386	6.479183	6.649069	6.178386	6.14843	6.307717
CTSH	8.624946	9.056509	8.54108	8.283076	8.554924	8.085581	8.493406	8.341779	8.639125	8.485263	8.744005	9.290125	9.361187	8.925527	8.752032	9.350347	8.464857	9.10191	9.36176	9.408198	9.26979
ST20	8.15758	7.879746	7.862733	7.466574	8.345963	8.113392	8.331949	8.080606	8.166742	9.401622	9.618799	9.128346	9.886966	9.858335	9.317002	9.791383	9.203229	9.158728	9.421396	9.971001	9.318497
BCL2A1	6.794109	6.54119	6.168526	5.877555	6.509344	7.418908	6.512653	6.453983	6.199505	7.534893	6.952485	6.54429	8.18411	8.227361	7.14837	7.588221	7.004801	6.932103	7.419483	7.609135	7.260237
CSPG4P5	6.049709	5.54525	6.171331	6.679412	6.167424	6.060725	5.956418	6.698815	6.308316	6.582215	6.574542	6.265741	5.896305	6.048179	6.402931	6.290927	6.374269	6.700571	6.468256	6.482337	6.012544
RPS17	10.330085	9.581911	8.892921	9.789729	9.371603	10.157677	9.448368	8.818016	8.062486	9.617015	8.822787	8.162796	10.685979	12.027077	9.474551	10.341875	9.502888	9.735691	9.656259	9.865214	9.403011
BTBD1	8.79482	9.019177	8.861247	8.611011	9.068086	8.817607	9.040145	8.356207	8.809121	8.080193	7.928464	8.137612	8.610787	8.630449	8.079574	8.415222	8.408834	8.128653	8.379347	8.627224	8.554905
SEC11A	8.765792	8.401796	8.738412	8.556319	8.628579	8.560363	8.504039	8.692655	8.612467	7.850428	7.711137	7.634229	8.053965	8.074498	7.890229	7.977113	7.579279	7.487088	7.933021	7.964353	7.529465
DET1	7.235469	8.096699	8.373945	8.624463	8.123552	8.260416	7.789287	7.469698	8.51619	8.425483	7.619151	8.302284	7.79173	8.150659	8.135135	8.349695	7.934469	7.805665	8.405341	8.05383	8.225888
HAPLN3	7.595387	7.564044	7.676697	7.706353	7.651883	7.707585	7.681183	7.480862	7.696952	8.198788	8.172422	8.289899	8.196521	8.562449	8.265701	8.383552	8.353144	8.355191	8.058215	8.25001	8.269767
ANPEP	8.819631	8.989427	8.748858	8.033968	8.867363	9.50273	8.002851	9.171049	10.269659	9.182683	10.591038	9.900031	9.230715	8.861781	9.718749	9.890586	9.77218	9.310574	9.497277	9.694953	9.653098
PRKXP1	6.901876	7.107469	7.647328	7.774835	7.862452	8.515567	7.099791	6.625626	7.285743	6.856148	6.254018	6.73343	7.045304	6.681873	6.667895	7.057651	6.385464	6.687519	7.498494	6.455451	6.428859
LINS1	8.033791	8.593754	8.649523	8.593597	8.779025	8.967472	8.357587	7.840113	8.520313	8.038928	7.745768	7.846417	8.509291	8.549318	8.008916	8.440812	8.1234	8.084578	8.378789	8.262751	8.355009
SNRPA1	7.629873	7.556128	8.510089	8.147186	8.078546	8.151135	8.150577	7.282406	7.832765	6.723893	6.04642	6.763116	6.601773	7.072891	6.631198	6.982346	6.509473	6.165877	6.798786	7.033119	7.215443
WASIR2	6.482198	6.556584	6.751919	7.058265	5.696866	6.470049	6.72323	7.058823	6.751163	7.297331	7.327365	7.190404	6.786615	6.774605	7.080776	6.873039	7.284603	6.839248	7.046689	6.886134	6.889111
SNRNP25	6.784854	6.866641	7.029963	6.746529	6.667715	6.519837	7.085522	6.595151	6.966165	8.119105	7.691	7.128741	8.238346	8.536346	8.045543	8.035151	8.071446	7.656291	7.994226	7.957263	7.700906
HBZ	3.812539	5.732432	5.663645	4.174846	6.337434	4.21876	5.126386	4.052984	4.509364	3.693761	3.679649	3.957682	7.753597	3.652031	3.958006	6.473098	5.693684	5.570393	6.461605	5.898726	3.774036
HBM	8.824794	9.362101	8.455851	8.48402	9.097327	7.659256	9.26288	8.792515	8.728916	7.820373	8.746968	7.97641	9.458637	7.905813	8.264786	8.878129	8.236039	8.738638	8.406161	8.277082	8.588716
RPL23AP5	4.552583	4.730562	5.871222	4.801883	4.991614	6.472774	4.974604	4.816863	5.376687	4.36021	5.242677	4.203964	3.974626	4.923245	4.449577	5.883415	4.252441	4.519792	4.761744	5.419966	5.235113
PIGQ	6.850709	6.873438	7.12856	6.676677	6.753267	6.655607	6.886025	7.401461	6.786601	7.595534	7.8757	7.551541	7.908279	7.500189	7.756437	7.8079	7.59704	7.706694	7.745373	7.504766	7.785546
ATP6V0C	9.832725	10.925127	10.719394	10.41557	11.00083	10.229305	10.859918	10.407495	10.750011	11.42159	11.575082	11.287811	11.641958	10.969978	11.526976	11.349942	11.243818	11.315324	11.125026	10.83191	11.735489
FLJ42627	7.156925	7.055119	5.304724	6.559269	6.044421	6.598428	3.416157	6.977807	6.943285	7.886009	8.018684	7.138343	7.116064	7.049976	6.873818	8.032393	6.178446	8.029241	7.207637	7.75221	7.587698
SRRM2	9.718869	9.97928	10.446952	9.877872	9.854068	10.473839	9.854447	9.738491	10.502652	10.342771	10.296864	10.536508	9.876955	9.898356	10.426718	10.299229	10.330799	10.384915	10.260775	10.19436	10.313182
THOC6	7.578555	7.706084	7.560283	7.482467	7.54586	7.314229	7.650422	8.02622	7.510815	8.718873	8.41303	8.816083	8.842355	8.947479	8.940446	8.865137	8.838778	8.77353	8.944564	8.765193	8.748712
MMP25	9.145826	9.089644	9.099309	8.283082	9.131549	9.153175	8.768826	9.586858	9.796127	9.661201	10.559296	9.824136	9.758309	9.275481	9.384621	9.792547	9.407175	9.888252	10.068246	9.507017	9.612032
IL32	8.414783	9.166858	8.507032	9.172823	8.317483	8.71544	8.873405	9.172245	9.096206	9.78277	9.420869	9.493765	9.267185	9.181213	9.367066	9.975424	9.736863	9.418962	9.562233	8.854487	9.842448
OR1F1	7.216741	5.573911	6.302249	6.622476	6.337691	6.020261	6.426863	7.124575	6.306705	6.763243	6.927607	6.734174	6.10834	6.634227	6.633536	6.290906	6.770314	6.76223	6.669025	6.407141	6.265586
OR1F2P	6.249024	5.877293	6.086275	6.414573	6.089298	5.948454	6.277224	6.497338	6.382381	7.101827	6.888009	6.409605	5.718103	6.505972	6.48421	6.03554	6.614057	6.299479	6.43762	5.92357	6.057862
CLUAP1	6.955101	7.256549	7.170341	7.407407	7.36006	7.352567	6.647082	7.092572	6.766492	6.341122	6.248819	6.374894	6.513967	6.882395	6.489999	6.748674	6.416898	6.308385	6.332227	6.619846	6.694282
UBN1	9.601227	9.251056	9.307953	8.708372	9.256401	9.663482	8.999485	9.265264	9.887199	8.202628	9.614767	9.221454	8.661163	8.659236	8.815471	8.923146	8.946886	8.535244	8.770877	8.714084	8.907445
ATF7IP2	7.863791	8.019032	8.222102	7.904362	8.131245	8.346491	7.702004	7.071525	7.610813	7.677304	6.796882	6.827394	7.188891	7.561089	7.370442	7.559345	7.043104	6.962372	7.607042	7.49869	7.60366
NUBP1	8.219896	8.961391	8.656351	8.360387	8.897043	8.513624	8.659328	8.288388	8.649944	7.882713	7.346513	8.088234	8.3213	8.222576	8.280628	8.146287	7.730056	7.878369	8.158292	8.342677	8.155947
CIITA	7.358192	8.123391	8.162334	8.180447	8.052877	8.004521	8.468592	8.038417	7.989287	8.718829	8.15089	8.994298	8.160586	8.424491	8.612236	8.592893	8.766194	8.55087	8.669768	8.680449	8.590432
TNFRSF17	5.868442	7.142259	6.151182	5.34385	5.840833	6.259001	5.767817	5.443477	5.563566	7.091414	5.671393	5.83301	6.7107	6.833862	5.579084	5.929705	5.927238	6.218892	6.783996	6.608364	5.927493
SNX29	7.664838	8.316413	8.253305	8.192266	8.047934	7.971047	8.20161	8.002202	8.049948	8.85978	8.477881	9.009071	8.481003	8.670418	8.790769	8.810778	8.757504	8.815866	8.931828	8.877053	8.854066
MIR365A	7.07846	6.437311	6.745694	7.757301	6.842939	6.282849	6.553522	7.2597	6.963078	7.16741	7.534269	7.287552	6.77853	7.251551	7.392928	6.727152	7.385444	7.484026	7.393569	6.825974	6.641467
CCP110	6.295298	6.625865	6.165661	6.168544	6.447664	6.971324	6.351452	5.668232	6.374992	5.838681	6.07349	5.82059	6.644812	6.534596	6.026487	6.281681	6.05958	5.792783	6.318033	6.392404	6.290004
ACSM2A	5.859255	5.075014	5.860146	5.848887	4.936986	5.366906	4.805049	5.708469	5.665877	5.443562	6.079011	5.769701	5.161818	5.667745	5.557828	5.460871	5.517452	5.859241	5.782358	5.510917	5.189978
PLK1	7.113092	8.070424	7.134749	6.905705	7.309085	7.151119	7.320448	6.491144	6.607584	7.89178	7.152775	7.34086	7.758431	7.609174	7.358721	7.216009	7.43513	7.564785	7.554893	7.097198	7.363475
APOBR	7.535	7.838856	7.590078	7.08758	7.770169	7.783665	7.269033	8.075386	7.935438	6.974867	7.706669	7.585126	7.465797	7.064853	7.387571	7.732166	7.267962	7.173602	7.201763	7.336021	7.364014
CD19	7.500624	8.329526	8.214893	8.024782	8.10442	7.953113	8.581789	7.68474	7.743826	8.202144	7.765516	8.417151	7.928721	8.247749	8.289561	8.318874	8.352394	8.099611	8.316734	8.634181	8.365952
NFATC2IP	8.482082	8.692429	8.56929	8.666981	8.694996	8.581499	8.645025	8.145573	8.689945	9.1397	8.931081	9.351596	9.072083	9.185711	9.445506	9.107866	9.20421	9.111101	9.249271	9.285766	9.185644
SPNS1	7.914971	8.325846	8.226188	8.015692	8.182528	7.826833	8.147266	8.156771	8.306139	8.861263	8.704065	9.207872	8.943165	8.789015	8.960182	8.765334	8.909207	8.964968	8.7762	8.95559	8.889549
LAT	8.533478	8.930355	9.272534	8.971032	8.923656	8.83207	8.641286	8.524454	8.862464	9.792924	9.333279	9.419049	9.822181	10.057073	9.930881	9.87521	9.695178	9.565069	9.53261	9.233434	10.068699
SNX29P2	7.357092	7.076438	7.43559	7.019518	7.495876	7.298743	7.606171	8.187561	8.130231	7.875306	7.913107	8.175314	8.084322	7.74827	8.442024	8.140508	8.068104	8.0222	7.993999	8.347226	8.059868
SPN	8.031781	8.717631	8.338494	7.844995	8.102512	8.330145	8.351698	7.424305	8.406355	8.83671	8.559302	9.142021	8.780137	8.6021	9.11967	8.783199	8.812011	8.786511	8.745055	8.9955	9.024576
ZG16	7.009607	6.099169	6.159945	6.521067	6.084	6.245899	6.275315	6.381111	6.127436	6.195579	6.389942	5.420095	5.536091	5.963778	6.203757	5.825285	6.439716	6.002495	5.956201	5.710438	5.867842
KIF22	9.540217	9.382079	9.293262	9.243978	9.403078	9.015573	10.073921	9.833382	9.54367	8.125501	8.514927	8.130353	8.61947	8.157971	8.594993	8.471006	7.995367	8.930764	8.371796	8.311717	8.241676
PAGR1	8.631523	8.814518	8.819444	8.870011	8.625825	8.65931	8.807292	8.389711	8.668729	8.120913	7.961815	7.810989	8.038322	8.335145	7.794977	7.786919	8.079476	8.01371	8.013923	8.081299	7.724219
CORO1A	11.237786	11.723163	11.451376	11.024289	11.306721	11.092507	11.592986	11.348332	11.545611	12.960338	13.134508	13.225909	13.109489	12.990095	12.987547	12.943024	12.935466	12.829475	12.860108	12.823732	13.081357
ITGAL	9.244571	9.884901	9.626339	9.192693	9.510999	9.781328	9.70925	9.076629	10.060725	9.854003	9.829785	10.230966	10.013066	9.721967	10.258573	10.140011	9.948031	9.875943	9.851547	10.195274	10.031444
ZNF646	7.310663	7.405814	7.55571	7.286983	7.371421	7.602218	7.627043	7.609643	7.600146	7.962288	8.292486	8.344265	8.241126	8.113653	8.106459	8.311499	8.146544	8.142669	8.135019	8.328677	8.322528
TRIM72	7.83467	7.175783	7.34302	7.279072	7.409495	7.457478	7.702624	8.081268	7.277655	6.522906	6.670079	6.864544	6.998206	6.895206	6.933863	6.615235	6.860985	7.027997	6.797446	6.824276	6.63358
ITGAM	9.213746	9.531448	9.303053	8.55954	9.09215	9.392018	9.213708	9.601178	10.258726	9.104867	10.172136	9.840823	9.602254	9.089794	9.813008	9.727596	9.172349	9.500737	9.546828	9.76033	9.633211
ITGAX	10.373035	9.6399	9.712552	8.934756	10.032398	10.431963	9.725148	10.250789	10.908175	10.599667	11.040912	10.776041	10.706681	10.35659	10.671431	10.744253	10.754323	10.537458	10.781922	10.614147	10.51442
AHSP	7.292887	7.724156	7.346998	7.361818	8.226367	6.765912	8.105778	7.079269	6.87415	8.799418	9.755462	8.189748	11.242658	8.901311	8.811999	10.033599	8.688943	9.222943	9.038766	9.015826	9.021265
CLUHP3	7.384838	7.505623	7.350559	7.574961	6.701525	7.365932	7.252751	7.337264	7.443987	8.195278	8.045347	7.933699	8.30277	8.477718	8.423952	8.484833	8.165755	8.27042	8.21306	8.048738	8.059979
ZNF267	8.59665	8.28584	7.69725	7.326729	8.680318	9.340234	7.922779	7.82705	8.074635	7.729765	7.756939	7.276187	8.776203	8.918367	7.50259	8.34065	7.846743	7.254188	7.684847	8.17902	8.119528
ADCY7	9.128783	9.46463	9.023163	9.058744	9.020064	8.895221	9.272579	8.976326	9.424019	9.735413	9.343774	10.160069	9.869196	9.409268	9.705506	9.697339	9.495544	9.511498	9.493375	9.851849	9.561867
NOD2	7.543302	8.104832	7.576318	7.569123	7.620272	7.857915	7.444182	8.166696	8.162164	8.345671	9.351949	9.401424	8.525507	8.622548	8.607842	8.837536	8.598117	8.564659	8.843737	8.840362	8.372253
CYLD	10.038383	9.954863	10.266132	10.009879	10.035157	10.572102	9.901411	9.626558	10.028423	9.296783	9.104169	9.189147	9.285077	9.421438	9.149905	9.407461	9.31812	9.028692	9.126025	9.225299	9.302294
RBL2	10.121407	10.350588	10.827468	10.223413	10.328184	10.876805	10.070862	9.883516	10.677645	9.661097	9.375375	9.365655	9.452408	9.741974	9.765496	9.5502	9.877903	9.367704	9.771305	9.557198	9.488409
LPCAT2	9.403165	9.56718	9.872675	8.382143	10.132487	10.104944	9.370424	9.641437	10.01707	9.76228	10.651641	10.525119	10.299498	9.408257	10.118885	10.076553	9.975565	9.887687	10.465261	9.739784	10.249764
MT2A	9.599507	10.159776	9.022735	9.420928	9.398439	8.885771	9.183149	8.820623	9.599753	11.029211	10.926378	12.525792	11.702721	11.068207	11.104012	11.06902	10.926071	11.013076	11.005965	11.183698	11.359149
MT1M	5.961682	5.910685	5.721509	6.16696	5.887051	5.665147	6.290566	6.094252	5.753194	6.825487	6.925495	7.057432	6.280457	6.545116	6.422714	6.409771	6.378077	6.291185	5.928446	6.282237	6.187977
MT1L	8.686164	8.483475	8.307551	8.546115	8.287048	8.33951	8.314068	8.48825	8.763962	9.223621	9.140971	9.53633	9.131043	9.091061	9.00645	8.993515	9.090776	9.162355	9.013051	8.926991	8.874865
MT1E	7.365032	7.651623	7.40856	7.880061	7.733447	7.357944	7.749969	7.68859	7.664965	8.090207	8.215554	8.582517	8.594312	8.492622	8.200522	8.211495	8.37121	8.668428	8.241151	8.024623	7.923308
MT1JP	7.001719	6.548512	6.457809	6.84739	6.365935	6.429053	6.52838	6.75425	6.746701	7.646385	7.36717	7.761774	7.265429	7.254189	7.074479	7.4069	7.38028	7.252619	6.973281	7.063629	7.140484
MT1DP	8.004758	7.813604	7.953748	8.365214	7.931185	7.872231	7.91269	8.266636	8.013429	8.997909	8.842871	9.170703	8.762817	8.471524	8.725971	8.479411	8.752982	8.750755	8.571876	8.633728	8.527108
MT1F	8.574641	8.528918	8.087911	8.088107	7.965799	7.772596	8.472661	8.501221	8.315441	9.259809	9.268121	9.850113	10.261855	10.41234	9.719065	9.930781	9.709195	9.498702	9.606065	9.757909	9.269484
MT1H	6.94837	6.729186	6.340659	6.96564	6.721774	6.316006	6.422137	6.875163	7.002027	8.013125	7.561094	8.429322	7.432968	7.683481	7.228447	7.137063	7.570622	7.275577	7.309605	7.053081	7.04282
MT1X	7.557984	7.632591	6.829757	7.227833	7.089309	6.672993	7.216523	7.160632	7.17823	7.674601	7.718407	7.846533	8.374413	8.361023	8.050712	8.086609	7.927333	7.987968	8.122979	7.97872	8.363519
NLRC5	8.480593	8.869771	8.917649	8.624057	8.745041	8.993119	8.782045	8.420862	9.119987	9.156032	9.094975	9.849367	9.243568	8.983955	9.430009	9.407103	9.161153	9.088839	9.080949	9.324014	9.277303
CPNE2	7.631429	7.799731	7.954425	7.768249	7.966269	7.841706	7.808465	8.160651	8.010212	8.287726	9.117802	8.657663	8.718881	8.449455	8.768048	8.7884	8.677065	8.36805	8.73186	8.498984	8.725252
ADGRG5	7.930063	7.68073	7.879836	7.781585	7.744346	7.777238	8.310664	8.167632	8.172087	8.452041	8.465145	8.856285	8.659945	8.271867	8.799295	8.38956	8.780118	8.46226	8.338593	8.464416	8.976793
ADGRG1	7.149506	7.869387	7.171338	7.212361	7.106602	7.624898	7.97058	7.12006	8.233574	8.504816	8.548976	9.006786	9.013289	8.20923	9.332054	8.52007	8.261625	8.451489	8.524443	8.559547	8.938553
ADGRG3	9.040614	8.280719	8.703993	8.09028	8.707686	8.951173	9.051547	9.640939	9.552614	9.616785	10.535975	9.949077	10.17291	9.645378	9.758655	9.440069	9.738983	9.656032	9.614962	9.538246	9.51841
BEAN1	7.927996	6.842202	7.317006	7.644795	7.030653	7.177626	7.348053	8.066373	7.399419	7.731658	8.10334	7.944933	7.500021	7.810988	7.878297	7.740441	7.999878	8.051576	7.886697	7.637476	7.764945
CMTM2	8.034316	7.204453	7.153164	7.257924	7.329079	7.407978	7.298036	8.14021	7.286519	7.925285	8.476839	7.558503	8.05875	7.88623	7.571718	8.241643	7.814393	7.427666	7.689586	7.823089	7.730957
CMTM3	8.718221	8.511915	8.383873	8.123904	8.554886	8.286411	8.621897	8.41608	8.714591	9.332017	9.539373	9.632036	9.665145	9.307855	9.711352	9.670017	9.651782	9.460784	9.478568	9.556702	9.456377
PDP2	6.648118	6.70271	6.770207	6.760155	6.623747	6.778288	6.557856	6.26207	6.736381	6.981453	7.137002	7.190241	7.456391	7.46881	7.233858	7.361237	7.033056	7.001146	7.309061	7.136621	7.420934
E2F4	7.874414	8.28581	8.185695	7.954212	8.224515	7.943951	8.076303	8.028578	8.188816	8.560828	8.567487	8.646217	8.995117	8.649749	8.688272	8.836212	8.2417	8.658728	8.627651	8.520398	8.76099
TMEM208	7.881169	7.842641	7.901233	7.833589	7.832734	7.508013	7.713139	7.722712	7.8691	8.616039	8.314263	8.500965	8.707616	8.764066	8.603786	8.744722	8.511521	8.450647	8.693135	8.847626	8.651321
RIPOR1	7.175653	7.500711	7.442287	6.991781	7.227206	7.383925	7.199683	7.335374	7.505313	8.008662	7.949549	8.190159	7.735746	7.793814	8.045902	8.274464	7.841449	7.796987	8.030401	7.911743	8.09886
DUS2	7.691303	7.580422	7.693259	7.604983	7.533038	7.696745	7.920961	7.215056	7.904955	8.09207	8.137947	8.210768	8.201179	8.250772	8.387002	8.763897	8.13361	8.259686	8.406648	8.725251	8.607392
UTP4	8.104152	9.241727	8.794105	8.533439	8.657279	8.817854	8.800076	8.065471	8.706319	8.888152	8.650845	8.828017	9.027519	9.32178	9.075215	8.877929	9.051517	8.904816	9.066379	8.859612	9.049474
PDPR	8.775682	9.376777	9.086098	9.213598	9.058048	8.804826	8.650953	7.890977	9.485395	9.810448	9.183074	9.033378	8.866626	9.464093	9.079039	9.580225	9.508292	9.739021	10.358916	9.621707	9.754067
HP	5.322483	5.385648	5.480816	5.179405	5.258269	5.075601	4.92195	6.201307	5.115118	5.393922	6.39049	5.256892	5.540229	5.606546	5.594279	5.948944	4.924114	5.587713	6.272912	6.016858	5.233359
HPR	6.14222	6.005898	6.176046	6.567978	5.648222	5.250735	5.499337	6.198827	6.01545	6.11788	6.506058	6.227288	6.142862	6.326472	6.60965	6.339288	6.501725	6.506443	6.505174	6.365597	6.127661
ZFP1	6.957835	7.350815	7.168309	7.38919	7.254973	7.145781	7.211159	6.805293	6.715896	6.735452	6.539262	6.591152	7.146288	7.019188	6.56495	6.529282	6.361532	6.419737	6.678272	6.833966	6.772129
GABARAPL2	10.087582	9.948893	9.881703	9.728201	10.27757	9.641632	10.172539	9.764895	9.603858	10.083244	10.448373	10.049025	10.668395	10.165931	10.247666	10.812809	10.127581	10.370547	10.407447	10.584162	10.515277
ATMIN	8.392598	8.518613	8.305617	8.268897	8.506218	8.259091	8.607138	8.207943	8.35646	8.982244	8.684134	8.9631	9.540776	9.464974	8.910217	9.319568	8.914867	8.982002	9.353433	9.088655	9.2285
CMIP	8.575381	8.846966	9.024184	8.207734	8.681975	9.015494	8.604858	8.742037	9.394094	9.239853	9.798142	9.771913	9.178738	8.759412	9.303326	9.401276	9.143901	9.151171	9.314562	9.39442	9.554515
HSBP1	8.182612	8.289885	8.188527	8.070214	8.377138	8.171336	8.111422	7.831971	8.283038	7.192219	7.177229	6.993036	8.118162	7.875076	7.47362	7.481336	7.257156	7.090384	7.397236	7.662228	7.819555
CRISPLD2	7.790833	8.011738	7.254037	7.010705	7.291569	7.669343	7.631788	7.808826	8.110548	7.13028	8.878861	7.351479	7.470451	7.085949	7.189448	7.684035	7.435815	7.260941	7.795122	7.695186	7.579144
KIAA0513	8.562275	8.447209	8.572772	7.739307	8.611489	8.274964	8.398181	8.287672	8.755374	8.45696	9.314485	9.229686	9.143647	8.402887	8.803681	9.154235	8.685143	8.781647	8.88654	9.02371	8.64838
COX4I1	8.94806	8.949976	8.926879	8.635683	8.492967	8.801729	8.5404	8.582522	8.373688	9.165062	9.036406	8.991823	9.54934	9.724409	9.347631	9.745634	9.261623	9.148357	9.429035	9.554167	9.061433
IRF8	9.614987	10.242017	10.154908	9.921627	10.11312	9.703127	10.350812	9.653432	9.992922	9.550478	9.094333	10.110013	9.815152	9.745864	9.876466	9.920275	10.038421	9.887029	10.224529	10.219092	9.884147
CDK10	6.972234	7.392593	7.111525	7.080759	7.380673	7.362705	7.504868	6.939996	7.556426	7.780116	7.619296	7.955554	8.014179	8.007404	8.104247	7.565841	7.944756	7.875053	7.807423	8.044175	8.030722
NPRL3	8.497633	10.974372	9.585198	9.159159	11.066383	9.202628	9.932743	9.315969	10.273676	9.871038	10.341456	10.26798	9.935119	9.094773	9.991097	9.795841	10.154088	9.697137	9.743957	9.511118	10.097856
MRPL28	7.740889	7.79872	7.296367	7.017766	7.042502	7.06075	7.687647	7.59794	7.522703	8.006312	8.510498	8.296732	8.837985	8.459594	8.390243	8.717936	8.311663	8.332316	8.587519	8.657548	8.575746
PGAP6	8.602338	8.647907	8.207727	7.977725	8.704459	8.132317	8.549244	8.498619	8.400883	9.359946	9.549555	9.212898	9.226862	9.380451	9.40993	9.479996	9.40993	9.28974	9.474241	9.512794	9.651195
JMJD8	7.763939	7.99144	7.930328	7.484533	7.878783	7.349606	7.937104	8.057024	7.773026	8.877195	8.499606	8.853558	8.742811	8.675291	8.806269	8.734915	8.664955	8.591311	8.59184	8.523763	8.635563
LMF1	7.697423	8.071405	7.988316	7.927229	8.218172	7.630364	8.0408	7.857118	7.847493	8.984939	8.722441	9.039032	8.957514	9.070168	8.903357	8.85068	8.849656	8.797582	8.877723	8.902704	8.983784
SSTR5-AS1	7.4286	7.47352	7.739087	5.790438	6.963955	4.838024	4.795282	7.702124	7.168412	5.848595	5.997902	5.167927	6.290632	4.195621	5.361802	4.668815	5.263735	6.385379	6.17892	5.1515	5.502735
CLCN7	7.354907	7.936421	7.735231	7.480973	7.55033	7.547363	7.429939	7.521268	7.69834	7.932243	8.337693	9.166361	8.427744	8.350727	8.602407	8.59869	8.262467	8.478542	8.599801	8.535522	8.503561
HAGH	8.7875	9.205924	8.798934	8.684713	9.359497	8.645585	9.210264	8.533166	8.588649	9.260817	9.856764	9.449255	10.105906	9.323959	9.689794	9.881565	9.625892	9.805631	9.688547	9.658532	9.497646
MSRB1	9.862532	9.268684	8.855688	8.256919	9.290875	9.048999	9.059903	9.663866	9.378404	9.527204	10.426208	10.145971	10.291804	9.639433	9.931548	10.355989	9.685434	9.754191	9.615635	9.846236	10.017666
SNORD60	8.13177	8.187106	7.499507	7.204789	7.693116	7.171213	7.98469	7.304414	5.884885	5.506884	5.618385	5.256707	6.210196	7.433434	5.690844	6.085456	5.208238	6.570894	5.927534	6.299817	5.853912
ELOB	8.2871	8.192586	8.217363	8.15612	8.248123	7.785256	8.450402	8.335046	7.865667	7.922923	8.150215	7.826625	8.612246	8.433132	8.149468	8.288034	7.895912	8.141908	7.870266	8.058439	8.141767
CLDN6	5.94562	5.588784	5.697875	5.82552	5.545533	5.356378	5.999006	6.157787	5.698611	5.538244	5.755325	5.661467	5.510326	5.218522	5.406971	5.430146	5.295976	5.713742	5.448287	5.159876	5.029982
MEFV	9.154445	9.107099	8.960238	8.308195	9.102637	9.00912	8.724716	9.283294	9.631623	8.236034	9.273444	9.403087	8.664928	8.187678	8.68334	8.898825	8.460841	8.560154	8.582927	8.667617	8.678995
TIGD7	6.32989	6.260755	6.050999	6.607437	6.429302	6.723632	6.451458	6.406909	6.08527	5.992973	6.103287	5.806509	6.176154	6.449277	5.525521	6.000731	6.029596	5.998646	6.227519	5.874907	5.746675
ZNF597	6.719657	7.147468	7.127286	7.063993	7.249402	7.104924	6.948523	6.873072	7.233419	7.659923	7.32588	7.530965	7.978632	7.844469	7.576652	7.823252	7.643856	7.480518	7.893522	7.64292	7.970522
UBALD1	8.019042	7.859234	8.018297	8.483259	7.893392	7.769927	8.077173	8.251649	8.116692	8.612396	9.078942	8.727425	9.276428	8.580226	8.838249	8.773258	8.549837	8.650488	8.389494	8.291925	8.617895
USP7	9.784733	9.966526	10.150189	9.900658	10.003306	10.462215	9.884588	9.731088	10.108918	9.047997	8.781217	8.947075	8.933412	8.937517	9.016095	9.109511	8.994928	8.92863	9.104475	9.236724	9.106387
DEXI	6.660763	7.672017	7.669318	7.449388	7.641026	6.694307	7.400541	7.260953	7.148746	7.644521	7.305025	7.841929	7.814445	7.818429	7.305518	7.798868	7.341692	7.568657	7.869423	8.174133	7.919995
ZC3H7A	8.697687	8.916937	9.007186	8.624178	8.992791	9.45431	8.664459	8.302469	9.155648	8.040934	8.087871	7.969799	7.844618	8.238114	7.90502	8.220643	8.090005	7.998215	8.142999	8.398909	8.132674
GSPT1	10.306236	11.057507	10.889236	10.979015	11.601418	11.046146	11.028812	10.761727	10.837671	10.432096	10.581523	10.182227	11.068819	9.833068	10.420296	10.953304	10.20723	10.484866	10.406124	10.651663	10.597056
CPPED1	10.874547	10.520422	11.188454	10.331477	10.956715	11.231596	10.796136	11.24555	11.261227	10.42896	11.508528	11.190128	10.724459	10.26093	11.046453	11.391672	10.893491	10.889951	10.895498	10.973578	10.852796
PLA2G10	5.208563	4.823543	5.699435	5.368928	5.064428	5.7163	5.566433	4.785033	5.014433	5.045403	4.958903	4.834291	4.870737	5.322652	4.803638	5.166234	4.564859	4.834638	4.734349	4.865575	4.826173
NTAN1	7.460211	8.27036	7.397679	7.562971	8.077318	7.529227	7.524118	7.487425	7.279005	7.03082	6.813467	6.657408	7.747293	7.139141	6.909546	7.517872	6.894304	6.93432	7.40426	7.195298	7.006094
MARF1	10.394207	10.859511	11.180822	10.601633	10.933705	11.340675	10.796793	10.782854	11.232395	10.213085	10.747111	10.599851	10.081138	10.126662	10.365067	10.472342	10.445133	10.416228	10.426308	10.234273	10.656747
CEP20	7.502665	7.724029	7.113825	7.274915	7.797611	7.890836	7.374118	6.589637	7.385398	8.06984	7.565927	7.619725	8.442815	8.343037	7.764711	8.273817	8.015458	7.996939	8.178715	8.281221	8.152862
LYRM2	7.365611	8.172755	6.641341	7.847929	7.135671	7.784486	7.47004	6.123854	6.911524	7.867393	7.335605	7.297967	8.858362	8.983967	7.827585	8.186762	7.566116	7.462468	7.645366	7.93729	7.960574
RPS15A	11.08984	10.387829	9.797624	10.519746	10.330751	10.702887	10.357678	10.046286	9.699715	10.355508	9.815879	9.286077	10.841486	11.993638	10.34893	10.849428	10.163127	10.187522	10.300945	10.575417	10.081034
KNOP1	6.814597	7.566914	7.280607	7.298898	7.063864	7.139109	6.808622	6.93212	6.970071	6.355637	6.07345	6.53363	6.559188	6.298686	6.472936	6.405602	6.440819	6.424225	6.787495	6.579659	6.42346
THUMPD1	8.022847	8.058107	8.180132	8.111308	8.493474	8.55356	8.138975	7.629657	8.008635	7.017218	7.161817	7.139198	7.489448	7.634094	7.136458	7.340976	7.27227	7.093062	7.370039	7.516442	7.370371
IGSF6	10.112849	9.469103	9.436189	8.615723	9.555365	9.879598	8.965514	9.598171	9.754868	10.853798	11.638075	11.303177	11.423593	11.018482	11.277966	11.390279	11.088747	10.992468	11.288506	10.7478	11.222018
GGA2	8.507734	9.159472	9.197109	9.007371	8.930116	9.085462	9.291429	8.407882	9.019404	9.178744	8.59778	9.31391	8.847933	9.362032	9.276827	9.081154	9.130975	9.120009	9.438779	9.581856	9.301248
NDUFAB1	7.391357	7.873023	7.225276	7.404794	7.547716	7.589421	7.319376	6.921612	7.382485	7.086863	6.67241	6.631604	7.282748	7.179607	7.009957	7.072177	6.971487	6.473723	6.970833	7.194413	6.875656
SULT1A2	7.041771	7.187257	6.824919	6.536009	6.776328	7.50217	6.949721	7.490069	7.155611	7.406537	7.572808	7.908283	7.549895	7.540323	7.717953	7.818851	7.617339	7.710225	7.700089	7.735119	7.653464
KCTD13	7.189949	7.603702	7.651646	7.299521	7.313303	7.561458	7.478201	7.28092	7.735684	8.399498	8.539228	8.316427	8.381546	8.362499	8.432129	8.495125	8.41574	8.275541	8.499011	8.067335	8.452629
GDPD3	6.372954	6.246392	6.603034	6.109532	6.230758	6.548668	5.899459	6.238865	6.465671	6.823895	7.265144	7.032795	6.995008	6.863046	7.214355	7.391525	6.743827	7.095654	6.558362	7.070113	7.31253
MAPK3	8.660444	8.526743	8.665433	7.985873	8.490671	8.37048	8.319288	9.17524	8.865636	9.466668	9.874911	9.587578	9.474436	9.042125	9.437493	9.662933	9.570244	9.336448	9.421634	9.38602	9.507869
SEPTIN1	9.148483	9.489465	9.678088	9.382775	9.352697	9.331825	9.583033	9.296216	9.409925	10.122737	9.565831	9.847257	9.94996	10.229845	10.010635	10.083763	10.010927	9.87777	9.926312	9.829432	9.96185
VKORC1	8.782911	8.95261	8.91743	8.772893	8.790305	8.635395	8.846982	8.911719	8.892331	9.682527	9.528155	9.354736	9.970321	9.796422	9.667272	9.915159	9.385642	9.618828	9.472539	9.495933	9.720928
PYCARD	8.415145	8.560703	8.239098	7.725046	8.28051	7.887361	8.391853	8.619012	8.27695	8.85675	9.468721	9.311339	9.749972	9.095981	9.312108	9.653041	9.019581	9.065248	9.127397	9.367314	9.350558
VN1R3	5.517294	5.490415	5.733631	6.254376	5.503953	5.238511	5.809615	5.687336	5.537236	5.589816	5.811395	5.390784	4.8122	5.471585	5.078006	4.703574	5.42216	5.454548	5.294733	5.074747	5.466221
UBE2MP1	7.259226	7.513363	7.245459	6.755182	7.520782	6.994421	7.033632	7.012051	7.173863	6.114306	6.292263	6.789806	6.713825	6.472567	6.293317	6.612595	6.35543	6.015791	6.265057	6.480161	6.418478
DNAJA2	7.983781	8.170778	8.128031	8.018986	8.375417	8.574308	7.919113	7.565459	8.203086	6.671675	6.790423	6.481487	7.476415	7.445759	6.894902	7.310675	6.727989	6.450848	6.791095	7.114629	6.912022
AKTIP	8.642533	8.513008	8.730126	8.906835	8.798599	9.291096	8.757737	8.148606	9.039638	8.493909	8.197191	7.812741	8.511803	8.699411	8.072851	8.664411	7.759017	8.00488	8.096357	8.542508	8.79807
CES1	7.944321	8.810124	7.467644	7.677721	7.727303	7.029174	6.636983	8.261776	7.998543	7.02944	7.811209	7.791331	7.50314	7.389916	7.159333	7.810276	7.546879	7.764761	7.960161	7.805302	7.315775
NUDT21	9.992028	10.266464	10.028335	9.987501	10.071649	10.293971	9.971536	9.227633	9.958406	9.244416	8.7577	9.058989	9.471655	9.696211	8.860734	9.262294	9.140098	9.126027	9.390494	9.441849	9.508859
MT1G	7.367699	7.451887	7.192268	7.346424	7.26708	6.979754	7.226952	7.636416	7.267961	8.400753	8.425024	9.171663	8.538266	8.295742	8.134577	8.218229	8.468331	8.468648	8.365236	8.312165	8.391563
CFAP20	7.704817	8.109174	7.943987	7.719543	7.677193	7.925689	7.768834	7.2382	8.011029	8.051317	8.056278	8.226248	8.645671	8.699241	8.470547	8.666723	8.265419	8.152974	8.404384	8.456551	8.392739
CSNK2A2	8.747897	9.207658	9.032826	8.768908	8.811283	9.019291	8.902591	8.458535	8.999571	9.656568	9.226521	9.648345	9.534097	9.723657	9.496233	9.792653	9.625788	9.475536	9.815621	9.806759	9.693097
SNORA46	7.611026	8.045619	7.519799	6.676713	7.592392	7.817433	7.537065	6.792509	7.702587	5.277569	5.229417	5.956454	5.263741	5.453847	5.445771	5.709918	5.386689	5.283023	5.392516	5.773503	5.739411
GOT2	7.905798	8.395245	8.399298	8.239451	8.279153	8.105036	8.312822	8.185569	8.426733	8.679438	8.464634	8.809581	8.740508	8.959258	8.998865	8.616687	9.070511	8.836316	8.93156	8.489457	8.702822
NAE1	7.436767	7.235262	7.425838	7.021926	7.189538	8.269737	7.239071	6.519654	7.041948	6.890098	6.296521	6.484897	7.402263	7.854884	7.031232	7.271164	7.04699	6.80552	7.194552	7.200092	7.273502
TPPP3	7.427184	7.556058	7.417871	7.516726	7.327951	7.144682	7.269123	7.567341	7.22571	7.88121	7.90753	8.411647	8.628739	7.764005	8.178413	8.432558	7.949136	8.195055	8.415085	8.388422	7.548151
ATP6V0D1	9.103405	9.80317	9.632095	8.586795	9.64228	9.264256	9.110674	9.485414	9.738371	10.525863	11.300413	11.155337	10.830818	10.40909	11.093646	10.982854	10.864666	10.836635	10.953417	10.789734	10.99796
RANBP10	8.301971	8.958845	9.014114	8.502177	9.468087	8.499178	9.050738	8.270979	8.677985	9.464958	9.750855	9.283777	9.876131	9.016545	9.639069	9.54602	9.542573	9.575936	9.415353	9.047042	9.688352
PSMB10	8.449156	8.408895	7.952828	7.78065	7.915499	8.034393	8.278925	8.087756	8.191825	8.621677	9.036915	9.197844	9.03967	8.763619	9.075443	8.794802	8.937935	8.416852	8.627347	8.797708	8.791638
SMPD3	7.207201	6.705979	7.614944	6.841387	7.257889	6.945902	6.818869	7.216452	6.939193	6.948835	7.821025	8.461589	7.908463	7.128615	7.459778	7.88251	7.580352	7.781443	7.716561	7.549225	7.957306
NOB1	6.467682	7.268542	7.235721	6.606503	6.907167	7.011457	7.268027	6.982548	6.835144	7.718351	7.135845	7.72836	8.104578	7.887062	7.824305	8.11548	7.844515	7.503126	8.069183	7.969988	7.979501
PDXDC2P-NPIPB14P	8.293595	8.495826	8.588	8.314292	8.242015	8.637469	8.485697	7.73504	8.564139	8.942302	8.286925	8.895623	8.324234	8.381322	8.632428	8.963769	8.514904	8.416716	8.751017	8.838174	9.300844
ST3GAL2	8.248367	8.656332	8.370086	8.256112	8.594677	8.110014	8.227204	8.773374	8.55238	9.05193	9.40465	9.680768	9.400647	9.102952	9.258916	9.483208	9.262109	9.164419	9.244483	9.315235	9.325278
PHLPP2	6.224192	6.794234	6.201228	6.429856	6.633029	6.749528	6.492339	6.079101	6.316817	7.176124	7.191507	6.866817	7.177267	6.958916	7.140854	6.948902	6.856142	6.813984	6.925174	7.179235	7.241999
TMEM170A	8.762793	8.728388	8.928186	8.865444	8.931179	8.727834	9.204405	8.612118	8.849302	9.811401	9.536369	9.560526	9.867061	9.789423	9.615792	9.623491	9.559032	9.697609	9.64145	9.84304	9.6777
CMC2	7.942191	8.067377	7.630414	7.412483	7.662758	8.127243	7.796592	7.434665	7.580016	8.513327	7.902405	7.857261	8.789835	9.135138	8.210525	8.455615	8.031898	7.960825	8.241589	8.229036	8.132049
MPHOSPH6	6.147738	7.037876	7.003221	6.893487	7.35732	7.582093	7.078541	6.592557	7.027365	6.312594	5.506602	5.594196	6.715256	6.246267	6.016937	6.564251	5.687905	5.451474	5.866609	6.396715	6.70317
LINC00917	5.088788	5.181333	4.387789	4.675292	5.424702	4.588058	5.616505	5.37906	4.724659	5.295989	5.331381	5.148017	5.094663	4.93443	6.076633	5.276525	5.808866	5.080357	5.560435	4.92694	5.497358
CYBA	8.730154	9.028115	8.90921	8.279466	8.464176	8.204868	9.153929	8.817681	8.654159	8.920197	9.108128	9.228582	9.319855	8.990714	9.202738	9.106345	8.869378	8.992965	9.073693	9.357737	9.152365
TIMM22	7.892648	8.153119	8.389809	8.216142	8.316809	8.095135	8.04456	8.133473	8.345672	9.063561	8.778777	8.765873	9.135627	9.257441	9.015643	8.950212	8.879608	8.849345	8.96725	8.743803	9.030735
PAFAH1B1	9.68795	9.786155	9.829792	9.619427	9.757713	10.251906	9.558851	9.386465	9.965361	8.907088	8.917095	8.83219	8.935721	8.857054	8.991456	9.115235	8.73624	8.619827	9.028371	9.114118	9.097071
OR1A2	6.139302	5.635685	5.332941	5.511021	4.722392	5.111247	5.250039	6.022057	5.329806	6.137962	5.852388	5.734934	5.169149	5.7085	5.963191	5.23223	5.988438	5.865139	5.799703	5.416516	5.398395
EMC6	7.674938	7.696776	7.341528	7.036015	7.121942	7.204281	7.646681	7.119994	7.090968	6.222771	6.435843	6.191172	6.975914	6.932578	6.434059	6.656048	6.727176	6.690004	6.53467	6.917069	6.761788
ARRB2	10.285654	10.161398	10.119671	9.375614	10.217113	9.833397	9.786719	10.374209	10.577722	10.846749	11.546366	11.309714	11.331799	10.761177	11.131251	11.204573	11.040061	11.051051	11.051869	11.071153	11.117843
PSMB6	8.235557	8.574839	8.010093	7.879796	8.112602	8.156822	8.192442	8.177553	7.906978	9.262152	9.019401	9.290128	10.013855	9.668632	9.68331	9.636158	9.154742	9.624351	9.720515	9.706072	9.266706
GP1BA	6.709118	6.840299	7.259058	6.927506	7.103402	6.972355	6.412651	7.2812	7.166694	7.645174	7.946635	7.600423	7.33755	6.347205	7.35858	7.366076	7.224653	7.378298	7.533936	7.226199	7.674627
RABEP1	8.720799	8.940506	9.041805	9.168454	8.941591	9.537407	9.164183	8.664395	8.958014	8.442775	7.9465	8.303269	8.581713	9.10337	8.431652	8.53707	8.376025	8.145224	8.390606	8.823849	8.708818
MIS12	7.505943	7.693306	7.476028	7.639271	7.439163	7.919204	7.260195	6.91207	7.187285	7.211783	6.316878	6.584813	7.641069	7.681743	7.134878	7.216293	7.073911	6.541594	6.985488	7.276259	7.174452
TXNDC17	6.579881	6.59182	6.540792	6.609681	6.583063	6.773101	6.622273	6.187497	6.42596	5.743942	5.798877	5.96869	6.403615	6.442704	6.130306	6.098025	5.974856	5.984239	6.078638	6.13193	6.18473
XAF1	9.429997	11.162924	9.51782	9.531359	10.106967	10.375153	9.417005	8.806386	9.669386	9.299911	9.263756	11.643613	9.874025	9.491552	9.660032	9.580244	9.915116	9.549948	9.589584	9.32981	10.258255
ELP5	7.704604	8.435239	8.121573	7.967001	8.073796	8.042712	8.155186	7.702665	8.019469	8.796163	8.35764	8.561782	8.913816	8.97782	8.671237	8.794445	8.849235	8.655898	8.674252	8.434059	8.70786
SPEM2	6.89579	6.428214	6.919797	7.286301	6.527702	6.650222	6.805082	7.429978	6.842008	7.492054	7.29643	7.462308	7.133666	7.141802	7.326092	7.34195	7.608601	7.605687	7.305003	7.241114	7.290063
CD68	9.971579	10.632033	10.145442	9.646368	10.226689	9.465179	10.009697	10.481301	10.705153	10.610459	10.882592	11.576462	11.328882	10.459538	11.122173	10.98561	10.684561	10.997421	11.180871	11.002642	10.812058
MPDU1	8.530591	9.139166	8.177867	8.312168	8.804522	8.040238	8.879616	8.606611	8.398444	9.945046	9.288354	9.843629	10.150394	9.987051	9.886722	9.852946	9.702453	9.631588	9.993877	10.030505	9.717123
TMEM88	7.965052	7.651133	7.915789	7.913332	7.737367	8.047556	7.61308	8.15617	8.273069	8.6102	9.081739	8.712092	8.318057	8.049411	8.378963	8.370503	8.435996	8.399866	8.319101	8.240968	8.347159
ADPRM	6.855186	6.76884	7.421155	6.91798	6.348242	6.944906	6.428648	6.281687	5.74825	6.70273	6.181028	6.423187	7.089615	7.099164	6.538921	6.331631	5.959992	6.655784	6.8105	6.539806	7.136007
MAP2K4	9.24343	9.321344	9.41963	9.12246	9.567471	9.89548	9.210591	9.448529	9.630185	8.403433	8.801259	8.301789	8.580945	8.8489	8.238924	8.691143	8.236907	7.955137	8.435604	8.607688	8.702407
SNHG29	9.199588	9.168886	8.857421	9.072042	9.186513	9.145785	9.122547	8.694751	8.608959	8.695824	8.59364	8.557148	9.357421	9.671262	8.797898	9.191105	8.712631	9.00951	8.896744	9.225289	8.856004
SNORD49A	6.107488	6.2025	5.433493	5.495938	6.027565	6.160558	5.16435	4.509875	5.076679	5.00925	4.724555	5.176101	5.798537	5.671869	5.133148	5.907795	4.907492	5.155795	5.682191	5.977268	5.898507
USP32P1	7.412662	8.395861	8.289925	6.341153	7.525258	7.346424	6.387329	7.227514	7.139269	7.371817	7.412662	7.104451	6.848211	6.406018	6.238865	6.754957	6.369601	7.261663	7.494169	7.432774	6.157812
DRG2	7.746254	7.990803	7.587532	7.598306	7.740474	7.579386	7.855695	7.409943	7.880623	8.359196	8.074946	8.476583	8.660839	8.435519	8.496917	8.568407	8.339559	8.361513	8.557177	8.53097	8.576395
SMCR8	7.825012	8.201886	7.94889	7.196178	7.791122	7.631896	8.041514	7.767156	8.367963	8.486297	8.850109	8.894378	8.996963	8.694026	8.701287	8.792211	8.712354	8.671638	8.807673	8.736467	8.801739
FLJ36000	6.38968	6.004208	6.182625	7.300816	5.768113	5.761532	5.997353	6.690195	6.29811	6.312223	6.323746	6.451627	5.901772	6.310854	5.797844	5.723179	6.516495	6.403708	6.246199	5.982703	5.76273
KSR1	7.880021	7.921658	8.178241	7.80704	8.220181	8.17035	7.796035	7.942536	8.043759	8.430286	8.919224	9.324124	8.773681	8.48252	8.621838	8.931428	8.611192	8.655022	8.809386	8.54207	8.631487
LGALS9	6.355306	7.37976	6.242379	6.085798	6.453559	6.183469	6.996686	6.569084	6.843742	6.474515	7.100844	7.394123	7.776634	6.766073	6.856607	7.158523	7.096094	7.221571	7.12809	7.036372	7.649227
NLK	7.85618	8.259539	8.351875	7.792204	8.075296	8.298566	8.051463	7.587347	8.17037	8.629954	8.496961	8.695087	8.875137	8.926951	8.60644	8.701799	8.445088	8.363833	8.736197	8.764473	8.979539
TNFAIP1	7.263986	7.440919	7.437417	7.21391	7.086838	6.967975	7.644568	7.432479	7.139131	7.664966	8.128565	8.166855	8.327477	8.176571	8.374264	8.200987	8.169182	8.038112	8.14756	8.19199	8.206859
TMEM199	8.361777	8.440948	8.328838	8.252927	8.2483	8.133317	8.186458	8.057324	8.4793	8.862574	9.066613	9.176746	9.19713	9.102518	9.219413	9.227215	9.146718	9.159942	9.067787	9.398859	9.052162
RPS7P1	6.663966	6.030438	5.468826	5.861159	5.850231	6.211241	5.937262	5.653772	5.449728	5.574254	5.085187	4.712647	6.087108	7.228118	5.7343	5.778603	5.155176	5.711382	5.301998	5.61785	5.339649
SNORD4A	5.984338	6.945191	6.528639	6.05222	6.374856	6.742917	6.065293	5.934663	6.12744	7.58452	6.807803	7.36401	7.743273	8.052271	7.701355	7.961607	7.313085	7.667703	7.834618	8.027336	7.949403
SNORD42A	5.789225	6.121067	5.666827	5.742455	6.217568	6.532385	5.641191	5.279274	5.655774	6.549712	6.324061	6.181319	6.986829	7.415449	6.828093	7.145234	6.819989	6.766035	7.120433	7.15761	7.154116
SNORD4B	6.820259	6.978819	6.80412	7.304017	6.832574	7.38096	6.73954	5.873425	6.739916	8.166017	7.32052	7.555625	7.845574	8.236858	7.928545	7.514232	7.804472	7.83629	7.863502	7.989071	7.843087
ERAL1	6.998782	7.976431	7.805138	7.899779	7.980486	7.706807	7.783855	7.267896	7.865076	8.41638	8.177203	8.454162	8.664741	8.681991	8.488269	8.451493	8.30566	8.316351	8.53387	8.408743	8.69699
TAOK1	9.220297	9.511193	9.60714	9.336368	9.447101	9.992546	9.218543	8.936811	9.45215	8.693417	8.711709	8.614474	8.528171	8.662484	8.569911	8.75735	8.495755	8.411997	8.651869	9.122761	8.931691
NSRP1	7.314595	7.042663	7.292047	7.249934	7.300308	7.819283	7.052575	6.917143	7.055279	6.734938	6.579293	6.923737	7.376765	7.376391	7.222938	7.45557	6.859716	6.463728	7.246526	7.496355	7.106475
CPD	9.972416	9.433338	10.024579	8.84145	10.097618	10.193126	9.675939	10.105177	10.742578	9.339938	10.315285	9.22176	9.583578	8.824782	9.646876	9.722619	9.45515	9.235906	9.620613	9.471109	9.876343
SUZ12P1	9.710598	8.976007	8.482639	8.721496	9.389783	9.270614	9.290939	9.075494	8.951747	9.754873	9.9822	9.400689	10.068994	10.227565	9.931459	9.432836	10.164152	9.842507	9.845431	10.471809	10.248676
ATAD5	6.025767	6.968444	6.177283	6.466127	6.566606	6.904338	6.388367	5.474185	6.063431	5.999797	5.860199	5.807636	6.045431	6.164265	5.88741	6.177238	5.872754	5.686082	5.615304	6.144837	6.214556
ADAP2	7.361933	8.358371	7.689815	7.60165	7.781362	7.528299	7.619294	7.960499	8.078188	8.286895	8.218868	9.150981	8.96582	8.069611	8.697863	8.846976	8.330741	8.522604	8.718743	8.75023	8.408202
RNF135	7.834065	7.969918	7.160979	7.517944	7.755697	7.788308	7.095927	7.840134	7.895428	7.957036	8.700663	8.819571	8.594487	8.228025	8.60244	8.923387	8.321367	8.464288	8.701165	8.677827	8.335811
SUZ12	9.017988	9.518861	9.324695	8.955143	9.358515	9.771424	9.071221	8.412901	9.035056	8.82137	8.584904	8.687137	9.371825	9.442217	8.818709	9.323717	8.883315	8.68944	9.067196	9.34074	9.239691
LRRC37B	8.276066	8.459576	8.431322	8.368917	8.616811	9.156498	7.836038	7.721952	8.541073	8.788482	8.896565	8.632805	8.951695	9.335896	8.739719	8.885224	8.659472	8.733276	8.883952	8.84348	8.845907
CCL2	5.898214	5.687161	5.545302	5.797064	5.600959	5.349756	5.742802	5.863849	5.482366	6.089768	6.051832	8.675413	5.968127	5.801105	6.201054	5.702471	6.115838	6.189856	5.971721	5.642195	6.217255
CCL8	5.215018	4.970485	5.143827	5.260335	5.06088	5.057149	5.297886	5.525812	5.033065	5.341205	5.2778	6.333855	5.015742	5.315518	5.016457	4.977222	5.160001	5.330883	5.434762	4.873088	4.720885
ZNF830	7.180349	7.154092	7.020085	7.167669	7.229935	7.192333	6.756909	6.714772	6.939631	6.662381	6.437487	6.584377	7.149649	7.638503	6.782626	6.988694	6.719283	6.543489	6.829773	7.040261	6.490697
SLFN5	10.462342	11.091285	10.902713	10.809429	10.596401	10.779634	10.386947	10.121582	10.988955	10.530537	10.297201	10.577135	10.749343	10.861875	10.799977	10.521936	10.969389	10.919113	10.807968	10.845707	11.272345
SNORD7	6.888937	7.162261	7.556044	7.05811	7.305137	7.729079	7.380676	6.952826	7.369547	6.339638	6.573698	6.389249	6.749149	6.826747	6.662013	6.559368	6.165941	6.424122	6.458188	6.376913	6.596493
TAF15	9.986418	9.986426	10.068716	10.048273	10.117677	10.251713	9.994052	9.524486	10.301301	9.215932	9.056767	9.177503	8.799279	8.980897	9.305501	9.001932	9.329499	8.983683	9.098114	9.335837	9.130575
CCL4	6.42835	6.941751	6.086517	5.536428	5.745515	5.840985	6.48526	4.852316	6.693364	5.917475	5.988524	5.925148	6.367824	5.34636	6.057	5.576055	5.175991	5.877015	6.123439	5.67148	6.237753
GGNBP2	8.72534	8.646435	8.901184	8.857376	9.04287	9.397008	8.781013	8.324886	8.788963	7.623944	7.557011	7.583772	7.70359	7.841874	7.715371	7.825365	7.56003	7.393333	7.760442	8.100127	7.729963
MRM1	7.363791	7.167424	7.284133	7.111721	6.775327	7.053508	6.941902	7.421868	7.190786	8.109442	7.638252	7.934326	7.690436	8.008049	7.963458	7.78728	7.948651	8.016828	7.782158	7.966204	7.816137
MRPL45	9.099969	9.34766	9.368369	9.415518	9.365276	9.359973	8.867917	9.298382	9.147893	9.409513	8.729795	9.034565	9.700898	9.830743	9.308716	9.503142	9.255943	9.288852	9.439741	9.73293	9.111733
ARHGAP23	6.979665	6.451848	7.048816	7.774462	6.538465	6.902799	6.87587	7.811438	6.922168	7.535772	7.613856	7.398449	7.094154	7.182345	7.210539	7.193316	7.308878	7.44195	7.705498	7.078419	6.925172
PSMB3	9.893091	10.234508	9.921636	9.522962	9.676352	9.438425	10.126132	9.507555	9.636494	9.38112	9.444505	9.252743	9.853939	9.40667	9.574031	9.636212	9.111485	9.224353	9.545519	9.569805	9.300922
STARD3	8.495238	8.556441	8.656825	8.52428	8.488295	8.696415	8.625687	8.569025	8.901697	9.361679	9.780225	9.489052	9.734908	9.6853	9.590433	9.740409	9.451886	9.369681	9.438429	9.540679	9.502143
THRA	7.459188	7.751753	7.756278	7.252401	7.236092	7.484078	7.381513	7.80906	7.734866	8.318447	8.737705	8.398904	8.481598	8.381221	8.707765	8.620244	8.442896	8.474275	8.414006	8.306207	8.666265
CDC6	4.653455	6.610995	4.847412	4.974391	4.671696	4.941975	5.083557	5.220936	5.266534	5.440056	4.965703	4.777942	5.006193	4.95566	4.705371	4.797901	4.970392	4.900766	5.151387	4.968041	4.815554
RARA	8.042741	8.283666	8.184247	7.711506	8.216308	7.910909	7.968393	8.248293	8.462206	8.708053	9.316465	9.266202	8.991707	8.4151	8.826849	9.022771	8.777371	8.762537	8.978293	8.713995	8.821847
NKIRAS2	7.862429	8.180575	8.015326	7.86822	7.965191	7.956595	7.91132	7.908655	8.085141	8.453393	8.960293	8.945452	8.904272	8.795422	8.853967	8.786351	8.661051	8.58246	8.859478	8.494224	8.748259
MLX	8.688334	8.654849	8.675346	8.224601	8.518803	8.32559	8.544248	8.573872	8.553368	9.348295	9.508371	9.467396	9.865017	9.619564	9.391944	9.753239	9.406897	9.468832	9.642953	9.458967	9.505356
TUBG1	7.297806	8.055204	7.386716	8.058857	7.611149	7.420443	7.653319	7.147227	7.62466	9.160901	8.496345	8.478351	8.844978	8.748036	8.718013	8.493355	8.598647	8.408993	8.920502	8.495965	8.473786
TUBG2	6.837897	6.568759	6.680289	6.516905	6.855983	6.720097	6.892717	6.406922	7.181913	7.459504	7.239661	7.312269	7.50585	7.450341	7.508072	7.597101	7.445583	7.36822	7.609387	7.525461	7.445218
VPS25	7.38556	7.868904	7.561858	7.261359	7.246508	7.45853	7.831599	7.258875	7.50849	8.435346	8.287289	8.213849	8.882934	8.912762	8.5236	8.83671	8.203307	8.113163	8.557773	8.578625	8.45987
PSME3	9.404419	9.568827	9.331613	8.994042	9.368241	9.518001	9.174854	9.31434	9.476638	9.568257	10.230373	10.017496	9.812376	9.971538	9.940852	10.03754	9.975741	9.90075	9.891343	9.800866	10.116643
RPL27	9.563758	8.849528	8.884445	9.286194	8.594763	8.779437	8.911403	8.475409	8.112891	9.312411	9.451486	9.161104	9.683001	10.874266	9.375691	9.4287	9.382119	9.35452	9.407238	9.458939	9.363638
IFI35	7.614218	9.076269	7.740311	7.83546	8.143705	8.193454	8.014938	7.798532	8.058963	7.787156	8.432974	9.912867	8.972834	8.344588	8.650996	8.599508	8.496965	8.314508	8.35291	8.500248	8.967322
NBR2	7.133209	8.054198	7.951105	7.732727	7.834313	8.30668	7.600431	7.19265	8.183298	8.518751	8.365217	8.497525	8.47071	8.390718	8.627721	8.700066	8.441339	8.465059	8.701651	8.66573	8.368447
NBR1	8.630857	9.017238	8.849089	8.461133	8.837795	9.06532	8.278845	8.370629	9.142445	9.225243	9.534501	9.381122	9.294722	9.13823	9.316024	9.528673	9.271625	9.277171	9.528615	9.469524	9.572043
TMEM106A	7.88254	7.548693	7.821569	7.587963	7.148782	7.647166	7.448407	8.498825	8.048518	8.492213	8.854932	8.980303	8.52251	8.480266	8.752577	8.532697	8.098907	8.369283	8.421508	8.494366	8.405923
G6PC3	7.201035	7.390782	7.514385	7.342044	7.339626	7.177132	7.500771	7.469212	7.419988	8.002718	8.049397	8.245773	8.311034	8.181026	8.217828	8.102074	7.910327	7.973228	8.251396	7.936619	8.401479
RUNDC3A	6.928523	8.125423	7.392702	6.861466	8.276403	6.895983	7.60876	7.072124	7.270813	7.494095	7.88172	7.579171	8.583891	7.432095	8.551639	9.542014	7.502883	8.119471	8.055607	7.738493	7.728449
GRN	10.067082	10.994575	10.370836	9.528595	10.458247	9.946051	10.401279	10.84755	11.257683	11.05783	11.953429	12.062332	11.524314	11.021094	11.618584	11.635871	11.27278	11.563736	11.726627	11.278842	11.445151
MYL4	6.909119	7.432712	6.883489	6.994789	8.026738	6.607614	7.439628	6.687547	7.006621	7.582061	7.627167	6.988777	8.108697	7.138489	7.525322	7.554942	7.66689	7.709521	7.299883	7.429375	7.446395
ITGB3	8.013444	8.34906	9.295013	7.942577	8.676996	8.891763	7.172527	7.830286	9.192324	9.208078	9.517442	7.9997	8.415757	7.010087	8.933107	8.430739	8.130763	8.680253	8.537376	8.831965	8.477568
EFCAB13	5.21834	5.823686	5.588027	5.556689	5.699429	5.642371	5.79188	5.063561	5.348308	6.102	5.161542	5.264342	5.540272	6.410739	5.576999	5.87694	5.814827	5.368408	5.304886	5.424869	5.233878
KPNB1	10.013065	10.248389	10.001267	9.618112	10.069395	10.479774	9.739284	9.739588	10.369511	9.270814	9.59424	9.792503	9.478912	9.107181	9.233632	9.390471	9.304857	9.178369	9.280243	9.384185	9.1691
PNPO	7.158222	7.748015	7.27656	7.187329	7.421041	7.560367	7.444181	7.394914	7.556794	8.144651	7.830446	8.240966	8.378113	8.426165	8.275026	8.268604	8.1498	8.147919	8.317811	8.158469	8.177609
CDK5RAP3	8.328438	8.508355	8.455238	7.928592	8.315962	8.697154	8.491952	7.854588	8.968106	7.079818	6.948837	7.206336	7.301497	6.914922	7.429916	7.437868	7.254159	7.108171	7.147274	7.43047	7.377005
ATP5MC1	8.132174	8.274239	8.11946	7.884608	7.71989	7.812381	7.918117	8.175092	7.921252	10.165945	9.471553	9.744305	10.238319	10.327815	10.18172	10.202173	9.787003	9.930203	10.111892	10.073434	9.920278
UBE2Z	8.877019	9.154735	9.216591	9.092517	9.04059	8.970414	9.050875	8.868806	9.39091	9.587667	9.706232	10.011986	9.901653	9.689838	9.868949	9.896594	9.769475	9.665717	9.734331	9.618697	9.848357
ABI3	8.471372	9.119941	8.409086	8.014497	8.540592	8.310264	8.837573	8.430196	8.650413	8.848887	8.818692	9.443342	9.669878	8.956574	9.386949	9.106073	8.988441	9.081259	9.162773	8.975672	9.349151
PDK2	6.688028	7.697271	7.595867	7.048618	7.211414	7.184194	7.319908	7.294269	7.973955	7.958068	8.006479	7.988566	8.275762	8.038275	8.162295	8.008575	7.862248	7.803172	7.86534	7.648418	8.119933
LUC7L3	9.441669	9.357394	9.614493	9.486275	9.373499	9.996989	9.380018	8.846489	9.062329	8.253386	7.861143	7.816785	8.039394	8.543395	8.025393	8.432056	7.864482	7.60565	8.03608	8.595281	8.014374
PCTP	7.495914	7.757955	7.268402	6.776417	7.986519	7.28203	7.23651	7.503107	7.350907	8.624113	9.009741	8.933916	9.622286	8.255533	8.745857	9.017368	8.595315	8.761665	8.87347	9.178565	8.657384
NOG	7.687442	8.132438	8.811517	8.57746	8.472078	8.287767	8.311069	7.747987	7.909733	8.451847	8.071034	7.970579	8.198451	9.106899	8.116129	8.203949	8.338775	8.458331	8.127297	8.097974	8.248545
DYNLL2	8.559026	8.416856	8.412189	8.508586	8.497169	8.219462	8.57041	8.440587	8.289157	8.828963	9.306194	9.168047	9.25305	9.371565	9.338937	9.431717	9.181731	9.251407	9.161942	9.144936	9.199269
DHX40	7.106604	7.725052	7.288316	7.256382	7.655011	7.585788	7.621483	7.153813	7.358588	6.703397	6.793495	7.029656	6.937479	6.984668	6.830076	7.104837	7.106811	6.808915	7.096629	6.712494	7.320436
CLTC	9.882246	10.209568	10.039642	9.584563	10.020846	10.37096	10.016427	9.725061	10.354248	8.938374	9.231068	9.071729	9.028447	8.860702	9.151351	9.299907	8.846171	8.871365	9.144962	9.399905	9.355309
MIR21	9.85404	9.452895	9.325517	8.374663	9.353081	10.015597	9.168883	9.05226	10.477106	8.678261	9.223203	9.323856	8.659079	8.610859	9.041286	9.008959	8.289877	8.38748	8.744519	9.225895	8.778291
METTL2A	7.315978	7.993079	7.274869	7.536809	7.757779	7.395635	7.348275	6.815221	7.408545	7.199243	6.829599	6.613737	7.098507	6.349071	7.027209	6.661852	6.725891	6.655458	6.672063	6.900857	6.931883
DDX42	8.781006	9.251068	9.22736	9.174415	9.26761	9.544083	8.994147	8.771306	9.503134	7.774227	7.905847	7.94196	7.895536	7.724606	8.122118	8.088757	7.665991	7.659861	8.050154	8.170631	8.055179
PSMC5	8.693739	9.193199	9.025406	8.603184	8.740639	8.956426	8.892205	8.517251	9.001562	7.932526	7.801181	8.107869	7.973803	8.158035	8.113943	8.235036	8.185136	7.984184	8.010276	8.271234	8.053354
SNORD104	9.67638	9.819729	9.65531	9.461035	9.260541	9.035944	9.751974	9.399184	8.004288	9.45615	9.363508	9.001563	9.855115	10.828761	9.936074	10.09166	9.087066	9.989412	9.825088	10.187255	9.421695
CEP95	8.470645	8.767902	8.860698	8.753206	8.737641	9.130291	8.885675	8.128697	8.59406	8.299092	7.7313	8.140012	8.175656	8.529889	8.303839	8.437494	8.205878	7.839581	8.224053	8.432557	8.518421
PRKCA	7.17995	7.727707	8.185248	7.990052	8.055053	8.164318	7.603941	7.492552	8.083036	8.28594	8.129071	8.373566	8.049678	8.55844	8.127311	8.517521	8.302998	8.181063	8.340319	8.16738	8.627469
PITPNC1	8.736434	9.131038	9.166045	8.935543	8.858732	9.122752	8.841325	8.373209	9.137061	9.50376	9.493537	9.332841	9.700451	9.77354	9.813628	9.819973	9.59143	9.171961	9.518722	9.804907	9.712941
PRKAR1A	11.192578	11.108234	11.3591	10.893554	11.228824	11.576046	11.198955	11.458103	11.621213	10.262115	10.784763	10.742912	10.667208	10.183533	10.600775	10.733479	10.538372	10.617051	10.640925	10.81438	10.74492
MAP2K6	7.697603	7.852072	7.823771	7.744997	7.444891	8.014253	7.553306	7.285012	7.79886	7.252849	7.174957	7.811141	7.288394	7.313001	7.163344	7.387808	7.125129	6.9904	7.31861	7.227906	7.283821
KCNJ2	8.337419	8.323415	7.851699	7.310136	8.947166	8.687715	8.041215	8.819276	8.817261	8.820523	9.562872	9.101623	9.635169	8.653179	8.844529	9.04551	8.403163	8.656727	8.785723	9.133468	8.817304
LINC01152	3.911921	3.830508	3.821586	4.396371	4.181	3.837197	3.57187	4.191261	3.816713	4.917768	4.64194	4.24794	3.730809	4.331277	4.146937	3.839292	4.402628	4.339762	3.942311	3.866885	3.934174
CD300A	9.775929	9.991435	9.64481	8.690804	9.726746	9.437271	9.814161	9.930472	10.077241	9.358877	9.707302	10.142919	10.126097	9.207519	9.948133	9.857922	9.304835	9.424804	9.495271	9.646626	10.096319
RAB37	7.888646	7.654295	7.683014	7.494981	7.568912	7.808309	7.696864	7.738896	7.852379	8.701814	8.621633	8.740077	8.769544	8.45255	8.642049	8.555001	8.352269	8.454793	8.506059	8.767722	8.645373
TMEM104	7.538349	7.553358	7.590873	7.676352	7.300135	7.601955	7.766259	7.518856	7.801686	8.349377	8.495661	8.841777	8.58233	8.463062	8.674491	8.54851	8.549919	8.470284	8.458959	8.370068	8.527754
MYO15B	7.068375	7.200545	7.188875	6.882498	6.598096	7.208881	7.324924	6.967891	7.113205	7.97373	7.74681	7.32924	8.042134	7.563066	7.227683	7.6033	7.904624	8.053914	7.537499	8.355576	7.568959
SNORD1B	4.655555	4.922597	4.604293	4.387481	4.788676	4.851559	4.371145	4.526483	4.800055	4.133999	4.057843	3.905756	4.195621	3.649711	4.17172	4.21764	4.113428	3.937157	4.287877	4.413783	3.989219
SNORD1A	6.013484	6.46983	6.162383	5.909855	5.924275	6.434461	5.124883	5.283365	6.01451	5.610143	5.26737	5.634417	5.332098	5.672514	5.557456	5.751775	5.294748	4.98918	5.447324	5.290518	5.737661
SEC14L1	10.0256	9.538503	10.083078	8.926254	10.041561	10.334054	9.712667	9.829373	10.425995	9.470483	10.487578	10.15512	9.622005	9.012536	9.590914	10.015408	9.744081	9.688427	9.622729	9.680985	9.868296
TMC8	9.278088	9.207326	9.632411	9.527898	9.230858	9.361134	9.228368	9.394076	9.403499	10.276947	9.742487	10.232607	9.837121	9.816212	9.91843	9.823685	10.094181	9.91827	9.779184	9.951208	9.852852
PGS1	8.444991	8.292523	8.454505	8.131978	8.507957	8.429127	8.595904	8.911482	9.014497	9.27127	9.275221	9.120586	9.358134	8.995054	9.022124	9.187708	8.745503	8.770817	9.004943	9.306875	9.032755
RNF213	10.092221	10.477364	10.196672	9.986885	10.234462	10.741746	10.256725	9.583962	10.69195	9.679277	9.655567	11.035255	9.628493	9.547705	10.018965	9.944197	9.95277	9.7844	9.681677	9.933788	9.965214
CHMP6	7.424835	7.451798	7.389598	7.43844	7.485929	7.170201	7.605728	7.042086	7.384588	7.758945	7.872377	8.280837	8.354131	7.970121	8.110535	8.401455	8.07285	8.058132	8.122729	8.278087	8.389334
DOC2B	6.799581	6.726849	6.360727	6.647835	6.125748	6.448818	6.296846	7.193906	6.615511	6.919772	6.552	7.116422	7.333348	6.934893	7.075402	6.927288	7.121503	7.320652	7.079339	7.398971	7.132531
RFLNB	9.217357	9.01292	9.394568	8.650894	9.126879	8.725114	8.628066	9.726233	9.330496	9.831062	10.677114	9.948654	10.146299	10.087109	9.902739	10.221275	9.891688	9.859254	10.040368	10.102168	10.056901
GLOD4	8.323212	8.742703	8.602659	8.630476	8.302105	8.666933	8.612812	8.5419	8.427299	7.708417	7.338453	7.437443	7.707345	7.755096	7.966745	7.465925	7.523042	7.392101	7.805004	7.405615	7.369078
SLC43A2	8.784457	8.611362	8.775446	8.081956	8.809461	8.548576	8.521083	9.082247	9.151948	9.468898	10.428488	10.296851	9.716762	9.611185	9.651103	9.868526	9.536393	9.663349	9.730031	9.682155	9.885068
PRPF8	9.376499	9.770726	10.186569	9.543303	9.688338	10.003909	9.7798	9.62349	10.261205	9.970909	10.128602	10.301233	9.648423	9.768327	10.175667	10.116907	10.032194	10.156066	10.14716	10.211315	10.04027
TSR1	7.23249	7.826196	7.604293	7.428224	7.561161	7.790914	7.613351	7.117024	7.707195	6.884322	6.623497	6.816251	6.894167	6.959739	6.774051	6.926848	6.928016	6.817762	6.969884	7.056239	6.927344
METTL16	7.28813	7.881056	7.978943	7.686143	7.761476	7.99903	8.138931	7.237313	7.75616	7.15256	6.845513	7.116097	7.138506	7.145898	7.293768	7.235122	7.285222	7.050658	7.225412	7.265672	7.331869
OR1D5	5.622736	5.607116	6.224765	6.349135	5.809909	5.82036	6.277633	6.59558	6.27732	6.802744	6.57147	6.414116	6.144693	6.27573	6.04047	6.075757	6.543744	6.178507	6.330115	5.885607	6.174845
OR1G1	5.961356	4.643353	5.419776	6.228191	5.412171	5.586556	5.364706	6.387158	5.215135	5.827019	6.015544	5.614375	5.140704	5.838002	5.748026	5.380602	5.701555	5.815507	5.458623	5.274452	5.452195
NCBP3	8.53535	8.660266	8.603789	8.215785	8.514269	8.928704	8.781072	8.22213	8.989821	7.832565	7.904478	8.032734	8.188174	7.926273	7.995273	8.084181	7.857295	7.682842	8.001934	8.141823	8.026868
P2RX1	7.904821	8.315262	8.132075	7.578915	8.045604	7.69277	8.078428	7.950837	8.01456	8.109793	8.838356	9.110272	8.536063	8.089971	8.815741	8.413718	8.434832	8.253095	8.354672	8.772107	8.61181
ALOX15	6.624318	6.832217	7.920524	6.469753	7.726236	7.206543	6.804553	7.189727	6.791397	7.126092	8.366463	8.763081	7.500858	6.779272	7.571331	7.772342	8.167412	7.822222	8.132968	7.459456	8.029922
CXCL16	8.078478	8.151102	8.025782	7.541197	8.376771	8.104612	8.081771	8.554217	9.382363	8.146967	8.423809	8.081891	8.211133	7.703912	8.188348	8.296929	7.965666	7.890216	7.853735	7.963474	7.881551
SLC25A11	8.689614	9.033843	8.93882	8.704	8.75036	8.727019	8.572137	8.744196	9.001499	9.413685	9.522009	9.38142	9.644242	9.463258	9.580495	9.654207	9.42185	9.2562	9.50487	9.453289	9.507052
PFN1	9.603912	9.893701	9.953599	9.686805	9.778695	9.202658	9.773682	9.894114	9.81119	11.486391	11.430269	11.366287	11.449097	11.278953	11.485976	11.376916	11.437475	11.351268	11.487724	11.269407	11.434928
ZNF594	5.733967	5.690097	5.728862	5.585365	6.524442	6.565045	6.262313	6.177169	5.177475	6.462006	5.47407	5.861634	6.930553	7.389645	5.939077	6.2523	6.183135	6.006048	6.311032	6.427338	6.059684
SCIMP	9.4041	10.357147	9.672208	9.722967	10.058202	9.867126	10.367034	9.453314	10.35951	10.038964	9.82932	10.785284	10.64491	10.334433	10.456876	10.350449	10.533707	10.524984	10.639089	10.691565	10.275332
NUP88	8.802817	9.30413	9.165952	9.049885	9.191974	9.373389	9.286586	8.504296	8.732319	9.618536	8.577606	9.245312	9.502967	9.80362	9.314279	9.585608	9.323973	9.187284	9.547704	9.604234	9.51564
GABARAP	10.40304	10.834347	10.405492	10.020787	10.811868	10.333389	10.358894	10.66962	10.670104	12.029732	12.37734	12.111951	12.361366	11.813691	12.176171	12.293302	12.013388	12.084605	12.155287	12.081938	12.288484
TP53	7.782615	9.016644	9.054219	8.717396	8.916137	8.925901	8.892139	8.383363	9.145688	9.346738	9.061927	9.493665	9.156286	9.312467	9.2728	9.239307	9.208141	9.384817	9.413858	9.321543	9.28816
NAA38	7.494146	7.531585	7.27793	7.459101	7.326499	7.070794	7.403847	7.749021	7.24465	7.833912	7.769158	7.541559	8.137697	7.842042	7.911879	7.959922	7.474527	7.848917	7.78563	8.13514	7.56967
TRAPPC1	9.346785	10.220338	10.312361	9.917156	10.082942	9.798809	9.903089	10.045084	10.229748	10.379504	10.647481	10.168042	10.619204	10.429009	10.460189	10.64873	10.16777	10.217728	10.377087	10.275016	10.586218
VAMP2	9.000981	9.508532	9.379469	9.074354	9.17031	9.107733	8.722306	9.161381	9.702998	10.208298	10.303568	10.431545	9.967481	10.022679	10.001662	9.9861	10.270669	9.813741	9.834626	9.694808	10.168816
LOC100128288	7.121731	7.361308	7.323752	7.533678	7.034435	7.329017	7.560885	7.062951	7.304366	7.982836	7.700883	8.150463	7.773885	7.888688	7.998799	8.055135	7.754375	7.647525	7.839062	7.75648	7.717976
RPL26	7.430744	6.700687	6.153203	7.534037	6.471587	7.708374	5.515072	6.508664	5.995839	7.413807	6.58387	6.407288	8.281723	9.820723	7.178221	7.452397	7.193407	6.884396	7.09604	7.070346	6.038864
PIK3R5	8.498416	8.742871	8.746978	8.093559	8.398376	8.520645	8.48194	8.716102	9.043417	9.179791	9.827414	9.766245	9.779662	9.205148	9.470187	9.700165	9.376302	9.445607	9.474502	9.566692	9.566955
UBE2S	7.252301	8.143251	8.104854	7.834175	7.702883	7.629259	7.565098	7.741075	7.299341	8.172908	8.179624	8.141673	7.944082	8.090278	7.878444	8.01048	8.155003	8.273371	8.376896	7.902079	7.963723
PEMT	7.490409	7.805144	7.604442	7.495709	7.611471	7.016536	7.612992	7.685565	7.58672	8.562029	8.47898	8.439976	8.662042	8.613988	8.588251	8.876712	8.45565	8.496643	8.674264	8.555071	8.574432
FAM83G	6.187213	6.664784	6.31779	5.790438	6.509549	6.126237	6.860533	6.370888	6.172608	6.252158	5.520632	6.102351	6.411674	5.842909	6.033228	6.099746	6.074005	6.300343	5.868565	5.767709	6.13724
GRAP	8.694066	8.871467	9.145078	8.582324	9.076641	8.288037	9.329862	8.98271	8.986688	9.786985	9.344722	9.441006	9.857222	10.192631	9.683557	9.737988	9.637036	9.917739	9.724228	9.866985	9.89948
KRT17P5	7.447948	7.053283	7.493434	7.97323	7.481802	7.030067	7.590559	7.826825	7.107923	7.648703	7.931021	7.542681	7.419656	7.20138	7.448398	7.31328	7.901414	7.828816	7.737913	7.510143	7.144338
POLDIP2	8.139013	8.922298	8.518779	8.314594	8.382723	8.113078	8.471567	8.430863	8.585764	9.389322	9.235844	9.457064	9.603608	9.530241	9.582847	9.471404	9.379622	9.239691	9.477993	9.288069	9.33295
PIGS	7.98594	8.163212	8.175659	7.72765	7.89391	8.098846	7.953801	7.896943	8.352767	9.242304	9.397759	9.493088	9.393295	9.248747	9.315689	9.379663	9.244895	9.193348	9.313256	9.195497	9.299727
ALDOC	6.840368	7.645023	7.579057	7.420372	7.683989	7.387849	7.424343	7.453843	7.693521	8.391016	8.252874	8.151016	7.977162	8.338775	8.221221	8.167156	8.286375	8.047362	8.071983	8.188407	8.420125
SDF2	8.623073	8.65093	8.396145	8.13594	8.46814	8.3251	8.533359	8.314751	8.254969	7.796832	7.907768	7.704115	8.142975	7.87035	7.794569	8.044518	7.793802	7.765376	7.82973	7.828174	7.71361
DHRS13	8.664547	8.447518	8.376775	8.097172	8.450628	8.161181	8.505571	8.955635	8.914498	7.829375	8.027072	7.815185	8.08695	7.829587	8.030162	7.788453	7.831864	7.775833	7.885188	7.970817	7.969353
GIT1	8.004909	8.328781	8.338752	8.235831	7.969184	7.88398	8.399937	8.482144	8.414531	9.086246	9.030163	9.085124	9.238496	9.019183	9.08874	9.184449	9.134025	8.906133	8.987553	8.808666	9.056827
BLMH	8.094045	8.302709	8.201728	7.962576	8.020503	8.327708	7.809579	7.796564	8.013543	7.308107	7.051236	7.041629	7.385149	7.52898	7.511848	7.408647	7.361767	7.149562	7.423071	7.620152	7.34735
CRLF3	10.309279	10.290201	10.519172	10.407253	10.671505	10.721351	10.538178	10.087872	10.508614	9.253812	9.367687	9.229432	9.395011	9.547271	9.307077	9.377112	9.26904	9.014138	9.211086	9.55659	9.227508
EVI2A	8.354258	8.199713	6.964619	6.893543	8.129325	9.044509	7.213036	7.345305	7.664629	7.853615	7.75181	6.925867	9.326811	9.688832	7.615795	8.650424	7.804174	7.799814	7.890506	8.482652	8.450984
UTP6	8.588186	8.628499	8.576278	8.791236	8.604859	9.123882	8.629496	8.226366	8.416028	7.374333	7.447385	7.612073	7.82763	8.074454	7.786136	7.950499	7.627393	7.383307	7.522156	7.971204	7.468058
C17orf75	6.408948	7.184242	6.759021	6.721817	6.644882	7.086959	6.580464	6.169277	6.377922	6.491516	5.68634	6.303208	6.332812	6.729346	6.092882	6.220965	6.26049	6.027274	6.534393	6.527405	6.206864
SLC35G3	6.999429	6.731328	7.403853	7.113403	7.554885	7.392332	7.137418	8.221618	7.65645	6.746773	7.020311	6.841936	6.565583	6.816141	7.228036	6.933004	7.102332	7.423485	6.809305	6.95299	6.475766
SLFN12	6.898806	7.444716	6.620497	6.916362	7.432268	7.107124	7.515642	6.661098	7.632701	6.948835	6.523796	7.474111	7.306478	6.981465	6.93202	7.144865	6.54256	6.507982	6.84363	6.931584	6.898867
SLFN14	5.650351	6.615985	5.953381	5.76879	6.787072	5.96987	6.009292	6.078276	6.41464	5.932041	6.054235	6.087073	6.573465	5.228011	5.606607	6.505867	5.329342	5.580358	5.799926	5.565734	6.518224
CCL5	10.31531	10.336874	10.281775	10.150333	9.963052	10.015432	10.250288	9.933537	10.212797	11.005818	11.371459	10.9741	11.911366	10.799519	11.941712	11.3545	11.126669	11.112673	11.5199	11.089317	11.758316
SNORA21	6.903898	7.485543	7.217634	7.384343	7.224533	7.382222	6.957284	6.649825	6.866258	6.294177	6.219177	6.275494	6.467028	6.896983	6.434538	6.762501	6.326351	6.401119	6.027103	6.603378	6.045
PLXDC1	7.196603	7.481234	7.727849	7.657316	7.455298	7.639229	7.576969	7.406379	7.490385	8.723655	8.271892	8.290199	8.326444	8.837824	8.157845	8.74004	8.524787	8.379237	8.03645	8.191987	8.843694
CACNB1	7.052013	7.122554	7.281302	7.079774	6.826178	7.002699	7.146136	7.043386	7.356059	7.793445	7.743658	7.808832	7.941541	7.766444	8.04835	7.934593	7.664158	7.742759	7.482397	7.627706	7.938914
MED1	8.206149	9.023092	8.896767	8.514059	8.77053	9.028141	8.670386	8.396129	9.121139	9.11606	8.922917	9.163512	9.107661	9.281228	9.158833	9.162552	9.062846	9.023537	9.053275	9.116616	9.393381
MIEN1	8.955375	8.931011	8.893129	8.489121	8.799702	8.387566	8.96855	8.730658	8.669381	9.375134	9.488566	9.466801	9.982711	9.792702	9.692121	9.697457	9.532568	9.453388	9.368893	9.689338	9.512564
IKZF3	9.064757	9.564116	9.536859	9.299349	9.106845	9.633601	9.785628	8.773775	9.371969	9.353216	9.079621	9.591386	9.264702	9.528687	9.5146	9.423975	9.491227	9.409621	9.532364	9.544412	9.533769
GSDMB	7.309709	7.887676	8.600634	7.984044	8.19375	8.2862	7.653398	6.611975	7.716876	7.787484	7.355625	7.475464	7.607286	8.141657	7.976078	8.261958	7.640305	7.417849	7.537156	7.716249	8.048055
ORMDL3	8.290315	8.595085	8.757765	8.729483	8.756309	8.365543	8.462649	8.172586	8.442134	7.893828	7.72613	8.001603	8.207965	8.150615	8.055141	8.368468	7.762667	7.939711	7.905443	7.974605	7.811343
TOP2A	5.59956	7.765359	5.750468	5.908477	5.97963	6.012366	5.636262	5.254449	5.582329	5.873989	5.510381	5.443154	6.001048	5.884052	5.586828	5.27194	5.642452	5.670178	5.561098	5.772759	5.72239
CCR7	10.15613	10.78857	11.395047	11.294452	10.877737	10.899262	10.838602	10.688638	10.47547	11.73259	11.069156	11.208392	11.334261	12.128372	11.359465	11.435109	11.687794	11.611677	11.543855	11.431403	11.620279
KRT23	8.727739	8.895045	8.301775	8.035157	8.535567	8.818354	8.589134	9.322176	8.74397	8.471695	9.224473	8.695627	8.850106	7.935567	8.26417	8.489432	7.871566	8.19769	7.810706	8.670343	8.629004
KRTAP4-5	6.886075	6.640058	7.084738	7.551728	6.795235	6.976454	7.087924	7.617366	6.930712	6.948288	7.008196	6.852661	6.816732	6.759212	6.980768	6.4401	6.704118	7.147692	6.899097	6.674494	6.504248
KRTAP4-4	7.883166	7.460553	7.527064	8.43786	7.832501	7.594242	7.586071	8.397324	7.654926	8.482	8.665586	8.297704	7.951118	8.215875	8.382645	8.048971	8.418292	8.305758	8.30936	8.057508	7.833298
KRT33A	7.051444	6.688613	6.842132	7.141738	6.904812	6.812781	6.962376	7.347773	6.6921	7.218921	6.927424	7.038996	6.662451	6.646265	6.908409	6.516842	7.194744	7.012609	6.857861	6.82292	6.534922
JUP	7.395814	7.912727	7.806491	7.802231	7.556263	7.437665	7.558189	7.532201	7.445914	7.721063	8.380604	8.799914	7.500489	7.581363	8.305337	7.611683	7.979876	7.800235	7.486218	7.631605	7.874581
DNAJC7	8.358145	8.481425	8.582682	8.420962	8.336421	8.557876	8.12302	8.142976	8.289157	7.76061	7.586868	7.930845	8.142242	8.127149	8.130326	8.193441	7.989157	7.856176	8.032931	8.141948	7.633879
DHX58	7.029947	7.325855	6.832192	6.9495	7.200244	7.109278	6.887625	7.166348	6.886518	6.864267	7.300622	8.682412	7.221577	7.284606	7.513721	7.524139	7.286327	7.332241	7.224821	7.356153	7.614667
KAT2A	7.612742	8.107413	8.004159	7.970204	7.697453	7.878752	7.955677	7.786761	7.731107	8.297828	8.096102	8.58538	8.132113	8.601196	8.335178	8.352431	8.223449	8.387796	8.457754	8.738835	8.599666
RAB5C	9.74066	10.000215	10.02524	9.532013	9.99384	9.932132	9.823328	9.96442	10.210416	10.908263	11.42308	11.407115	11.223986	10.757646	11.157584	11.257072	11.034837	11.103504	11.146134	11.144644	11.136239
COA3	7.646505	7.826878	7.294068	7.560575	7.37403	7.408439	7.536575	7.348169	7.455592	7.168828	6.591809	6.793887	7.124087	7.204741	7.297784	6.933317	6.92018	6.803932	6.826576	6.907087	6.930902
BRCA1	6.87542	7.283071	5.953961	5.891365	6.548077	6.930706	6.090669	6.158801	6.617798	6.123125	6.524476	5.843168	5.909057	5.874295	5.846836	6.07804	6.187543	5.747032	5.911283	6.261218	6.084309
ASB16-AS1	8.022074	8.416185	8.641652	8.508393	8.642811	8.623456	8.42186	8.30509	8.517305	8.974694	8.951863	8.98915	8.923957	8.994912	9.231244	9.012944	9.096054	8.908827	8.989309	8.944897	9.036019
SLC4A1	8.896255	10.823725	9.788341	9.69932	10.595729	8.955049	10.880914	9.684533	9.890526	10.927856	11.528784	10.682662	11.509125	9.565597	10.629082	10.93654	10.603029	10.80934	10.443742	10.463358	11.078042
SLC25A39	10.819939	11.483216	11.317952	11.124317	11.824085	10.669302	11.67915	11.106708	11.074837	12.350288	12.735379	12.031244	12.844233	11.454913	12.474011	12.521253	12.319481	12.157978	12.190581	11.854389	12.640038
ITGA2B	7.298811	7.489305	7.951572	7.681902	7.755755	7.883254	7.478106	7.332806	7.976081	8.001259	7.905087	7.18752	7.432069	6.897489	7.870031	7.216838	7.301371	7.721277	7.619947	7.621289	7.575532
DCAKD	7.663828	7.94338	8.132203	7.960453	8.067401	7.980118	7.724054	7.695	8.026912	9.179223	8.804417	8.903915	9.199483	9.419764	9.252295	9.070054	8.941891	8.871523	8.938333	8.967193	9.289061
ARHGAP27	8.342667	8.426287	8.1731	7.69708	8.119764	7.939837	8.148884	8.341774	8.442695	8.789851	9.00999	9.153784	9.159211	8.658134	8.877862	9.060408	8.81838	8.683444	8.84652	8.929891	8.725526
SKAP1	8.322826	8.541934	8.876097	8.763482	8.64904	8.786794	8.597928	8.005033	8.360265	8.869813	7.929579	8.326338	8.692126	8.955821	8.641746	8.990504	8.502882	8.454392	8.662689	8.758557	8.913008
HOXB2	7.677259	6.825962	7.341444	6.639097	6.68272	7.024433	7.150237	7.312848	7.461844	7.764548	7.467782	7.723762	7.648227	8.101112	8.161819	7.855778	7.665912	7.571722	7.817577	7.069883	7.810631
PHOSPHO1	9.122432	10.029677	9.599625	8.71324	9.847228	9.282536	9.274804	9.171484	9.107226	9.603227	10.900497	9.719999	10.215799	9.691859	10.178664	10.634823	10.255415	10.092555	10.035353	9.865741	10.232881
PHB	8.0532	8.334147	8.128365	8.205979	8.19275	7.925005	8.192738	8.203038	7.850767	9.26316	8.882149	8.949902	9.328383	9.758863	9.172964	9.330151	9.083008	9.213436	9.371992	9.073456	9.121602
SPOP	9.014475	9.339628	9.280649	9.119904	9.406456	9.398522	9.446069	8.985182	9.255179	8.392328	8.56504	8.383942	8.693545	8.688051	8.525201	8.689196	8.659294	8.52922	8.737702	8.798463	8.7583
SLC35B1	7.963083	8.333632	8.072244	7.869606	7.753801	7.869036	7.790184	7.974888	8.040047	8.826901	8.278914	8.522899	9.031554	8.6464	8.822442	8.786064	8.417017	8.500334	8.798937	8.658156	8.605613
FAM117A	8.353349	9.028336	8.936224	8.840843	9.104358	8.7057	8.919867	8.670365	8.954027	9.634374	10.061921	9.901739	10.090749	9.648228	9.976959	9.950709	9.699492	9.752393	9.716452	9.336065	10.140923
SPAG9	9.498696	9.031812	9.221271	8.618581	9.39333	9.648383	9.022301	8.99833	9.512784	8.536909	9.367935	8.636702	8.782514	8.651181	8.778011	9.184679	8.755008	8.630592	8.825537	9.104975	8.962282
MMD	8.28474	8.381846	8.588799	7.995445	8.644202	8.587721	7.660734	8.010637	8.902352	9.286458	8.999515	8.470699	9.087357	8.060846	8.43304	8.863484	7.993695	8.529578	8.930503	8.994483	9.152233
MRPS23	5.989096	6.487634	6.412931	6.151135	6.234052	6.421787	5.761353	5.55516	6.019821	5.92719	5.977988	6.129883	6.39989	6.6236	6.044648	6.222592	6.122269	6.023288	6.204677	6.394054	6.418667
SRSF1	10.68825	10.757535	10.890212	10.888912	10.711925	11.144649	10.624244	10.352467	10.843359	10.19117	9.709515	9.974382	10.22776	10.355927	10.141095	10.369841	10.147411	9.936964	10.208812	10.280523	10.269668
MIR142	6.619222	6.557788	6.237911	5.423094	6.553471	6.882482	5.739823	5.701699	6.79664	8.961104	8.857101	9.307703	9.190042	9.004359	9.095719	9.286886	9.103372	8.56699	9.104082	9.293863	9.340285
SKA2	6.538146	7.414972	7.024848	7.340961	7.132263	7.58019	6.962679	6.130306	6.560705	7.035172	6.682642	6.166834	7.545447	7.611071	6.973439	7.312824	6.942732	6.569781	7.011078	6.784039	7.463332
MIR301A	3.342185	3.336904	3.47059	3.204966	3.365975	4.010202	3.031652	3.321388	3.708072	3.835656	4.080365	3.770562	4.225137	4.117621	3.646288	4.179706	4.029631	3.677509	4.03203	4.300247	4.024747
USP32	9.995502	9.81418	9.697958	9.076691	10.181833	10.335485	9.665243	9.579298	10.251537	9.430584	9.871219	9.559192	9.474458	9.069593	9.381363	9.829101	9.35044	9.265877	9.606591	9.898813	9.763513
APPBP2	8.80535	9.149589	8.968448	8.859852	9.215092	9.260617	8.793345	8.239844	8.985622	7.705411	7.500381	7.508847	7.914544	8.261604	7.810229	8.01163	7.687352	7.435648	8.006084	8.099863	8.059655
INTS2	7.848493	7.993524	8.044035	7.830504	8.129968	8.302732	7.980401	7.75089	8.210843	7.055784	6.779596	7.042519	6.994953	7.390584	7.046481	7.156169	7.204669	7.068816	7.230976	7.255899	7.209726
CCDC47	7.927889	8.253288	8.125873	7.937811	8.080934	8.392183	8.007607	7.768471	8.22654	7.032128	7.051261	7.086507	7.255817	7.195116	7.21044	7.16303	7.156407	6.817176	7.088934	7.516136	7.347861
CSH2	7.662919	6.53498	7.376726	7.388946	7.268664	7.206419	7.666809	7.585523	7.249678	6.871301	6.848611	6.78413	6.839153	7.20152	7.158751	6.893288	7.105036	7.051268	7.03597	7.175021	6.777922
CD79B	8.143813	8.822295	8.591653	8.573194	8.249491	8.178684	8.941497	8.504938	7.98745	9.854036	9.083197	9.725606	9.458359	10.094269	9.56776	9.724179	9.707167	9.517789	9.650183	10.094068	9.687243
ICAM2	8.783604	9.3091	9.030164	8.521611	8.718936	8.082259	9.069679	8.638665	8.689081	9.901683	9.678625	9.918158	10.327696	10.057513	10.000508	10.216385	9.898496	9.836924	9.998385	10.073494	10.175501
POLG2	7.437628	7.566416	7.366773	7.332993	7.487535	7.868661	7.533771	6.835358	7.313345	6.876211	6.467838	6.298383	6.658827	6.744887	6.886091	7.095588	6.437411	6.41493	6.637775	6.935769	6.862832
DDX5	11.355179	11.322734	11.6334	11.487509	11.295476	11.806752	11.572788	11.085401	11.61582	10.352234	10.254762	10.270381	10.358133	10.492968	10.476168	10.50704	10.221279	10.391754	10.528829	10.668364	10.5178
AMZ2P1	6.951893	7.721718	6.662842	6.808687	7.078072	7.11929	6.133494	6.323151	6.352266	6.3502	6.416537	6.204473	6.949903	6.923359	6.259832	6.951253	6.7671	6.322972	6.748298	6.637248	7.125223
SLC16A6	8.76452	8.944701	8.020256	7.854921	8.449235	8.7802	8.171962	8.558653	9.159481	7.645987	8.520185	8.148359	8.749924	7.918	8.076698	8.60143	7.737127	8.130583	8.15964	8.244725	8.471367
ABCA5	7.879037	7.861361	7.660878	8.448013	8.275114	8.405628	8.346893	7.132688	7.6015	7.811626	7.297484	6.964862	7.439652	7.788441	7.066441	7.09744	6.796866	6.915362	7.135401	7.376652	7.666845
CD300LB	8.421583	8.427289	8.095879	7.39304	8.259324	8.123477	7.834277	8.806255	8.473633	7.736431	8.902801	8.914525	8.881867	8.125331	8.421941	8.548643	8.193791	8.45458	8.628152	8.637643	8.721312
CD300E	8.343987	8.764441	8.301265	8.00118	8.465118	8.132559	8.484603	8.898416	9.008596	8.553783	8.663853	9.25842	8.830278	8.403342	8.886731	8.832044	8.527961	8.74791	8.87997	8.975265	8.244361
CD300LF	8.578197	8.633429	8.461448	7.59336	8.526515	8.315973	8.523843	8.62052	8.871217	8.5099	9.156476	9.443852	9.418374	8.539153	9.124866	9.364127	8.73905	9.120225	9.062833	9.339494	8.881878
[truncated: 2,702 more rows]
