# Supplementary material for: Biomarker prediction in autism spectrum disorder using a network-based approach
Source: BMC Med Genomics. 2023 Jan 23;16:12. doi: 10.1186/s12920-023-01439-5 (PMC9869547; doi:10.1186/s12920-023-01439-5)
Supplement: Supplementary file 3 — Additional file 3. The PPI network (\documentclass[12pt]{minimal} \usepackage{amsmath} \usepackage{wasysym} \usepackage{amsfonts} \usepackage{amssymb} \usepackage{amsbsy} \usepackage{mathrsfs} \usepackage{upgreek} \setlength{\oddsidemargin}{-69pt} \begin{document}$$G_{PPI}$$\end{document}GPPI) for genes in the non-preserved module. [file 12920_2023_1439_MOESM3_ESM.csv]

	from	to	combined_score
1	9606.ENSP00000008938	9606.ENSP00000011653	208
2	9606.ENSP00000008938	9606.ENSP00000011653	208
3	9606.ENSP00000009530	9606.ENSP00000011653	408
4	9606.ENSP00000009530	9606.ENSP00000011653	408
5	9606.ENSP00000009530	9606.ENSP00000085219	524
6	9606.ENSP00000009530	9606.ENSP00000085219	524
7	9606.ENSP00000011653	9606.ENSP00000085219	281
8	9606.ENSP00000011653	9606.ENSP00000085219	281
9	9606.ENSP00000000233	9606.ENSP00000164227	209
10	9606.ENSP00000000233	9606.ENSP00000164227	209
11	9606.ENSP00000009530	9606.ENSP00000164227	220
12	9606.ENSP00000009530	9606.ENSP00000164227	220
13	9606.ENSP00000037243	9606.ENSP00000164227	202
14	9606.ENSP00000037243	9606.ENSP00000164227	202
15	9606.ENSP00000157812	9606.ENSP00000164227	287
16	9606.ENSP00000157812	9606.ENSP00000164227	287
17	9606.ENSP00000026218	9606.ENSP00000169298	652
18	9606.ENSP00000026218	9606.ENSP00000169298	652
19	9606.ENSP00000029410	9606.ENSP00000169298	530
20	9606.ENSP00000029410	9606.ENSP00000169298	530
21	9606.ENSP00000085219	9606.ENSP00000169298	701
22	9606.ENSP00000085219	9606.ENSP00000169298	701
23	9606.ENSP00000011653	9606.ENSP00000204566	506
24	9606.ENSP00000011653	9606.ENSP00000204566	506
25	9606.ENSP00000037243	9606.ENSP00000215071	367
26	9606.ENSP00000037243	9606.ENSP00000215071	367
27	9606.ENSP00000157812	9606.ENSP00000215071	999
28	9606.ENSP00000157812	9606.ENSP00000215071	999
29	9606.ENSP00000164227	9606.ENSP00000215071	234
30	9606.ENSP00000164227	9606.ENSP00000215071	234
31	9606.ENSP00000215071	9606.ENSP00000215574	355
32	9606.ENSP00000215071	9606.ENSP00000215574	355
33	9606.ENSP00000037243	9606.ENSP00000215730	433
34	9606.ENSP00000037243	9606.ENSP00000215730	433
35	9606.ENSP00000009530	9606.ENSP00000215754	986
36	9606.ENSP00000009530	9606.ENSP00000215754	986
37	9606.ENSP00000215071	9606.ENSP00000215754	214
38	9606.ENSP00000215071	9606.ENSP00000215754	214
39	9606.ENSP00000169298	9606.ENSP00000215882	200
40	9606.ENSP00000169298	9606.ENSP00000215882	200
41	9606.ENSP00000215730	9606.ENSP00000215882	208
42	9606.ENSP00000215730	9606.ENSP00000215882	208
43	9606.ENSP00000011653	9606.ENSP00000215909	414
44	9606.ENSP00000011653	9606.ENSP00000215909	414
45	9606.ENSP00000215574	9606.ENSP00000215917	218
46	9606.ENSP00000215574	9606.ENSP00000215917	218
47	9606.ENSP00000215071	9606.ENSP00000216034	256
48	9606.ENSP00000215071	9606.ENSP00000216034	256
49	9606.ENSP00000215754	9606.ENSP00000216117	271
50	9606.ENSP00000215754	9606.ENSP00000216117	271
51	9606.ENSP00000209875	9606.ENSP00000216133	252
52	9606.ENSP00000209875	9606.ENSP00000216133	252
53	9606.ENSP00000215071	9606.ENSP00000216185	277
54	9606.ENSP00000215071	9606.ENSP00000216185	277
55	9606.ENSP00000215574	9606.ENSP00000216185	227
56	9606.ENSP00000215574	9606.ENSP00000216185	227
57	9606.ENSP00000216034	9606.ENSP00000216185	793
58	9606.ENSP00000216034	9606.ENSP00000216185	793
59	9606.ENSP00000216117	9606.ENSP00000216185	386
60	9606.ENSP00000216117	9606.ENSP00000216185	386
61	9606.ENSP00000009530	9606.ENSP00000216223	309
62	9606.ENSP00000009530	9606.ENSP00000216223	309
63	9606.ENSP00000011653	9606.ENSP00000216223	686
64	9606.ENSP00000011653	9606.ENSP00000216223	686
65	9606.ENSP00000085219	9606.ENSP00000216223	300
66	9606.ENSP00000085219	9606.ENSP00000216223	300
67	9606.ENSP00000215909	9606.ENSP00000216223	244
68	9606.ENSP00000215909	9606.ENSP00000216223	244
69	9606.ENSP00000216117	9606.ENSP00000216223	229
70	9606.ENSP00000216117	9606.ENSP00000216223	229
71	9606.ENSP00000215882	9606.ENSP00000216254	426
72	9606.ENSP00000215882	9606.ENSP00000216254	426
73	9606.ENSP00000216034	9606.ENSP00000216254	910
74	9606.ENSP00000216034	9606.ENSP00000216254	910
75	9606.ENSP00000216117	9606.ENSP00000216254	304
76	9606.ENSP00000216117	9606.ENSP00000216254	304
77	9606.ENSP00000216185	9606.ENSP00000216254	277
78	9606.ENSP00000216185	9606.ENSP00000216254	277
79	9606.ENSP00000009530	9606.ENSP00000216338	290
80	9606.ENSP00000009530	9606.ENSP00000216338	290
81	9606.ENSP00000216223	9606.ENSP00000216338	343
82	9606.ENSP00000216223	9606.ENSP00000216338	343
83	9606.ENSP00000008938	9606.ENSP00000216446	308
84	9606.ENSP00000008938	9606.ENSP00000216446	308
85	9606.ENSP00000009530	9606.ENSP00000216802	304
86	9606.ENSP00000009530	9606.ENSP00000216802	304
87	9606.ENSP00000157812	9606.ENSP00000216802	984
88	9606.ENSP00000157812	9606.ENSP00000216802	984
89	9606.ENSP00000215071	9606.ENSP00000216802	935
90	9606.ENSP00000215071	9606.ENSP00000216802	935
91	9606.ENSP00000216254	9606.ENSP00000216802	238
92	9606.ENSP00000216254	9606.ENSP00000216802	238
93	9606.ENSP00000215574	9606.ENSP00000217026	475
94	9606.ENSP00000215574	9606.ENSP00000217026	475
95	9606.ENSP00000215882	9606.ENSP00000217901	286
96	9606.ENSP00000215882	9606.ENSP00000217901	286
97	9606.ENSP00000216034	9606.ENSP00000217901	906
98	9606.ENSP00000216034	9606.ENSP00000217901	906
99	9606.ENSP00000216254	9606.ENSP00000217901	998
100	9606.ENSP00000216254	9606.ENSP00000217901	998
101	9606.ENSP00000216802	9606.ENSP00000217901	481
102	9606.ENSP00000216802	9606.ENSP00000217901	481
103	9606.ENSP00000037243	9606.ENSP00000217958	273
104	9606.ENSP00000037243	9606.ENSP00000217958	273
105	9606.ENSP00000157812	9606.ENSP00000217958	999
106	9606.ENSP00000157812	9606.ENSP00000217958	999
107	9606.ENSP00000215071	9606.ENSP00000217958	999
108	9606.ENSP00000215071	9606.ENSP00000217958	999
109	9606.ENSP00000216185	9606.ENSP00000217958	213
110	9606.ENSP00000216185	9606.ENSP00000217958	213
111	9606.ENSP00000216802	9606.ENSP00000217958	954
112	9606.ENSP00000216802	9606.ENSP00000217958	954
113	9606.ENSP00000217901	9606.ENSP00000217958	254
114	9606.ENSP00000217901	9606.ENSP00000217958	254
115	9606.ENSP00000215909	9606.ENSP00000217971	222
116	9606.ENSP00000215909	9606.ENSP00000217971	222
117	9606.ENSP00000216034	9606.ENSP00000217971	263
118	9606.ENSP00000216034	9606.ENSP00000217971	263
119	9606.ENSP00000216117	9606.ENSP00000217971	271
120	9606.ENSP00000216117	9606.ENSP00000217971	271
121	9606.ENSP00000217958	9606.ENSP00000217971	301
122	9606.ENSP00000217958	9606.ENSP00000217971	301
123	9606.ENSP00000009530	9606.ENSP00000218516	229
124	9606.ENSP00000009530	9606.ENSP00000218516	229
125	9606.ENSP00000169298	9606.ENSP00000218516	225
126	9606.ENSP00000169298	9606.ENSP00000218516	225
127	9606.ENSP00000216254	9606.ENSP00000218516	308
128	9606.ENSP00000216254	9606.ENSP00000218516	308
129	9606.ENSP00000009530	9606.ENSP00000219150	306
130	9606.ENSP00000009530	9606.ENSP00000219150	306
131	9606.ENSP00000216254	9606.ENSP00000219150	210
132	9606.ENSP00000216254	9606.ENSP00000219150	210
133	9606.ENSP00000216034	9606.ENSP00000219204	499
134	9606.ENSP00000216034	9606.ENSP00000219204	499
135	9606.ENSP00000008938	9606.ENSP00000220166	920
136	9606.ENSP00000008938	9606.ENSP00000220166	920
137	9606.ENSP00000009530	9606.ENSP00000220166	942
138	9606.ENSP00000009530	9606.ENSP00000220166	942
139	9606.ENSP00000037243	9606.ENSP00000220166	233
140	9606.ENSP00000037243	9606.ENSP00000220166	233
141	9606.ENSP00000215909	9606.ENSP00000220166	349
142	9606.ENSP00000215909	9606.ENSP00000220166	349
143	9606.ENSP00000216254	9606.ENSP00000221418	232
144	9606.ENSP00000216254	9606.ENSP00000221418	232
145	9606.ENSP00000008938	9606.ENSP00000221804	215
146	9606.ENSP00000008938	9606.ENSP00000221804	215
147	9606.ENSP00000009530	9606.ENSP00000221972	375
148	9606.ENSP00000009530	9606.ENSP00000221972	375
149	9606.ENSP00000011653	9606.ENSP00000221972	321
150	9606.ENSP00000011653	9606.ENSP00000221972	321
151	9606.ENSP00000085219	9606.ENSP00000221972	981
152	9606.ENSP00000085219	9606.ENSP00000221972	981
153	9606.ENSP00000216223	9606.ENSP00000221972	304
154	9606.ENSP00000216223	9606.ENSP00000221972	304
155	9606.ENSP00000216338	9606.ENSP00000221972	259
156	9606.ENSP00000216338	9606.ENSP00000221972	259
157	9606.ENSP00000219150	9606.ENSP00000221972	317
158	9606.ENSP00000219150	9606.ENSP00000221972	317
159	9606.ENSP00000009530	9606.ENSP00000221978	229
160	9606.ENSP00000009530	9606.ENSP00000221978	229
161	9606.ENSP00000011653	9606.ENSP00000221978	217
162	9606.ENSP00000011653	9606.ENSP00000221978	217
163	9606.ENSP00000182290	9606.ENSP00000221978	329
164	9606.ENSP00000182290	9606.ENSP00000221978	329
165	9606.ENSP00000216223	9606.ENSP00000221978	617
166	9606.ENSP00000216223	9606.ENSP00000221978	617
167	9606.ENSP00000216338	9606.ENSP00000221978	877
168	9606.ENSP00000216338	9606.ENSP00000221978	877
169	9606.ENSP00000219150	9606.ENSP00000221978	350
170	9606.ENSP00000219150	9606.ENSP00000221978	350
171	9606.ENSP00000221804	9606.ENSP00000221978	213
172	9606.ENSP00000221804	9606.ENSP00000221978	213
173	9606.ENSP00000221972	9606.ENSP00000221978	431
174	9606.ENSP00000221972	9606.ENSP00000221978	431
175	9606.ENSP00000157812	9606.ENSP00000222247	726
176	9606.ENSP00000157812	9606.ENSP00000222247	726
177	9606.ENSP00000215071	9606.ENSP00000222247	298
178	9606.ENSP00000215071	9606.ENSP00000222247	298
179	9606.ENSP00000215754	9606.ENSP00000222247	460
180	9606.ENSP00000215754	9606.ENSP00000222247	460
181	9606.ENSP00000199706	9606.ENSP00000222284	230
182	9606.ENSP00000199706	9606.ENSP00000222284	230
183	9606.ENSP00000215071	9606.ENSP00000222284	203
184	9606.ENSP00000215071	9606.ENSP00000222284	203
185	9606.ENSP00000000233	9606.ENSP00000222330	214
186	9606.ENSP00000000233	9606.ENSP00000222330	214
187	9606.ENSP00000011653	9606.ENSP00000222330	344
188	9606.ENSP00000011653	9606.ENSP00000222330	344
189	9606.ENSP00000164227	9606.ENSP00000222330	548
190	9606.ENSP00000164227	9606.ENSP00000222330	548
191	9606.ENSP00000204566	9606.ENSP00000222330	245
192	9606.ENSP00000204566	9606.ENSP00000222330	245
193	9606.ENSP00000215574	9606.ENSP00000222330	242
194	9606.ENSP00000215574	9606.ENSP00000222330	242
195	9606.ENSP00000215909	9606.ENSP00000222330	221
196	9606.ENSP00000215909	9606.ENSP00000222330	221
197	9606.ENSP00000217026	9606.ENSP00000222330	221
198	9606.ENSP00000217026	9606.ENSP00000222330	221
199	9606.ENSP00000217901	9606.ENSP00000222330	205
200	9606.ENSP00000217901	9606.ENSP00000222330	205
201	9606.ENSP00000222250	9606.ENSP00000222330	226
202	9606.ENSP00000222250	9606.ENSP00000222330	226
203	9606.ENSP00000215071	9606.ENSP00000222345	501
204	9606.ENSP00000215071	9606.ENSP00000222345	501
205	9606.ENSP00000011653	9606.ENSP00000223795	249
206	9606.ENSP00000011653	9606.ENSP00000223795	249
207	9606.ENSP00000164227	9606.ENSP00000223795	263
208	9606.ENSP00000164227	9606.ENSP00000223795	263
209	9606.ENSP00000216223	9606.ENSP00000223795	298
210	9606.ENSP00000216223	9606.ENSP00000223795	298
211	9606.ENSP00000216338	9606.ENSP00000223795	240
212	9606.ENSP00000216338	9606.ENSP00000223795	240
213	9606.ENSP00000221972	9606.ENSP00000223795	236
214	9606.ENSP00000221972	9606.ENSP00000223795	236
215	9606.ENSP00000221978	9606.ENSP00000223795	306
216	9606.ENSP00000221978	9606.ENSP00000223795	306
217	9606.ENSP00000000233	9606.ENSP00000225655	228
218	9606.ENSP00000000233	9606.ENSP00000225655	228
219	9606.ENSP00000215754	9606.ENSP00000225655	291
220	9606.ENSP00000215754	9606.ENSP00000225655	291
221	9606.ENSP00000216185	9606.ENSP00000225655	230
222	9606.ENSP00000216185	9606.ENSP00000225655	230
223	9606.ENSP00000219150	9606.ENSP00000225655	417
224	9606.ENSP00000219150	9606.ENSP00000225655	417
225	9606.ENSP00000215882	9606.ENSP00000225665	303
226	9606.ENSP00000215882	9606.ENSP00000225665	303
227	9606.ENSP00000216034	9606.ENSP00000225665	337
228	9606.ENSP00000216034	9606.ENSP00000225665	337
229	9606.ENSP00000216185	9606.ENSP00000225665	347
230	9606.ENSP00000216185	9606.ENSP00000225665	347
231	9606.ENSP00000216254	9606.ENSP00000225665	400
232	9606.ENSP00000216254	9606.ENSP00000225665	400
233	9606.ENSP00000217901	9606.ENSP00000225665	290
234	9606.ENSP00000217901	9606.ENSP00000225665	290
235	9606.ENSP00000006777	9606.ENSP00000225729	232
236	9606.ENSP00000006777	9606.ENSP00000225729	232
237	9606.ENSP00000157812	9606.ENSP00000225729	609
238	9606.ENSP00000157812	9606.ENSP00000225729	609
239	9606.ENSP00000199706	9606.ENSP00000225729	217
240	9606.ENSP00000199706	9606.ENSP00000225729	217
241	9606.ENSP00000203630	9606.ENSP00000225729	230
242	9606.ENSP00000203630	9606.ENSP00000225729	230
243	9606.ENSP00000215071	9606.ENSP00000225729	259
244	9606.ENSP00000215071	9606.ENSP00000225729	259
245	9606.ENSP00000222247	9606.ENSP00000225729	517
246	9606.ENSP00000222247	9606.ENSP00000225729	517
247	9606.ENSP00000008938	9606.ENSP00000225831	224
248	9606.ENSP00000008938	9606.ENSP00000225831	224
249	9606.ENSP00000009530	9606.ENSP00000225831	414
250	9606.ENSP00000009530	9606.ENSP00000225831	414
251	9606.ENSP00000011653	9606.ENSP00000225831	404
252	9606.ENSP00000011653	9606.ENSP00000225831	404
253	9606.ENSP00000164227	9606.ENSP00000225831	349
254	9606.ENSP00000164227	9606.ENSP00000225831	349
255	9606.ENSP00000215754	9606.ENSP00000225831	650
256	9606.ENSP00000215754	9606.ENSP00000225831	650
257	9606.ENSP00000215909	9606.ENSP00000225831	200
258	9606.ENSP00000215909	9606.ENSP00000225831	200
259	9606.ENSP00000216117	9606.ENSP00000225831	821
260	9606.ENSP00000216117	9606.ENSP00000225831	821
261	9606.ENSP00000216223	9606.ENSP00000225831	423
262	9606.ENSP00000216223	9606.ENSP00000225831	423
263	9606.ENSP00000223795	9606.ENSP00000225831	229
264	9606.ENSP00000223795	9606.ENSP00000225831	229
265	9606.ENSP00000037243	9606.ENSP00000225916	260
266	9606.ENSP00000037243	9606.ENSP00000225916	260
267	9606.ENSP00000209875	9606.ENSP00000225916	209
268	9606.ENSP00000209875	9606.ENSP00000225916	209
269	9606.ENSP00000216223	9606.ENSP00000225916	309
270	9606.ENSP00000216223	9606.ENSP00000225916	309
271	9606.ENSP00000217026	9606.ENSP00000225916	321
272	9606.ENSP00000217026	9606.ENSP00000225916	321
273	9606.ENSP00000217901	9606.ENSP00000225916	257
274	9606.ENSP00000217901	9606.ENSP00000225916	257
275	9606.ENSP00000216338	9606.ENSP00000225941	228
276	9606.ENSP00000216338	9606.ENSP00000225941	228
277	9606.ENSP00000219150	9606.ENSP00000225941	212
278	9606.ENSP00000219150	9606.ENSP00000225941	212
279	9606.ENSP00000221978	9606.ENSP00000225941	215
280	9606.ENSP00000221978	9606.ENSP00000225941	215
281	9606.ENSP00000222284	9606.ENSP00000225941	213
282	9606.ENSP00000222284	9606.ENSP00000225941	213
283	9606.ENSP00000008938	9606.ENSP00000226253	901
284	9606.ENSP00000008938	9606.ENSP00000226253	901
285	9606.ENSP00000215909	9606.ENSP00000226253	202
286	9606.ENSP00000215909	9606.ENSP00000226253	202
287	9606.ENSP00000216254	9606.ENSP00000226253	666
288	9606.ENSP00000216254	9606.ENSP00000226253	666
289	9606.ENSP00000220166	9606.ENSP00000226253	903
290	9606.ENSP00000220166	9606.ENSP00000226253	903
291	9606.ENSP00000225665	9606.ENSP00000226253	369
292	9606.ENSP00000225665	9606.ENSP00000226253	369
293	9606.ENSP00000009530	9606.ENSP00000226279	440
294	9606.ENSP00000009530	9606.ENSP00000226279	440
295	9606.ENSP00000011653	9606.ENSP00000226279	592
296	9606.ENSP00000011653	9606.ENSP00000226279	592
297	9606.ENSP00000085219	9606.ENSP00000226279	749
298	9606.ENSP00000085219	9606.ENSP00000226279	749
299	9606.ENSP00000216223	9606.ENSP00000226279	466
300	9606.ENSP00000216223	9606.ENSP00000226279	466
301	9606.ENSP00000221972	9606.ENSP00000226279	686
302	9606.ENSP00000221972	9606.ENSP00000226279	686
303	9606.ENSP00000225831	9606.ENSP00000226279	357
304	9606.ENSP00000225831	9606.ENSP00000226279	357
305	9606.ENSP00000217971	9606.ENSP00000227525	240
306	9606.ENSP00000217971	9606.ENSP00000227525	240
307	9606.ENSP00000222284	9606.ENSP00000227525	205
308	9606.ENSP00000222284	9606.ENSP00000227525	205
309	9606.ENSP00000009530	9606.ENSP00000227752	446
310	9606.ENSP00000009530	9606.ENSP00000227752	446
311	9606.ENSP00000011653	9606.ENSP00000227752	465
312	9606.ENSP00000011653	9606.ENSP00000227752	465
313	9606.ENSP00000085219	9606.ENSP00000227752	264
314	9606.ENSP00000085219	9606.ENSP00000227752	264
315	9606.ENSP00000164227	9606.ENSP00000227752	233
316	9606.ENSP00000164227	9606.ENSP00000227752	233
317	9606.ENSP00000182290	9606.ENSP00000227752	213
318	9606.ENSP00000182290	9606.ENSP00000227752	213
319	9606.ENSP00000216223	9606.ENSP00000227752	560
320	9606.ENSP00000216223	9606.ENSP00000227752	560
321	9606.ENSP00000216338	9606.ENSP00000227752	215
322	9606.ENSP00000216338	9606.ENSP00000227752	215
323	9606.ENSP00000219150	9606.ENSP00000227752	351
324	9606.ENSP00000219150	9606.ENSP00000227752	351
325	9606.ENSP00000221972	9606.ENSP00000227752	275
326	9606.ENSP00000221972	9606.ENSP00000227752	275
327	9606.ENSP00000221978	9606.ENSP00000227752	535
328	9606.ENSP00000221978	9606.ENSP00000227752	535
329	9606.ENSP00000223795	9606.ENSP00000227752	415
330	9606.ENSP00000223795	9606.ENSP00000227752	415
331	9606.ENSP00000225831	9606.ENSP00000227752	430
332	9606.ENSP00000225831	9606.ENSP00000227752	430
333	9606.ENSP00000225941	9606.ENSP00000227752	215
334	9606.ENSP00000225941	9606.ENSP00000227752	215
335	9606.ENSP00000226279	9606.ENSP00000227752	272
336	9606.ENSP00000226279	9606.ENSP00000227752	272
337	9606.ENSP00000009530	9606.ENSP00000228463	248
338	9606.ENSP00000009530	9606.ENSP00000228463	248
339	9606.ENSP00000011653	9606.ENSP00000228463	331
340	9606.ENSP00000011653	9606.ENSP00000228463	331
341	9606.ENSP00000029410	9606.ENSP00000228463	211
342	9606.ENSP00000029410	9606.ENSP00000228463	211
343	9606.ENSP00000085219	9606.ENSP00000228463	319
344	9606.ENSP00000085219	9606.ENSP00000228463	319
345	9606.ENSP00000169298	9606.ENSP00000228463	485
346	9606.ENSP00000169298	9606.ENSP00000228463	485
347	9606.ENSP00000182290	9606.ENSP00000228463	214
348	9606.ENSP00000182290	9606.ENSP00000228463	214
349	9606.ENSP00000216117	9606.ENSP00000228463	473
350	9606.ENSP00000216117	9606.ENSP00000228463	473
351	9606.ENSP00000216223	9606.ENSP00000228463	212
352	9606.ENSP00000216223	9606.ENSP00000228463	212
353	9606.ENSP00000219150	9606.ENSP00000228463	345
354	9606.ENSP00000219150	9606.ENSP00000228463	345
355	9606.ENSP00000221978	9606.ENSP00000228463	343
356	9606.ENSP00000221978	9606.ENSP00000228463	343
357	9606.ENSP00000223795	9606.ENSP00000228463	207
358	9606.ENSP00000223795	9606.ENSP00000228463	207
359	9606.ENSP00000225831	9606.ENSP00000228463	418
360	9606.ENSP00000225831	9606.ENSP00000228463	418
361	9606.ENSP00000226279	9606.ENSP00000228463	592
362	9606.ENSP00000226279	9606.ENSP00000228463	592
363	9606.ENSP00000227752	9606.ENSP00000228463	380
364	9606.ENSP00000227752	9606.ENSP00000228463	380
365	9606.ENSP00000009530	9606.ENSP00000228872	222
366	9606.ENSP00000009530	9606.ENSP00000228872	222
367	9606.ENSP00000011653	9606.ENSP00000228872	222
368	9606.ENSP00000011653	9606.ENSP00000228872	222
369	9606.ENSP00000157812	9606.ENSP00000228872	911
370	9606.ENSP00000157812	9606.ENSP00000228872	911
371	9606.ENSP00000215071	9606.ENSP00000228872	900
372	9606.ENSP00000215071	9606.ENSP00000228872	900
373	9606.ENSP00000215574	9606.ENSP00000228872	728
374	9606.ENSP00000215574	9606.ENSP00000228872	728
375	9606.ENSP00000215754	9606.ENSP00000228872	355
376	9606.ENSP00000215754	9606.ENSP00000228872	355
377	9606.ENSP00000216117	9606.ENSP00000228872	512
378	9606.ENSP00000216117	9606.ENSP00000228872	512
379	9606.ENSP00000216185	9606.ENSP00000228872	254
380	9606.ENSP00000216185	9606.ENSP00000228872	254
381	9606.ENSP00000216802	9606.ENSP00000228872	900
382	9606.ENSP00000216802	9606.ENSP00000228872	900
383	9606.ENSP00000217026	9606.ENSP00000228872	225
384	9606.ENSP00000217026	9606.ENSP00000228872	225
385	9606.ENSP00000217958	9606.ENSP00000228872	908
386	9606.ENSP00000217958	9606.ENSP00000228872	908
387	9606.ENSP00000219150	9606.ENSP00000228872	238
388	9606.ENSP00000219150	9606.ENSP00000228872	238
389	9606.ENSP00000222330	9606.ENSP00000228872	393
390	9606.ENSP00000222330	9606.ENSP00000228872	393
391	9606.ENSP00000222725	9606.ENSP00000228872	222
392	9606.ENSP00000222725	9606.ENSP00000228872	222
393	9606.ENSP00000225831	9606.ENSP00000228872	210
394	9606.ENSP00000225831	9606.ENSP00000228872	210
395	9606.ENSP00000226279	9606.ENSP00000228872	218
396	9606.ENSP00000226279	9606.ENSP00000228872	218
397	9606.ENSP00000009530	9606.ENSP00000228928	268
398	9606.ENSP00000009530	9606.ENSP00000228928	268
399	9606.ENSP00000216802	9606.ENSP00000228928	231
400	9606.ENSP00000216802	9606.ENSP00000228928	231
401	9606.ENSP00000221972	9606.ENSP00000228928	205
402	9606.ENSP00000221972	9606.ENSP00000228928	205
403	9606.ENSP00000225831	9606.ENSP00000228928	233
404	9606.ENSP00000225831	9606.ENSP00000228928	233
405	9606.ENSP00000009530	9606.ENSP00000229195	222
406	9606.ENSP00000009530	9606.ENSP00000229195	222
407	9606.ENSP00000218516	9606.ENSP00000229195	693
408	9606.ENSP00000218516	9606.ENSP00000229195	693
409	9606.ENSP00000225941	9606.ENSP00000229195	286
410	9606.ENSP00000225941	9606.ENSP00000229195	286
411	9606.ENSP00000199706	9606.ENSP00000229238	982
412	9606.ENSP00000199706	9606.ENSP00000229238	982
413	9606.ENSP00000011653	9606.ENSP00000229266	224
414	9606.ENSP00000011653	9606.ENSP00000229266	224
415	9606.ENSP00000215574	9606.ENSP00000229281	209
416	9606.ENSP00000215574	9606.ENSP00000229281	209
417	9606.ENSP00000226279	9606.ENSP00000229281	293
418	9606.ENSP00000226279	9606.ENSP00000229281	293
419	9606.ENSP00000000233	9606.ENSP00000229340	257
420	9606.ENSP00000000233	9606.ENSP00000229340	257
421	9606.ENSP00000204566	9606.ENSP00000229379	214
422	9606.ENSP00000204566	9606.ENSP00000229379	214
423	9606.ENSP00000215754	9606.ENSP00000229379	316
424	9606.ENSP00000215754	9606.ENSP00000229379	316
425	9606.ENSP00000216099	9606.ENSP00000229379	567
426	9606.ENSP00000216099	9606.ENSP00000229379	567
427	9606.ENSP00000222247	9606.ENSP00000229379	227
428	9606.ENSP00000222247	9606.ENSP00000229379	227
429	9606.ENSP00000009530	9606.ENSP00000229829	945
430	9606.ENSP00000009530	9606.ENSP00000229829	945
431	9606.ENSP00000011653	9606.ENSP00000229829	638
432	9606.ENSP00000011653	9606.ENSP00000229829	638
433	9606.ENSP00000216338	9606.ENSP00000229829	328
434	9606.ENSP00000216338	9606.ENSP00000229829	328
435	9606.ENSP00000217958	9606.ENSP00000230431	271
436	9606.ENSP00000217958	9606.ENSP00000230431	271
437	9606.ENSP00000000233	9606.ENSP00000232975	368
438	9606.ENSP00000000233	9606.ENSP00000232975	368
439	9606.ENSP00000217958	9606.ENSP00000233154	342
440	9606.ENSP00000217958	9606.ENSP00000233154	342
441	9606.ENSP00000085219	9606.ENSP00000233668	242
442	9606.ENSP00000085219	9606.ENSP00000233668	242
443	9606.ENSP00000221972	9606.ENSP00000233668	912
444	9606.ENSP00000221972	9606.ENSP00000233668	912
445	9606.ENSP00000233154	9606.ENSP00000233668	718
446	9606.ENSP00000233154	9606.ENSP00000233668	718
447	9606.ENSP00000157812	9606.ENSP00000234038	230
448	9606.ENSP00000157812	9606.ENSP00000234038	230
449	9606.ENSP00000217026	9606.ENSP00000234038	226
450	9606.ENSP00000217026	9606.ENSP00000234038	226
451	9606.ENSP00000037243	9606.ENSP00000234160	256
452	9606.ENSP00000037243	9606.ENSP00000234160	256
453	9606.ENSP00000215730	9606.ENSP00000234160	205
454	9606.ENSP00000215730	9606.ENSP00000234160	205
455	9606.ENSP00000216223	9606.ENSP00000235933	444
456	9606.ENSP00000216223	9606.ENSP00000235933	444
457	9606.ENSP00000221978	9606.ENSP00000235933	299
458	9606.ENSP00000221978	9606.ENSP00000235933	299
459	9606.ENSP00000223795	9606.ENSP00000235933	211
460	9606.ENSP00000223795	9606.ENSP00000235933	211
461	9606.ENSP00000226279	9606.ENSP00000235933	390
462	9606.ENSP00000226279	9606.ENSP00000235933	390
463	9606.ENSP00000008938	9606.ENSP00000236671	912
464	9606.ENSP00000008938	9606.ENSP00000236671	912
465	9606.ENSP00000009530	9606.ENSP00000236671	919
466	9606.ENSP00000009530	9606.ENSP00000236671	919
467	9606.ENSP00000011653	9606.ENSP00000236671	383
468	9606.ENSP00000011653	9606.ENSP00000236671	383
469	9606.ENSP00000037243	9606.ENSP00000236671	460
470	9606.ENSP00000037243	9606.ENSP00000236671	460
471	9606.ENSP00000216117	9606.ENSP00000236671	212
472	9606.ENSP00000216117	9606.ENSP00000236671	212
473	9606.ENSP00000217121	9606.ENSP00000236671	212
474	9606.ENSP00000217121	9606.ENSP00000236671	212
475	9606.ENSP00000217971	9606.ENSP00000236671	484
476	9606.ENSP00000217971	9606.ENSP00000236671	484
477	9606.ENSP00000218516	9606.ENSP00000236671	343
478	9606.ENSP00000218516	9606.ENSP00000236671	343
479	9606.ENSP00000219150	9606.ENSP00000236671	281
480	9606.ENSP00000219150	9606.ENSP00000236671	281
481	9606.ENSP00000220166	9606.ENSP00000236671	983
482	9606.ENSP00000220166	9606.ENSP00000236671	983
483	9606.ENSP00000225831	9606.ENSP00000236671	250
484	9606.ENSP00000225831	9606.ENSP00000236671	250
485	9606.ENSP00000226253	9606.ENSP00000236671	908
486	9606.ENSP00000226253	9606.ENSP00000236671	908
487	9606.ENSP00000229340	9606.ENSP00000236671	259
488	9606.ENSP00000229340	9606.ENSP00000236671	259
489	9606.ENSP00000008938	9606.ENSP00000236826	926
490	9606.ENSP00000008938	9606.ENSP00000236826	926
491	9606.ENSP00000216117	9606.ENSP00000236826	261
492	9606.ENSP00000216117	9606.ENSP00000236826	261
493	9606.ENSP00000220166	9606.ENSP00000236826	907
494	9606.ENSP00000220166	9606.ENSP00000236826	907
495	9606.ENSP00000225831	9606.ENSP00000236826	693
496	9606.ENSP00000225831	9606.ENSP00000236826	693
497	9606.ENSP00000226253	9606.ENSP00000236826	904
498	9606.ENSP00000226253	9606.ENSP00000236826	904
499	9606.ENSP00000236671	9606.ENSP00000236826	918
500	9606.ENSP00000236671	9606.ENSP00000236826	918
501	9606.ENSP00000157812	9606.ENSP00000238156	817
502	9606.ENSP00000157812	9606.ENSP00000238156	817
503	9606.ENSP00000215071	9606.ENSP00000238156	710
504	9606.ENSP00000215071	9606.ENSP00000238156	710
505	9606.ENSP00000217958	9606.ENSP00000238156	825
506	9606.ENSP00000217958	9606.ENSP00000238156	825
507	9606.ENSP00000085219	9606.ENSP00000238788	468
508	9606.ENSP00000085219	9606.ENSP00000238788	468
509	9606.ENSP00000215574	9606.ENSP00000238788	201
510	9606.ENSP00000215574	9606.ENSP00000238788	201
511	9606.ENSP00000222284	9606.ENSP00000238788	576
512	9606.ENSP00000222284	9606.ENSP00000238788	576
513	9606.ENSP00000226253	9606.ENSP00000238788	270
514	9606.ENSP00000226253	9606.ENSP00000238788	270
515	9606.ENSP00000229195	9606.ENSP00000238788	820
516	9606.ENSP00000229195	9606.ENSP00000238788	820
517	9606.ENSP00000219150	9606.ENSP00000239940	244
518	9606.ENSP00000219150	9606.ENSP00000239940	244
519	9606.ENSP00000225655	9606.ENSP00000239940	926
520	9606.ENSP00000225655	9606.ENSP00000239940	926
521	9606.ENSP00000203630	9606.ENSP00000240333	643
522	9606.ENSP00000203630	9606.ENSP00000240333	643
523	9606.ENSP00000221418	9606.ENSP00000240333	439
524	9606.ENSP00000221418	9606.ENSP00000240333	439
525	9606.ENSP00000222284	9606.ENSP00000240333	657
526	9606.ENSP00000222284	9606.ENSP00000240333	657
527	9606.ENSP00000234160	9606.ENSP00000240333	458
528	9606.ENSP00000234160	9606.ENSP00000240333	458
529	9606.ENSP00000229829	9606.ENSP00000240364	308
530	9606.ENSP00000229829	9606.ENSP00000240364	308
531	9606.ENSP00000240333	9606.ENSP00000240364	433
532	9606.ENSP00000240333	9606.ENSP00000240364	433
533	9606.ENSP00000008938	9606.ENSP00000241052	221
534	9606.ENSP00000008938	9606.ENSP00000241052	221
535	9606.ENSP00000037243	9606.ENSP00000241052	378
536	9606.ENSP00000037243	9606.ENSP00000241052	378
537	9606.ENSP00000215754	9606.ENSP00000241052	245
538	9606.ENSP00000215754	9606.ENSP00000241052	245
539	9606.ENSP00000216117	9606.ENSP00000241052	904
540	9606.ENSP00000216117	9606.ENSP00000241052	904
541	9606.ENSP00000216185	9606.ENSP00000241052	858
542	9606.ENSP00000216185	9606.ENSP00000241052	858
543	9606.ENSP00000216254	9606.ENSP00000241052	626
544	9606.ENSP00000216254	9606.ENSP00000241052	626
545	9606.ENSP00000218516	9606.ENSP00000241052	234
546	9606.ENSP00000218516	9606.ENSP00000241052	234
547	9606.ENSP00000221418	9606.ENSP00000241052	916
548	9606.ENSP00000221418	9606.ENSP00000241052	916
549	9606.ENSP00000222330	9606.ENSP00000241052	439
550	9606.ENSP00000222330	9606.ENSP00000241052	439
551	9606.ENSP00000225655	9606.ENSP00000241052	322
552	9606.ENSP00000225655	9606.ENSP00000241052	322
553	9606.ENSP00000225831	9606.ENSP00000241052	556
554	9606.ENSP00000225831	9606.ENSP00000241052	556
555	9606.ENSP00000226253	9606.ENSP00000241052	298
556	9606.ENSP00000226253	9606.ENSP00000241052	298
557	9606.ENSP00000228872	9606.ENSP00000241052	242
558	9606.ENSP00000228872	9606.ENSP00000241052	242
559	9606.ENSP00000236671	9606.ENSP00000241052	523
560	9606.ENSP00000236671	9606.ENSP00000241052	523
561	9606.ENSP00000236826	9606.ENSP00000241052	221
562	9606.ENSP00000236826	9606.ENSP00000241052	221
563	9606.ENSP00000239940	9606.ENSP00000241052	238
564	9606.ENSP00000239940	9606.ENSP00000241052	238
565	9606.ENSP00000009530	9606.ENSP00000241261	279
566	9606.ENSP00000009530	9606.ENSP00000241261	279
567	9606.ENSP00000011653	9606.ENSP00000241261	215
568	9606.ENSP00000011653	9606.ENSP00000241261	215
569	9606.ENSP00000164227	9606.ENSP00000241261	262
570	9606.ENSP00000164227	9606.ENSP00000241261	262
571	9606.ENSP00000215754	9606.ENSP00000241261	226
572	9606.ENSP00000215754	9606.ENSP00000241261	226
573	9606.ENSP00000216223	9606.ENSP00000241261	346
574	9606.ENSP00000216223	9606.ENSP00000241261	346
575	9606.ENSP00000222330	9606.ENSP00000241261	230
576	9606.ENSP00000222330	9606.ENSP00000241261	230
577	9606.ENSP00000223795	9606.ENSP00000241261	503
578	9606.ENSP00000223795	9606.ENSP00000241261	503
579	9606.ENSP00000225831	9606.ENSP00000241261	461
580	9606.ENSP00000225831	9606.ENSP00000241261	461
581	9606.ENSP00000226279	9606.ENSP00000241261	269
582	9606.ENSP00000226279	9606.ENSP00000241261	269
583	9606.ENSP00000227752	9606.ENSP00000241261	253
584	9606.ENSP00000227752	9606.ENSP00000241261	253
585	9606.ENSP00000228872	9606.ENSP00000241261	271
586	9606.ENSP00000228872	9606.ENSP00000241261	271
587	9606.ENSP00000228928	9606.ENSP00000241261	333
588	9606.ENSP00000228928	9606.ENSP00000241261	333
589	9606.ENSP00000229829	9606.ENSP00000241261	202
590	9606.ENSP00000229829	9606.ENSP00000241261	202
591	9606.ENSP00000236671	9606.ENSP00000241261	206
592	9606.ENSP00000236671	9606.ENSP00000241261	206
593	9606.ENSP00000241052	9606.ENSP00000241261	258
594	9606.ENSP00000241052	9606.ENSP00000241261	258
595	9606.ENSP00000233154	9606.ENSP00000243045	226
596	9606.ENSP00000233154	9606.ENSP00000243045	226
597	9606.ENSP00000008938	9606.ENSP00000243347	903
598	9606.ENSP00000008938	9606.ENSP00000243347	903
599	9606.ENSP00000164227	9606.ENSP00000243347	227
600	9606.ENSP00000164227	9606.ENSP00000243347	227
601	9606.ENSP00000216117	9606.ENSP00000243347	233
602	9606.ENSP00000216117	9606.ENSP00000243347	233
603	9606.ENSP00000219150	9606.ENSP00000243347	232
604	9606.ENSP00000219150	9606.ENSP00000243347	232
605	9606.ENSP00000220166	9606.ENSP00000243347	901
606	9606.ENSP00000220166	9606.ENSP00000243347	901
607	9606.ENSP00000223795	9606.ENSP00000243347	348
608	9606.ENSP00000223795	9606.ENSP00000243347	348
609	9606.ENSP00000225831	9606.ENSP00000243347	648
610	9606.ENSP00000225831	9606.ENSP00000243347	648
611	9606.ENSP00000226253	9606.ENSP00000243347	902
612	9606.ENSP00000226253	9606.ENSP00000243347	902
613	9606.ENSP00000236671	9606.ENSP00000243347	903
614	9606.ENSP00000236671	9606.ENSP00000243347	903
615	9606.ENSP00000236826	9606.ENSP00000243347	907
616	9606.ENSP00000236826	9606.ENSP00000243347	907
617	9606.ENSP00000241261	9606.ENSP00000243347	344
618	9606.ENSP00000241261	9606.ENSP00000243347	344
619	9606.ENSP00000157812	9606.ENSP00000243563	301
620	9606.ENSP00000157812	9606.ENSP00000243563	301
621	9606.ENSP00000215071	9606.ENSP00000243563	497
622	9606.ENSP00000215071	9606.ENSP00000243563	497
623	9606.ENSP00000217026	9606.ENSP00000243563	450
624	9606.ENSP00000217026	9606.ENSP00000243563	450
625	9606.ENSP00000222247	9606.ENSP00000243563	293
626	9606.ENSP00000222247	9606.ENSP00000243563	293
627	9606.ENSP00000234038	9606.ENSP00000243563	289
628	9606.ENSP00000234038	9606.ENSP00000243563	289
629	9606.ENSP00000011653	9606.ENSP00000244007	918
630	9606.ENSP00000011653	9606.ENSP00000244007	918
631	9606.ENSP00000085219	9606.ENSP00000244007	499
632	9606.ENSP00000085219	9606.ENSP00000244007	499
633	9606.ENSP00000221972	9606.ENSP00000244007	911
634	9606.ENSP00000221972	9606.ENSP00000244007	911
635	9606.ENSP00000222330	9606.ENSP00000244007	231
636	9606.ENSP00000222330	9606.ENSP00000244007	231
637	9606.ENSP00000228872	9606.ENSP00000244007	212
638	9606.ENSP00000228872	9606.ENSP00000244007	212
639	9606.ENSP00000233668	9606.ENSP00000244007	347
640	9606.ENSP00000233668	9606.ENSP00000244007	347
641	9606.ENSP00000241052	9606.ENSP00000244007	283
642	9606.ENSP00000241052	9606.ENSP00000244007	283
643	9606.ENSP00000241261	9606.ENSP00000244007	229
644	9606.ENSP00000241261	9606.ENSP00000244007	229
645	9606.ENSP00000026218	9606.ENSP00000244137	372
646	9606.ENSP00000026218	9606.ENSP00000244137	372
647	9606.ENSP00000164227	9606.ENSP00000244137	206
648	9606.ENSP00000164227	9606.ENSP00000244137	206
649	9606.ENSP00000216254	9606.ENSP00000244137	262
650	9606.ENSP00000216254	9606.ENSP00000244137	262
651	9606.ENSP00000218516	9606.ENSP00000244137	326
652	9606.ENSP00000218516	9606.ENSP00000244137	326
653	9606.ENSP00000236671	9606.ENSP00000244137	277
654	9606.ENSP00000236671	9606.ENSP00000244137	277
655	9606.ENSP00000238156	9606.ENSP00000244137	201
656	9606.ENSP00000238156	9606.ENSP00000244137	201
657	9606.ENSP00000241052	9606.ENSP00000244137	318
658	9606.ENSP00000241052	9606.ENSP00000244137	318
659	9606.ENSP00000040663	9606.ENSP00000245185	242
660	9606.ENSP00000040663	9606.ENSP00000245185	242
661	9606.ENSP00000216117	9606.ENSP00000245185	483
662	9606.ENSP00000216117	9606.ENSP00000245185	483
663	9606.ENSP00000225831	9606.ENSP00000245185	228
664	9606.ENSP00000225831	9606.ENSP00000245185	228
665	9606.ENSP00000228928	9606.ENSP00000245185	904
666	9606.ENSP00000228928	9606.ENSP00000245185	904
667	9606.ENSP00000236671	9606.ENSP00000245185	207
668	9606.ENSP00000236671	9606.ENSP00000245185	207
669	9606.ENSP00000241052	9606.ENSP00000245185	678
670	9606.ENSP00000241052	9606.ENSP00000245185	678
671	9606.ENSP00000215754	9606.ENSP00000245206	925
672	9606.ENSP00000215754	9606.ENSP00000245206	925
673	9606.ENSP00000215882	9606.ENSP00000245206	288
674	9606.ENSP00000215882	9606.ENSP00000245206	288
675	9606.ENSP00000216254	9606.ENSP00000245206	555
676	9606.ENSP00000216254	9606.ENSP00000245206	555
677	9606.ENSP00000217901	9606.ENSP00000245206	830
678	9606.ENSP00000217901	9606.ENSP00000245206	830
679	9606.ENSP00000218516	9606.ENSP00000245206	253
680	9606.ENSP00000218516	9606.ENSP00000245206	253
681	9606.ENSP00000225655	9606.ENSP00000245206	256
682	9606.ENSP00000225655	9606.ENSP00000245206	256
683	9606.ENSP00000225665	9606.ENSP00000245206	364
684	9606.ENSP00000225665	9606.ENSP00000245206	364
685	9606.ENSP00000225831	9606.ENSP00000245206	347
686	9606.ENSP00000225831	9606.ENSP00000245206	347
687	9606.ENSP00000226253	9606.ENSP00000245206	360
688	9606.ENSP00000226253	9606.ENSP00000245206	360
689	9606.ENSP00000226279	9606.ENSP00000245206	200
690	9606.ENSP00000226279	9606.ENSP00000245206	200
691	9606.ENSP00000241052	9606.ENSP00000245206	723
692	9606.ENSP00000241052	9606.ENSP00000245206	723
693	9606.ENSP00000244137	9606.ENSP00000245206	383
694	9606.ENSP00000244137	9606.ENSP00000245206	383
695	9606.ENSP00000222284	9606.ENSP00000246105	596
696	9606.ENSP00000222284	9606.ENSP00000246105	596
697	9606.ENSP00000009530	9606.ENSP00000246115	212
698	9606.ENSP00000009530	9606.ENSP00000246115	212
699	9606.ENSP00000182290	9606.ENSP00000246115	298
700	9606.ENSP00000182290	9606.ENSP00000246115	298
701	9606.ENSP00000216223	9606.ENSP00000246115	215
702	9606.ENSP00000216223	9606.ENSP00000246115	215
703	9606.ENSP00000216338	9606.ENSP00000246115	321
704	9606.ENSP00000216338	9606.ENSP00000246115	321
705	9606.ENSP00000219150	9606.ENSP00000246115	507
706	9606.ENSP00000219150	9606.ENSP00000246115	507
707	9606.ENSP00000221804	9606.ENSP00000246115	212
708	9606.ENSP00000221804	9606.ENSP00000246115	212
709	9606.ENSP00000221972	9606.ENSP00000246115	378
710	9606.ENSP00000221972	9606.ENSP00000246115	378
711	9606.ENSP00000221978	9606.ENSP00000246115	590
712	9606.ENSP00000221978	9606.ENSP00000246115	590
713	9606.ENSP00000223795	9606.ENSP00000246115	239
714	9606.ENSP00000223795	9606.ENSP00000246115	239
715	9606.ENSP00000225831	9606.ENSP00000246115	213
716	9606.ENSP00000225831	9606.ENSP00000246115	213
717	9606.ENSP00000225941	9606.ENSP00000246115	214
718	9606.ENSP00000225941	9606.ENSP00000246115	214
719	9606.ENSP00000227752	9606.ENSP00000246115	537
720	9606.ENSP00000227752	9606.ENSP00000246115	537
721	9606.ENSP00000228463	9606.ENSP00000246115	396
722	9606.ENSP00000228463	9606.ENSP00000246115	396
723	9606.ENSP00000244007	9606.ENSP00000246115	900
724	9606.ENSP00000244007	9606.ENSP00000246115	900
725	9606.ENSP00000009530	9606.ENSP00000246229	480
726	9606.ENSP00000009530	9606.ENSP00000246229	480
727	9606.ENSP00000217026	9606.ENSP00000246229	211
728	9606.ENSP00000217026	9606.ENSP00000246229	211
729	9606.ENSP00000222725	9606.ENSP00000246229	224
730	9606.ENSP00000222725	9606.ENSP00000246229	224
731	9606.ENSP00000009530	9606.ENSP00000246551	259
732	9606.ENSP00000009530	9606.ENSP00000246551	259
733	9606.ENSP00000011653	9606.ENSP00000246551	212
734	9606.ENSP00000011653	9606.ENSP00000246551	212
735	9606.ENSP00000085219	9606.ENSP00000246551	229
736	9606.ENSP00000085219	9606.ENSP00000246551	229
737	9606.ENSP00000182290	9606.ENSP00000246551	239
738	9606.ENSP00000182290	9606.ENSP00000246551	239
739	9606.ENSP00000216223	9606.ENSP00000246551	340
740	9606.ENSP00000216223	9606.ENSP00000246551	340
741	9606.ENSP00000216338	9606.ENSP00000246551	398
742	9606.ENSP00000216338	9606.ENSP00000246551	398
743	9606.ENSP00000219150	9606.ENSP00000246551	333
744	9606.ENSP00000219150	9606.ENSP00000246551	333
745	9606.ENSP00000221972	9606.ENSP00000246551	272
746	9606.ENSP00000221972	9606.ENSP00000246551	272
747	9606.ENSP00000221978	9606.ENSP00000246551	624
748	9606.ENSP00000221978	9606.ENSP00000246551	624
749	9606.ENSP00000223795	9606.ENSP00000246551	298
750	9606.ENSP00000223795	9606.ENSP00000246551	298
751	9606.ENSP00000225941	9606.ENSP00000246551	262
752	9606.ENSP00000225941	9606.ENSP00000246551	262
753	9606.ENSP00000227752	9606.ENSP00000246551	668
754	9606.ENSP00000227752	9606.ENSP00000246551	668
755	9606.ENSP00000228463	9606.ENSP00000246551	313
756	9606.ENSP00000228463	9606.ENSP00000246551	313
757	9606.ENSP00000241261	9606.ENSP00000246551	239
758	9606.ENSP00000241261	9606.ENSP00000246551	239
759	9606.ENSP00000244007	9606.ENSP00000246551	827
760	9606.ENSP00000244007	9606.ENSP00000246551	827
761	9606.ENSP00000246115	9606.ENSP00000246551	582
762	9606.ENSP00000246115	9606.ENSP00000246551	582
763	9606.ENSP00000215882	9606.ENSP00000246554	262
764	9606.ENSP00000215882	9606.ENSP00000246554	262
765	9606.ENSP00000216034	9606.ENSP00000246554	275
766	9606.ENSP00000216034	9606.ENSP00000246554	275
767	9606.ENSP00000216099	9606.ENSP00000246554	579
768	9606.ENSP00000216099	9606.ENSP00000246554	579
769	9606.ENSP00000216185	9606.ENSP00000246554	329
770	9606.ENSP00000216185	9606.ENSP00000246554	329
771	9606.ENSP00000216254	9606.ENSP00000246554	260
772	9606.ENSP00000216254	9606.ENSP00000246554	260
773	9606.ENSP00000220166	9606.ENSP00000246554	524
774	9606.ENSP00000220166	9606.ENSP00000246554	524
775	9606.ENSP00000221418	9606.ENSP00000246554	255
776	9606.ENSP00000221418	9606.ENSP00000246554	255
777	9606.ENSP00000222247	9606.ENSP00000246554	287
778	9606.ENSP00000222247	9606.ENSP00000246554	287
779	9606.ENSP00000222284	9606.ENSP00000246554	300
780	9606.ENSP00000222284	9606.ENSP00000246554	300
781	9606.ENSP00000225665	9606.ENSP00000246554	253
782	9606.ENSP00000225665	9606.ENSP00000246554	253
783	9606.ENSP00000229379	9606.ENSP00000246554	998
784	9606.ENSP00000229379	9606.ENSP00000246554	998
785	9606.ENSP00000241052	9606.ENSP00000246554	298
786	9606.ENSP00000241052	9606.ENSP00000246554	298
787	9606.ENSP00000009530	9606.ENSP00000246657	428
788	9606.ENSP00000009530	9606.ENSP00000246657	428
789	9606.ENSP00000011653	9606.ENSP00000246657	425
790	9606.ENSP00000011653	9606.ENSP00000246657	425
791	9606.ENSP00000085219	9606.ENSP00000246657	412
792	9606.ENSP00000085219	9606.ENSP00000246657	412
793	9606.ENSP00000215754	9606.ENSP00000246657	230
794	9606.ENSP00000215754	9606.ENSP00000246657	230
795	9606.ENSP00000216223	9606.ENSP00000246657	685
796	9606.ENSP00000216223	9606.ENSP00000246657	685
797	9606.ENSP00000216338	9606.ENSP00000246657	337
798	9606.ENSP00000216338	9606.ENSP00000246657	337
799	9606.ENSP00000219150	9606.ENSP00000246657	237
800	9606.ENSP00000219150	9606.ENSP00000246657	237
801	9606.ENSP00000221972	9606.ENSP00000246657	486
802	9606.ENSP00000221972	9606.ENSP00000246657	486
803	9606.ENSP00000221978	9606.ENSP00000246657	271
804	9606.ENSP00000221978	9606.ENSP00000246657	271
805	9606.ENSP00000223795	9606.ENSP00000246657	384
806	9606.ENSP00000223795	9606.ENSP00000246657	384
807	9606.ENSP00000225831	9606.ENSP00000246657	862
808	9606.ENSP00000225831	9606.ENSP00000246657	862
809	9606.ENSP00000226279	9606.ENSP00000246657	698
810	9606.ENSP00000226279	9606.ENSP00000246657	698
811	9606.ENSP00000227752	9606.ENSP00000246657	576
812	9606.ENSP00000227752	9606.ENSP00000246657	576
813	9606.ENSP00000228463	9606.ENSP00000246657	573
814	9606.ENSP00000228463	9606.ENSP00000246657	573
815	9606.ENSP00000228872	9606.ENSP00000246657	237
816	9606.ENSP00000228872	9606.ENSP00000246657	237
817	9606.ENSP00000235933	9606.ENSP00000246657	473
818	9606.ENSP00000235933	9606.ENSP00000246657	473
819	9606.ENSP00000241052	9606.ENSP00000246657	221
820	9606.ENSP00000241052	9606.ENSP00000246657	221
821	9606.ENSP00000241261	9606.ENSP00000246657	329
822	9606.ENSP00000241261	9606.ENSP00000246657	329
823	9606.ENSP00000246115	9606.ENSP00000246657	972
824	9606.ENSP00000246115	9606.ENSP00000246657	972
825	9606.ENSP00000246551	9606.ENSP00000246657	297
826	9606.ENSP00000246551	9606.ENSP00000246657	297
827	9606.ENSP00000000233	9606.ENSP00000246792	286
828	9606.ENSP00000000233	9606.ENSP00000246792	286
829	9606.ENSP00000164227	9606.ENSP00000246792	246
830	9606.ENSP00000164227	9606.ENSP00000246792	246
831	9606.ENSP00000215909	9606.ENSP00000246792	263
832	9606.ENSP00000215909	9606.ENSP00000246792	263
833	9606.ENSP00000216117	9606.ENSP00000246792	227
834	9606.ENSP00000216117	9606.ENSP00000246792	227
835	9606.ENSP00000222330	9606.ENSP00000246792	211
836	9606.ENSP00000222330	9606.ENSP00000246792	211
837	9606.ENSP00000222345	9606.ENSP00000246792	268
838	9606.ENSP00000222345	9606.ENSP00000246792	268
839	9606.ENSP00000225655	9606.ENSP00000246792	481
840	9606.ENSP00000225655	9606.ENSP00000246792	481
841	9606.ENSP00000226225	9606.ENSP00000246792	263
842	9606.ENSP00000226225	9606.ENSP00000246792	263
843	9606.ENSP00000228872	9606.ENSP00000246792	222
844	9606.ENSP00000228872	9606.ENSP00000246792	222
845	9606.ENSP00000236671	9606.ENSP00000246792	226
846	9606.ENSP00000236671	9606.ENSP00000246792	226
847	9606.ENSP00000239940	9606.ENSP00000246792	459
848	9606.ENSP00000239940	9606.ENSP00000246792	459
849	9606.ENSP00000244007	9606.ENSP00000246792	268
850	9606.ENSP00000244007	9606.ENSP00000246792	268
851	9606.ENSP00000244137	9606.ENSP00000246792	239
852	9606.ENSP00000244137	9606.ENSP00000246792	239
853	9606.ENSP00000037243	9606.ENSP00000246912	233
854	9606.ENSP00000037243	9606.ENSP00000246912	233
855	9606.ENSP00000011653	9606.ENSP00000247470	308
856	9606.ENSP00000011653	9606.ENSP00000247470	308
857	9606.ENSP00000218516	9606.ENSP00000247470	901
858	9606.ENSP00000218516	9606.ENSP00000247470	901
859	9606.ENSP00000219150	9606.ENSP00000247470	201
860	9606.ENSP00000219150	9606.ENSP00000247470	201
861	9606.ENSP00000225831	9606.ENSP00000247470	420
862	9606.ENSP00000225831	9606.ENSP00000247470	420
863	9606.ENSP00000241261	9606.ENSP00000247470	286
864	9606.ENSP00000241261	9606.ENSP00000247470	286
865	9606.ENSP00000246115	9606.ENSP00000247881	900
866	9606.ENSP00000246115	9606.ENSP00000247881	900
867	9606.ENSP00000246657	9606.ENSP00000247881	900
868	9606.ENSP00000246657	9606.ENSP00000247881	900
869	9606.ENSP00000040663	9606.ENSP00000247970	203
870	9606.ENSP00000040663	9606.ENSP00000247970	203
871	9606.ENSP00000215574	9606.ENSP00000247970	345
872	9606.ENSP00000215574	9606.ENSP00000247970	345
873	9606.ENSP00000228872	9606.ENSP00000247970	402
874	9606.ENSP00000228872	9606.ENSP00000247970	402
875	9606.ENSP00000244137	9606.ENSP00000247970	232
876	9606.ENSP00000244137	9606.ENSP00000247970	232
877	9606.ENSP00000215574	9606.ENSP00000247977	911
878	9606.ENSP00000215574	9606.ENSP00000247977	911
879	9606.ENSP00000229340	9606.ENSP00000247977	237
880	9606.ENSP00000229340	9606.ENSP00000247977	237
881	9606.ENSP00000243563	9606.ENSP00000247977	364
882	9606.ENSP00000243563	9606.ENSP00000247977	364
883	9606.ENSP00000157812	9606.ENSP00000248342	385
884	9606.ENSP00000157812	9606.ENSP00000248342	385
885	9606.ENSP00000203630	9606.ENSP00000248342	247
886	9606.ENSP00000203630	9606.ENSP00000248342	247
887	9606.ENSP00000215071	9606.ENSP00000248342	484
888	9606.ENSP00000215071	9606.ENSP00000248342	484
889	9606.ENSP00000216034	9606.ENSP00000248342	290
890	9606.ENSP00000216034	9606.ENSP00000248342	290
891	9606.ENSP00000222247	9606.ENSP00000248342	985
892	9606.ENSP00000222247	9606.ENSP00000248342	985
893	9606.ENSP00000229340	9606.ENSP00000248342	531
894	9606.ENSP00000229340	9606.ENSP00000248342	531
895	9606.ENSP00000229379	9606.ENSP00000248342	240
896	9606.ENSP00000229379	9606.ENSP00000248342	240
897	9606.ENSP00000239940	9606.ENSP00000248342	458
898	9606.ENSP00000239940	9606.ENSP00000248342	458
899	9606.ENSP00000243563	9606.ENSP00000248342	371
900	9606.ENSP00000243563	9606.ENSP00000248342	371
901	9606.ENSP00000246554	9606.ENSP00000248342	233
902	9606.ENSP00000246554	9606.ENSP00000248342	233
903	9606.ENSP00000037243	9606.ENSP00000248437	519
904	9606.ENSP00000037243	9606.ENSP00000248437	519
905	9606.ENSP00000157812	9606.ENSP00000248437	440
906	9606.ENSP00000157812	9606.ENSP00000248437	440
907	9606.ENSP00000219150	9606.ENSP00000248437	245
908	9606.ENSP00000219150	9606.ENSP00000248437	245
909	9606.ENSP00000225655	9606.ENSP00000248437	428
910	9606.ENSP00000225655	9606.ENSP00000248437	428
911	9606.ENSP00000236671	9606.ENSP00000248437	246
912	9606.ENSP00000236671	9606.ENSP00000248437	246
913	9606.ENSP00000239940	9606.ENSP00000248437	308
914	9606.ENSP00000239940	9606.ENSP00000248437	308
915	9606.ENSP00000215754	9606.ENSP00000248553	217
916	9606.ENSP00000215754	9606.ENSP00000248553	217
917	9606.ENSP00000216117	9606.ENSP00000248553	509
918	9606.ENSP00000216117	9606.ENSP00000248553	509
919	9606.ENSP00000222250	9606.ENSP00000248553	525
920	9606.ENSP00000222250	9606.ENSP00000248553	525
921	9606.ENSP00000225831	9606.ENSP00000248553	331
922	9606.ENSP00000225831	9606.ENSP00000248553	331
923	9606.ENSP00000228872	9606.ENSP00000248553	234
924	9606.ENSP00000228872	9606.ENSP00000248553	234
925	9606.ENSP00000236671	9606.ENSP00000248553	503
926	9606.ENSP00000236671	9606.ENSP00000248553	503
927	9606.ENSP00000241052	9606.ENSP00000248553	473
928	9606.ENSP00000241052	9606.ENSP00000248553	473
929	9606.ENSP00000245185	9606.ENSP00000248553	241
930	9606.ENSP00000245185	9606.ENSP00000248553	241
931	9606.ENSP00000245206	9606.ENSP00000248553	256
932	9606.ENSP00000245206	9606.ENSP00000248553	256
933	9606.ENSP00000246792	9606.ENSP00000248553	534
934	9606.ENSP00000246792	9606.ENSP00000248553	534
935	9606.ENSP00000248437	9606.ENSP00000248553	405
936	9606.ENSP00000248437	9606.ENSP00000248553	405
937	9606.ENSP00000216446	9606.ENSP00000248564	252
938	9606.ENSP00000216446	9606.ENSP00000248564	252
939	9606.ENSP00000246115	9606.ENSP00000248564	901
940	9606.ENSP00000246115	9606.ENSP00000248564	901
941	9606.ENSP00000246657	9606.ENSP00000248564	900
942	9606.ENSP00000246657	9606.ENSP00000248564	900
943	9606.ENSP00000246792	9606.ENSP00000248564	698
944	9606.ENSP00000246792	9606.ENSP00000248564	698
945	9606.ENSP00000247881	9606.ENSP00000248564	900
946	9606.ENSP00000247881	9606.ENSP00000248564	900
947	9606.ENSP00000085219	9606.ENSP00000248948	220
948	9606.ENSP00000085219	9606.ENSP00000248948	220
949	9606.ENSP00000221972	9606.ENSP00000248948	826
950	9606.ENSP00000221972	9606.ENSP00000248948	826
951	9606.ENSP00000000233	9606.ENSP00000249071	400
952	9606.ENSP00000000233	9606.ENSP00000249071	400
953	9606.ENSP00000009530	9606.ENSP00000249071	277
954	9606.ENSP00000009530	9606.ENSP00000249071	277
955	9606.ENSP00000164227	9606.ENSP00000249071	289
956	9606.ENSP00000164227	9606.ENSP00000249071	289
957	9606.ENSP00000215909	9606.ENSP00000249071	227
958	9606.ENSP00000215909	9606.ENSP00000249071	227
959	9606.ENSP00000216223	9606.ENSP00000249071	439
960	9606.ENSP00000216223	9606.ENSP00000249071	439
961	9606.ENSP00000219150	9606.ENSP00000249071	738
962	9606.ENSP00000219150	9606.ENSP00000249071	738
963	9606.ENSP00000221972	9606.ENSP00000249071	277
964	9606.ENSP00000221972	9606.ENSP00000249071	277
965	9606.ENSP00000221978	9606.ENSP00000249071	230
966	9606.ENSP00000221978	9606.ENSP00000249071	230
967	9606.ENSP00000222330	9606.ENSP00000249071	255
968	9606.ENSP00000222330	9606.ENSP00000249071	255
969	9606.ENSP00000225655	9606.ENSP00000249071	362
970	9606.ENSP00000225655	9606.ENSP00000249071	362
971	9606.ENSP00000225831	9606.ENSP00000249071	298
972	9606.ENSP00000225831	9606.ENSP00000249071	298
973	9606.ENSP00000225941	9606.ENSP00000249071	214
974	9606.ENSP00000225941	9606.ENSP00000249071	214
975	9606.ENSP00000227752	9606.ENSP00000249071	291
976	9606.ENSP00000227752	9606.ENSP00000249071	291
977	9606.ENSP00000228463	9606.ENSP00000249071	381
978	9606.ENSP00000228463	9606.ENSP00000249071	381
979	9606.ENSP00000228872	9606.ENSP00000249071	225
980	9606.ENSP00000228872	9606.ENSP00000249071	225
981	9606.ENSP00000233154	9606.ENSP00000249071	857
982	9606.ENSP00000233154	9606.ENSP00000249071	857
983	9606.ENSP00000239940	9606.ENSP00000249071	285
984	9606.ENSP00000239940	9606.ENSP00000249071	285
985	9606.ENSP00000241052	9606.ENSP00000249071	383
986	9606.ENSP00000241052	9606.ENSP00000249071	383
987	9606.ENSP00000244007	9606.ENSP00000249071	261
988	9606.ENSP00000244007	9606.ENSP00000249071	261
989	9606.ENSP00000246115	9606.ENSP00000249071	407
990	9606.ENSP00000246115	9606.ENSP00000249071	407
991	9606.ENSP00000246551	9606.ENSP00000249071	499
992	9606.ENSP00000246551	9606.ENSP00000249071	499
993	9606.ENSP00000246657	9606.ENSP00000249071	300
994	9606.ENSP00000246657	9606.ENSP00000249071	300
995	9606.ENSP00000246792	9606.ENSP00000249071	289
996	9606.ENSP00000246792	9606.ENSP00000249071	289
997	9606.ENSP00000247470	9606.ENSP00000249071	333
998	9606.ENSP00000247470	9606.ENSP00000249071	333
999	9606.ENSP00000248437	9606.ENSP00000249071	259
1000	9606.ENSP00000248437	9606.ENSP00000249071	259
1001	9606.ENSP00000011653	9606.ENSP00000249636	211
1002	9606.ENSP00000011653	9606.ENSP00000249636	211
1003	9606.ENSP00000209875	9606.ENSP00000249636	343
1004	9606.ENSP00000209875	9606.ENSP00000249636	343
1005	9606.ENSP00000215574	9606.ENSP00000249636	303
1006	9606.ENSP00000215574	9606.ENSP00000249636	303
1007	9606.ENSP00000246229	9606.ENSP00000249636	298
1008	9606.ENSP00000246229	9606.ENSP00000249636	298
1009	9606.ENSP00000157812	9606.ENSP00000249700	222
1010	9606.ENSP00000157812	9606.ENSP00000249700	222
1011	9606.ENSP00000219150	9606.ENSP00000249700	274
1012	9606.ENSP00000219150	9606.ENSP00000249700	274
1013	9606.ENSP00000232975	9606.ENSP00000249700	906
1014	9606.ENSP00000232975	9606.ENSP00000249700	906
1015	9606.ENSP00000239940	9606.ENSP00000249700	348
1016	9606.ENSP00000239940	9606.ENSP00000249700	348
1017	9606.ENSP00000248437	9606.ENSP00000249700	235
1018	9606.ENSP00000248437	9606.ENSP00000249700	235
1019	9606.ENSP00000236671	9606.ENSP00000249806	738
1020	9606.ENSP00000236671	9606.ENSP00000249806	738
1021	9606.ENSP00000026218	9606.ENSP00000250124	746
1022	9606.ENSP00000026218	9606.ENSP00000250124	746
1023	9606.ENSP00000249806	9606.ENSP00000250124	283
1024	9606.ENSP00000249806	9606.ENSP00000250124	283
1025	9606.ENSP00000217958	9606.ENSP00000251412	307
1026	9606.ENSP00000217958	9606.ENSP00000251412	307
1027	9606.ENSP00000219150	9606.ENSP00000251412	220
1028	9606.ENSP00000219150	9606.ENSP00000251412	220
1029	9606.ENSP00000229195	9606.ENSP00000251412	204
1030	9606.ENSP00000229195	9606.ENSP00000251412	204
1031	9606.ENSP00000248437	9606.ENSP00000251412	933
1032	9606.ENSP00000248437	9606.ENSP00000251412	933
1033	9606.ENSP00000215071	9606.ENSP00000251413	677
1034	9606.ENSP00000215071	9606.ENSP00000251413	677
1035	9606.ENSP00000217958	9606.ENSP00000251413	354
1036	9606.ENSP00000217958	9606.ENSP00000251413	354
1037	9606.ENSP00000219150	9606.ENSP00000251413	220
1038	9606.ENSP00000219150	9606.ENSP00000251413	220
1039	9606.ENSP00000222247	9606.ENSP00000251413	230
1040	9606.ENSP00000222247	9606.ENSP00000251413	230
1041	9606.ENSP00000228872	9606.ENSP00000251413	221
1042	9606.ENSP00000228872	9606.ENSP00000251413	221
1043	9606.ENSP00000229195	9606.ENSP00000251413	275
1044	9606.ENSP00000229195	9606.ENSP00000251413	275
1045	9606.ENSP00000248437	9606.ENSP00000251413	938
1046	9606.ENSP00000248437	9606.ENSP00000251413	938
1047	9606.ENSP00000251412	9606.ENSP00000251413	970
1048	9606.ENSP00000251412	9606.ENSP00000251413	970
1049	9606.ENSP00000009530	9606.ENSP00000251642	295
1050	9606.ENSP00000009530	9606.ENSP00000251642	295
1051	9606.ENSP00000085219	9606.ENSP00000251642	221
1052	9606.ENSP00000085219	9606.ENSP00000251642	221
1053	9606.ENSP00000216223	9606.ENSP00000251642	242
1054	9606.ENSP00000216223	9606.ENSP00000251642	242
1055	9606.ENSP00000225831	9606.ENSP00000251642	216
1056	9606.ENSP00000225831	9606.ENSP00000251642	216
1057	9606.ENSP00000225916	9606.ENSP00000251642	419
1058	9606.ENSP00000225916	9606.ENSP00000251642	419
1059	9606.ENSP00000228928	9606.ENSP00000251642	683
1060	9606.ENSP00000228928	9606.ENSP00000251642	683
1061	9606.ENSP00000238609	9606.ENSP00000251642	250
1062	9606.ENSP00000238609	9606.ENSP00000251642	250
1063	9606.ENSP00000241261	9606.ENSP00000251642	250
1064	9606.ENSP00000241261	9606.ENSP00000251642	250
1065	9606.ENSP00000247470	9606.ENSP00000251642	479
1066	9606.ENSP00000247470	9606.ENSP00000251642	479
1067	9606.ENSP00000220166	9606.ENSP00000251993	242
1068	9606.ENSP00000220166	9606.ENSP00000251993	242
1069	9606.ENSP00000204566	9606.ENSP00000252102	383
1070	9606.ENSP00000204566	9606.ENSP00000252102	383
1071	9606.ENSP00000216254	9606.ENSP00000252102	251
1072	9606.ENSP00000216254	9606.ENSP00000252102	251
1073	9606.ENSP00000225665	9606.ENSP00000252102	287
1074	9606.ENSP00000225665	9606.ENSP00000252102	287
1075	9606.ENSP00000225729	9606.ENSP00000252102	261
1076	9606.ENSP00000225729	9606.ENSP00000252102	261
1077	9606.ENSP00000229379	9606.ENSP00000252102	485
1078	9606.ENSP00000229379	9606.ENSP00000252102	485
1079	9606.ENSP00000241052	9606.ENSP00000252102	211
1080	9606.ENSP00000241052	9606.ENSP00000252102	211
1081	9606.ENSP00000246554	9606.ENSP00000252102	650
1082	9606.ENSP00000246554	9606.ENSP00000252102	650
1083	9606.ENSP00000204566	9606.ENSP00000252599	315
1084	9606.ENSP00000204566	9606.ENSP00000252599	315
1085	9606.ENSP00000234160	9606.ENSP00000252599	217
1086	9606.ENSP00000234160	9606.ENSP00000252599	217
1087	9606.ENSP00000199706	9606.ENSP00000253047	311
1088	9606.ENSP00000199706	9606.ENSP00000253047	311
1089	9606.ENSP00000216034	9606.ENSP00000253047	236
1090	9606.ENSP00000216034	9606.ENSP00000253047	236
1091	9606.ENSP00000217901	9606.ENSP00000253047	269
1092	9606.ENSP00000217901	9606.ENSP00000253047	269
1093	9606.ENSP00000225665	9606.ENSP00000253047	312
1094	9606.ENSP00000225665	9606.ENSP00000253047	312
1095	9606.ENSP00000229340	9606.ENSP00000253794	241
1096	9606.ENSP00000229340	9606.ENSP00000253794	241
1097	9606.ENSP00000234160	9606.ENSP00000253794	232
1098	9606.ENSP00000234160	9606.ENSP00000253794	232
1099	9606.ENSP00000238788	9606.ENSP00000254508	346
1100	9606.ENSP00000238788	9606.ENSP00000254508	346
1101	9606.ENSP00000252599	9606.ENSP00000254508	247
1102	9606.ENSP00000252599	9606.ENSP00000254508	247
1103	9606.ENSP00000215882	9606.ENSP00000254616	229
1104	9606.ENSP00000215882	9606.ENSP00000254616	229
1105	9606.ENSP00000216034	9606.ENSP00000254616	639
1106	9606.ENSP00000216034	9606.ENSP00000254616	639
1107	9606.ENSP00000222247	9606.ENSP00000254616	227
1108	9606.ENSP00000222247	9606.ENSP00000254616	227
1109	9606.ENSP00000225665	9606.ENSP00000254616	242
1110	9606.ENSP00000225665	9606.ENSP00000254616	242
1111	9606.ENSP00000229238	9606.ENSP00000254616	356
1112	9606.ENSP00000229238	9606.ENSP00000254616	356
1113	9606.ENSP00000246554	9606.ENSP00000254616	350
1114	9606.ENSP00000246554	9606.ENSP00000254616	350
1115	9606.ENSP00000248342	9606.ENSP00000254616	277
1116	9606.ENSP00000248342	9606.ENSP00000254616	277
1117	9606.ENSP00000199706	9606.ENSP00000254928	904
1118	9606.ENSP00000199706	9606.ENSP00000254928	904
1119	9606.ENSP00000225573	9606.ENSP00000254928	235
1120	9606.ENSP00000225573	9606.ENSP00000254928	235
1121	9606.ENSP00000229238	9606.ENSP00000254928	919
1122	9606.ENSP00000229238	9606.ENSP00000254928	919
1123	9606.ENSP00000221418	9606.ENSP00000255389	330
1124	9606.ENSP00000221418	9606.ENSP00000255389	330
1125	9606.ENSP00000229266	9606.ENSP00000255389	952
1126	9606.ENSP00000229266	9606.ENSP00000255389	952
1127	9606.ENSP00000222330	9606.ENSP00000255641	279
1128	9606.ENSP00000222330	9606.ENSP00000255641	279
1129	9606.ENSP00000226225	9606.ENSP00000255641	200
1130	9606.ENSP00000226225	9606.ENSP00000255641	200
1131	9606.ENSP00000255608	9606.ENSP00000255641	484
1132	9606.ENSP00000255608	9606.ENSP00000255641	484
1133	9606.ENSP00000215574	9606.ENSP00000256257	203
1134	9606.ENSP00000215574	9606.ENSP00000256257	203
1135	9606.ENSP00000247970	9606.ENSP00000256257	238
1136	9606.ENSP00000247970	9606.ENSP00000256257	238
1137	9606.ENSP00000222284	9606.ENSP00000256319	634
1138	9606.ENSP00000222284	9606.ENSP00000256319	634
1139	9606.ENSP00000225665	9606.ENSP00000256319	441
1140	9606.ENSP00000225665	9606.ENSP00000256319	441
1141	9606.ENSP00000240333	9606.ENSP00000256319	714
1142	9606.ENSP00000240333	9606.ENSP00000256319	714
1143	9606.ENSP00000228251	9606.ENSP00000256593	214
1144	9606.ENSP00000228251	9606.ENSP00000256593	214
1145	9606.ENSP00000241052	9606.ENSP00000256593	247
1146	9606.ENSP00000241052	9606.ENSP00000256593	247
1147	9606.ENSP00000000233	9606.ENSP00000256682	908
1148	9606.ENSP00000000233	9606.ENSP00000256682	908
1149	9606.ENSP00000037243	9606.ENSP00000256682	240
1150	9606.ENSP00000037243	9606.ENSP00000256682	240
1151	9606.ENSP00000164227	9606.ENSP00000256682	239
1152	9606.ENSP00000164227	9606.ENSP00000256682	239
1153	9606.ENSP00000222330	9606.ENSP00000256682	233
1154	9606.ENSP00000222330	9606.ENSP00000256682	233
1155	9606.ENSP00000225655	9606.ENSP00000256682	200
1156	9606.ENSP00000225655	9606.ENSP00000256682	200
1157	9606.ENSP00000229340	9606.ENSP00000256682	213
1158	9606.ENSP00000229340	9606.ENSP00000256682	213
1159	9606.ENSP00000232975	9606.ENSP00000256682	342
1160	9606.ENSP00000232975	9606.ENSP00000256682	342
1161	9606.ENSP00000246792	9606.ENSP00000256682	553
1162	9606.ENSP00000246792	9606.ENSP00000256682	553
1163	9606.ENSP00000249071	9606.ENSP00000256682	600
1164	9606.ENSP00000249071	9606.ENSP00000256682	600
1165	9606.ENSP00000236671	9606.ENSP00000256997	480
1166	9606.ENSP00000236671	9606.ENSP00000256997	480
1167	9606.ENSP00000241052	9606.ENSP00000256997	221
1168	9606.ENSP00000241052	9606.ENSP00000256997	221
1169	9606.ENSP00000244137	9606.ENSP00000256997	624
1170	9606.ENSP00000244137	9606.ENSP00000256997	624
1171	9606.ENSP00000246229	9606.ENSP00000256997	321
1172	9606.ENSP00000246229	9606.ENSP00000256997	321
1173	9606.ENSP00000008938	9606.ENSP00000257264	928
1174	9606.ENSP00000008938	9606.ENSP00000257264	928
1175	9606.ENSP00000216446	9606.ENSP00000257264	316
1176	9606.ENSP00000216446	9606.ENSP00000257264	316
1177	9606.ENSP00000220166	9606.ENSP00000257264	902
1178	9606.ENSP00000220166	9606.ENSP00000257264	902
1179	9606.ENSP00000226253	9606.ENSP00000257264	900
1180	9606.ENSP00000226253	9606.ENSP00000257264	900
1181	9606.ENSP00000236671	9606.ENSP00000257264	900
1182	9606.ENSP00000236671	9606.ENSP00000257264	900
1183	9606.ENSP00000236826	9606.ENSP00000257264	955
1184	9606.ENSP00000236826	9606.ENSP00000257264	955
1185	9606.ENSP00000243347	9606.ENSP00000257264	907
1186	9606.ENSP00000243347	9606.ENSP00000257264	907
1187	9606.ENSP00000250124	9606.ENSP00000257264	273
1188	9606.ENSP00000250124	9606.ENSP00000257264	273
1189	9606.ENSP00000006777	9606.ENSP00000257548	202
1190	9606.ENSP00000006777	9606.ENSP00000257548	202
1191	9606.ENSP00000215574	9606.ENSP00000257548	274
1192	9606.ENSP00000215574	9606.ENSP00000257548	274
1193	9606.ENSP00000216034	9606.ENSP00000257548	441
1194	9606.ENSP00000216034	9606.ENSP00000257548	441
1195	9606.ENSP00000225916	9606.ENSP00000257548	383
1196	9606.ENSP00000225916	9606.ENSP00000257548	383
1197	9606.ENSP00000157812	9606.ENSP00000257904	437
1198	9606.ENSP00000157812	9606.ENSP00000257904	437
1199	9606.ENSP00000164227	9606.ENSP00000257904	270
1200	9606.ENSP00000164227	9606.ENSP00000257904	270
1201	9606.ENSP00000215071	9606.ENSP00000257904	254
1202	9606.ENSP00000215071	9606.ENSP00000257904	254
1203	9606.ENSP00000215574	9606.ENSP00000257904	381
1204	9606.ENSP00000215574	9606.ENSP00000257904	381
1205	9606.ENSP00000216117	9606.ENSP00000257904	282
1206	9606.ENSP00000216117	9606.ENSP00000257904	282
1207	9606.ENSP00000217026	9606.ENSP00000257904	553
1208	9606.ENSP00000217026	9606.ENSP00000257904	553
1209	9606.ENSP00000217958	9606.ENSP00000257904	729
1210	9606.ENSP00000217958	9606.ENSP00000257904	729
1211	9606.ENSP00000219150	9606.ENSP00000257904	282
1212	9606.ENSP00000219150	9606.ENSP00000257904	282
1213	9606.ENSP00000225655	9606.ENSP00000257904	216
1214	9606.ENSP00000225655	9606.ENSP00000257904	216
1215	9606.ENSP00000225831	9606.ENSP00000257904	212
1216	9606.ENSP00000225831	9606.ENSP00000257904	212
1217	9606.ENSP00000225916	9606.ENSP00000257904	477
1218	9606.ENSP00000225916	9606.ENSP00000257904	477
1219	9606.ENSP00000228251	9606.ENSP00000257904	735
1220	9606.ENSP00000228251	9606.ENSP00000257904	735
1221	9606.ENSP00000228872	9606.ENSP00000257904	997
1222	9606.ENSP00000228872	9606.ENSP00000257904	997
1223	9606.ENSP00000234038	9606.ENSP00000257904	200
1224	9606.ENSP00000234038	9606.ENSP00000257904	200
1225	9606.ENSP00000241052	9606.ENSP00000257904	293
1226	9606.ENSP00000241052	9606.ENSP00000257904	293
1227	9606.ENSP00000241261	9606.ENSP00000257904	269
1228	9606.ENSP00000241261	9606.ENSP00000257904	269
1229	9606.ENSP00000243563	9606.ENSP00000257904	264
1230	9606.ENSP00000243563	9606.ENSP00000257904	264
1231	9606.ENSP00000244007	9606.ENSP00000257904	221
1232	9606.ENSP00000244007	9606.ENSP00000257904	221
1233	9606.ENSP00000244137	9606.ENSP00000257904	202
1234	9606.ENSP00000244137	9606.ENSP00000257904	202
1235	9606.ENSP00000246792	9606.ENSP00000257904	292
1236	9606.ENSP00000246792	9606.ENSP00000257904	292
1237	9606.ENSP00000247970	9606.ENSP00000257904	209
1238	9606.ENSP00000247970	9606.ENSP00000257904	209
1239	9606.ENSP00000247977	9606.ENSP00000257904	292
1240	9606.ENSP00000247977	9606.ENSP00000257904	292
1241	9606.ENSP00000248553	9606.ENSP00000257904	269
1242	9606.ENSP00000248553	9606.ENSP00000257904	269
1243	9606.ENSP00000249071	9606.ENSP00000257904	209
1244	9606.ENSP00000249071	9606.ENSP00000257904	209
1245	9606.ENSP00000251413	9606.ENSP00000257904	374
1246	9606.ENSP00000251413	9606.ENSP00000257904	374
1247	9606.ENSP00000222330	9606.ENSP00000258052	259
1248	9606.ENSP00000222330	9606.ENSP00000258052	259
1249	9606.ENSP00000229340	9606.ENSP00000258052	310
1250	9606.ENSP00000229340	9606.ENSP00000258052	310
1251	9606.ENSP00000236671	9606.ENSP00000258052	325
1252	9606.ENSP00000236671	9606.ENSP00000258052	325
1253	9606.ENSP00000241052	9606.ENSP00000258052	248
1254	9606.ENSP00000241052	9606.ENSP00000258052	248
1255	9606.ENSP00000243045	9606.ENSP00000258052	405
1256	9606.ENSP00000243045	9606.ENSP00000258052	405
1257	9606.ENSP00000246115	9606.ENSP00000258052	241
1258	9606.ENSP00000246115	9606.ENSP00000258052	241
1259	9606.ENSP00000199706	9606.ENSP00000258105	983
1260	9606.ENSP00000199706	9606.ENSP00000258105	983
1261	9606.ENSP00000217901	9606.ENSP00000258105	255
1262	9606.ENSP00000217901	9606.ENSP00000258105	255
1263	9606.ENSP00000225655	9606.ENSP00000258105	399
1264	9606.ENSP00000225655	9606.ENSP00000258105	399
1265	9606.ENSP00000229238	9606.ENSP00000258105	980
1266	9606.ENSP00000229238	9606.ENSP00000258105	980
1267	9606.ENSP00000252102	9606.ENSP00000258105	234
1268	9606.ENSP00000252102	9606.ENSP00000258105	234
1269	9606.ENSP00000254928	9606.ENSP00000258105	900
1270	9606.ENSP00000254928	9606.ENSP00000258105	900
1271	9606.ENSP00000157812	9606.ENSP00000258416	307
1272	9606.ENSP00000157812	9606.ENSP00000258416	307
1273	9606.ENSP00000215730	9606.ENSP00000258416	315
1274	9606.ENSP00000215730	9606.ENSP00000258416	315
1275	9606.ENSP00000216802	9606.ENSP00000258416	228
1276	9606.ENSP00000216802	9606.ENSP00000258416	228
1277	9606.ENSP00000222247	9606.ENSP00000258416	225
1278	9606.ENSP00000222247	9606.ENSP00000258416	225
1279	9606.ENSP00000222330	9606.ENSP00000258416	204
1280	9606.ENSP00000222330	9606.ENSP00000258416	204
1281	9606.ENSP00000243563	9606.ENSP00000258416	425
1282	9606.ENSP00000243563	9606.ENSP00000258416	425
1283	9606.ENSP00000248342	9606.ENSP00000258416	511
1284	9606.ENSP00000248342	9606.ENSP00000258416	511
1285	9606.ENSP00000215754	9606.ENSP00000258424	203
1286	9606.ENSP00000215754	9606.ENSP00000258424	203
1287	9606.ENSP00000216034	9606.ENSP00000258424	474
1288	9606.ENSP00000216034	9606.ENSP00000258424	474
1289	9606.ENSP00000216099	9606.ENSP00000258424	819
1290	9606.ENSP00000216099	9606.ENSP00000258424	819
1291	9606.ENSP00000216185	9606.ENSP00000258424	694
1292	9606.ENSP00000216185	9606.ENSP00000258424	694
1293	9606.ENSP00000216254	9606.ENSP00000258424	378
1294	9606.ENSP00000216254	9606.ENSP00000258424	378
1295	9606.ENSP00000217901	9606.ENSP00000258424	378
1296	9606.ENSP00000217901	9606.ENSP00000258424	378
1297	9606.ENSP00000222247	9606.ENSP00000258424	225
1298	9606.ENSP00000222247	9606.ENSP00000258424	225
1299	9606.ENSP00000222284	9606.ENSP00000258424	220
1300	9606.ENSP00000222284	9606.ENSP00000258424	220
1301	9606.ENSP00000229379	9606.ENSP00000258424	999
1302	9606.ENSP00000229379	9606.ENSP00000258424	999
1303	9606.ENSP00000246554	9606.ENSP00000258424	999
1304	9606.ENSP00000246554	9606.ENSP00000258424	999
1305	9606.ENSP00000252102	9606.ENSP00000258424	745
1306	9606.ENSP00000252102	9606.ENSP00000258424	745
1307	9606.ENSP00000258052	9606.ENSP00000258424	223
1308	9606.ENSP00000258052	9606.ENSP00000258424	223
1309	9606.ENSP00000000233	9606.ENSP00000258739	922
1310	9606.ENSP00000000233	9606.ENSP00000258739	922
1311	9606.ENSP00000009530	9606.ENSP00000258739	564
1312	9606.ENSP00000009530	9606.ENSP00000258739	564
1313	9606.ENSP00000234160	9606.ENSP00000258739	223
1314	9606.ENSP00000234160	9606.ENSP00000258739	223
1315	9606.ENSP00000256682	9606.ENSP00000258739	922
1316	9606.ENSP00000256682	9606.ENSP00000258739	922
1317	9606.ENSP00000257904	9606.ENSP00000258739	202
1318	9606.ENSP00000257904	9606.ENSP00000258739	202
1319	9606.ENSP00000000233	9606.ENSP00000258787	263
1320	9606.ENSP00000000233	9606.ENSP00000258787	263
1321	9606.ENSP00000009530	9606.ENSP00000258787	223
1322	9606.ENSP00000009530	9606.ENSP00000258787	223
1323	9606.ENSP00000216223	9606.ENSP00000258787	270
1324	9606.ENSP00000216223	9606.ENSP00000258787	270
1325	9606.ENSP00000219150	9606.ENSP00000258787	604
1326	9606.ENSP00000219150	9606.ENSP00000258787	604
1327	9606.ENSP00000220166	9606.ENSP00000258787	277
1328	9606.ENSP00000220166	9606.ENSP00000258787	277
1329	9606.ENSP00000221972	9606.ENSP00000258787	201
1330	9606.ENSP00000221972	9606.ENSP00000258787	201
1331	9606.ENSP00000221978	9606.ENSP00000258787	283
1332	9606.ENSP00000221978	9606.ENSP00000258787	283
1333	9606.ENSP00000225655	9606.ENSP00000258787	220
1334	9606.ENSP00000225655	9606.ENSP00000258787	220
1335	9606.ENSP00000227752	9606.ENSP00000258787	320
1336	9606.ENSP00000227752	9606.ENSP00000258787	320
1337	9606.ENSP00000228463	9606.ENSP00000258787	214
1338	9606.ENSP00000228463	9606.ENSP00000258787	214
1339	9606.ENSP00000232975	9606.ENSP00000258787	308
1340	9606.ENSP00000232975	9606.ENSP00000258787	308
1341	9606.ENSP00000239940	9606.ENSP00000258787	227
1342	9606.ENSP00000239940	9606.ENSP00000258787	227
1343	9606.ENSP00000243347	9606.ENSP00000258787	325
1344	9606.ENSP00000243347	9606.ENSP00000258787	325
1345	9606.ENSP00000246115	9606.ENSP00000258787	264
1346	9606.ENSP00000246115	9606.ENSP00000258787	264
1347	9606.ENSP00000246551	9606.ENSP00000258787	214
1348	9606.ENSP00000246551	9606.ENSP00000258787	214
1349	9606.ENSP00000246657	9606.ENSP00000258787	239
1350	9606.ENSP00000246657	9606.ENSP00000258787	239
1351	9606.ENSP00000246792	9606.ENSP00000258787	202
1352	9606.ENSP00000246792	9606.ENSP00000258787	202
1353	9606.ENSP00000249071	9606.ENSP00000258787	473
1354	9606.ENSP00000249071	9606.ENSP00000258787	473
1355	9606.ENSP00000253794	9606.ENSP00000258787	327
1356	9606.ENSP00000253794	9606.ENSP00000258787	327
1357	9606.ENSP00000256682	9606.ENSP00000258787	263
1358	9606.ENSP00000256682	9606.ENSP00000258787	263
1359	9606.ENSP00000029410	9606.ENSP00000259241	305
1360	9606.ENSP00000029410	9606.ENSP00000259241	305
1361	9606.ENSP00000248437	9606.ENSP00000259254	231
1362	9606.ENSP00000248437	9606.ENSP00000259254	231
1363	9606.ENSP00000006777	9606.ENSP00000259392	268
1364	9606.ENSP00000006777	9606.ENSP00000259392	268
1365	9606.ENSP00000216185	9606.ENSP00000259392	450
1366	9606.ENSP00000216185	9606.ENSP00000259392	450
1367	9606.ENSP00000222284	9606.ENSP00000259392	493
1368	9606.ENSP00000222284	9606.ENSP00000259392	493
1369	9606.ENSP00000240333	9606.ENSP00000259392	499
1370	9606.ENSP00000240333	9606.ENSP00000259392	499
1371	9606.ENSP00000241052	9606.ENSP00000259392	278
1372	9606.ENSP00000241052	9606.ENSP00000259392	278
1373	9606.ENSP00000245185	9606.ENSP00000259392	484
1374	9606.ENSP00000245185	9606.ENSP00000259392	484
1375	9606.ENSP00000253794	9606.ENSP00000259392	208
1376	9606.ENSP00000253794	9606.ENSP00000259392	208
1377	9606.ENSP00000256319	9606.ENSP00000259392	352
1378	9606.ENSP00000256319	9606.ENSP00000259392	352
1379	9606.ENSP00000259241	9606.ENSP00000259392	318
1380	9606.ENSP00000259241	9606.ENSP00000259392	318
1381	9606.ENSP00000215071	9606.ENSP00000259512	509
1382	9606.ENSP00000215071	9606.ENSP00000259512	509
1383	9606.ENSP00000216117	9606.ENSP00000259512	416
1384	9606.ENSP00000216117	9606.ENSP00000259512	416
1385	9606.ENSP00000234160	9606.ENSP00000259512	228
1386	9606.ENSP00000234160	9606.ENSP00000259512	228
1387	9606.ENSP00000240364	9606.ENSP00000259512	493
1388	9606.ENSP00000240364	9606.ENSP00000259512	493
1389	9606.ENSP00000241052	9606.ENSP00000259512	243
1390	9606.ENSP00000241052	9606.ENSP00000259512	243
1391	9606.ENSP00000249806	9606.ENSP00000259512	427
1392	9606.ENSP00000249806	9606.ENSP00000259512	427
1393	9606.ENSP00000215574	9606.ENSP00000259605	290
1394	9606.ENSP00000215574	9606.ENSP00000259605	290
1395	9606.ENSP00000247970	9606.ENSP00000259605	238
1396	9606.ENSP00000247970	9606.ENSP00000259605	238
1397	9606.ENSP00000219150	9606.ENSP00000259608	213
1398	9606.ENSP00000219150	9606.ENSP00000259608	213
1399	9606.ENSP00000221972	9606.ENSP00000259608	340
1400	9606.ENSP00000221972	9606.ENSP00000259608	340
1401	9606.ENSP00000221978	9606.ENSP00000259608	219
1402	9606.ENSP00000221978	9606.ENSP00000259608	219
1403	9606.ENSP00000244007	9606.ENSP00000259608	295
1404	9606.ENSP00000244007	9606.ENSP00000259608	295
1405	9606.ENSP00000246115	9606.ENSP00000259608	229
1406	9606.ENSP00000246115	9606.ENSP00000259608	229
1407	9606.ENSP00000246657	9606.ENSP00000259608	206
1408	9606.ENSP00000246657	9606.ENSP00000259608	206
1409	9606.ENSP00000228251	9606.ENSP00000259727	236
1410	9606.ENSP00000228251	9606.ENSP00000259727	236
1411	9606.ENSP00000238156	9606.ENSP00000259727	267
1412	9606.ENSP00000238156	9606.ENSP00000259727	267
1413	9606.ENSP00000259392	9606.ENSP00000259727	305
1414	9606.ENSP00000259392	9606.ENSP00000259727	305
1415	9606.ENSP00000222284	9606.ENSP00000259746	577
1416	9606.ENSP00000222284	9606.ENSP00000259746	577
1417	9606.ENSP00000164227	9606.ENSP00000259874	347
1418	9606.ENSP00000164227	9606.ENSP00000259874	347
1419	9606.ENSP00000182527	9606.ENSP00000259874	202
1420	9606.ENSP00000182527	9606.ENSP00000259874	202
1421	9606.ENSP00000225831	9606.ENSP00000259874	343
1422	9606.ENSP00000225831	9606.ENSP00000259874	343
1423	9606.ENSP00000241261	9606.ENSP00000259874	359
1424	9606.ENSP00000241261	9606.ENSP00000259874	359
1425	9606.ENSP00000009530	9606.ENSP00000259951	559
1426	9606.ENSP00000009530	9606.ENSP00000259951	559
1427	9606.ENSP00000227752	9606.ENSP00000259951	259
1428	9606.ENSP00000227752	9606.ENSP00000259951	259
1429	9606.ENSP00000228928	9606.ENSP00000259951	908
1430	9606.ENSP00000228928	9606.ENSP00000259951	908
1431	9606.ENSP00000229281	9606.ENSP00000259951	440
1432	9606.ENSP00000229281	9606.ENSP00000259951	440
1433	9606.ENSP00000229829	9606.ENSP00000259951	653
1434	9606.ENSP00000229829	9606.ENSP00000259951	653
1435	9606.ENSP00000235933	9606.ENSP00000259951	919
1436	9606.ENSP00000235933	9606.ENSP00000259951	919
1437	9606.ENSP00000245185	9606.ENSP00000259951	901
1438	9606.ENSP00000245185	9606.ENSP00000259951	901
1439	9606.ENSP00000216338	9606.ENSP00000259989	415
1440	9606.ENSP00000216338	9606.ENSP00000259989	415
1441	9606.ENSP00000221978	9606.ENSP00000259989	356
1442	9606.ENSP00000221978	9606.ENSP00000259989	356
1443	9606.ENSP00000203630	9606.ENSP00000260372	270
1444	9606.ENSP00000203630	9606.ENSP00000260372	270
1445	9606.ENSP00000222247	9606.ENSP00000260372	265
1446	9606.ENSP00000222247	9606.ENSP00000260372	265
1447	9606.ENSP00000248437	9606.ENSP00000260372	906
1448	9606.ENSP00000248437	9606.ENSP00000260372	906
1449	9606.ENSP00000251412	9606.ENSP00000260372	900
1450	9606.ENSP00000251412	9606.ENSP00000260372	900
1451	9606.ENSP00000251413	9606.ENSP00000260372	964
1452	9606.ENSP00000251413	9606.ENSP00000260372	964
1453	9606.ENSP00000258416	9606.ENSP00000260372	590
1454	9606.ENSP00000258416	9606.ENSP00000260372	590
1455	9606.ENSP00000248437	9606.ENSP00000260383	910
1456	9606.ENSP00000248437	9606.ENSP00000260383	910
1457	9606.ENSP00000251412	9606.ENSP00000260383	983
1458	9606.ENSP00000251412	9606.ENSP00000260383	983
1459	9606.ENSP00000251413	9606.ENSP00000260383	998
1460	9606.ENSP00000251413	9606.ENSP00000260383	998
1461	9606.ENSP00000260372	9606.ENSP00000260383	918
1462	9606.ENSP00000260372	9606.ENSP00000260383	918
1463	9606.ENSP00000221418	9606.ENSP00000260599	242
1464	9606.ENSP00000221418	9606.ENSP00000260599	242
1465	9606.ENSP00000225831	9606.ENSP00000260599	205
1466	9606.ENSP00000225831	9606.ENSP00000260599	205
1467	9606.ENSP00000226253	9606.ENSP00000260599	930
1468	9606.ENSP00000226253	9606.ENSP00000260599	930
1469	9606.ENSP00000241052	9606.ENSP00000260599	222
1470	9606.ENSP00000241052	9606.ENSP00000260599	222
1471	9606.ENSP00000009530	9606.ENSP00000261438	227
1472	9606.ENSP00000009530	9606.ENSP00000261438	227
1473	9606.ENSP00000249636	9606.ENSP00000261438	217
1474	9606.ENSP00000249636	9606.ENSP00000261438	217
1475	9606.ENSP00000255641	9606.ENSP00000261438	261
1476	9606.ENSP00000255641	9606.ENSP00000261438	261
1477	9606.ENSP00000216117	9606.ENSP00000261623	458
1478	9606.ENSP00000216117	9606.ENSP00000261623	458
1479	9606.ENSP00000216185	9606.ENSP00000261623	211
1480	9606.ENSP00000216185	9606.ENSP00000261623	211
1481	9606.ENSP00000217971	9606.ENSP00000261623	900
1482	9606.ENSP00000217971	9606.ENSP00000261623	900
1483	9606.ENSP00000219150	9606.ENSP00000261623	639
1484	9606.ENSP00000219150	9606.ENSP00000261623	639
1485	9606.ENSP00000225831	9606.ENSP00000261623	451
1486	9606.ENSP00000225831	9606.ENSP00000261623	451
1487	9606.ENSP00000236671	9606.ENSP00000261623	219
1488	9606.ENSP00000236671	9606.ENSP00000261623	219
1489	9606.ENSP00000241052	9606.ENSP00000261623	649
1490	9606.ENSP00000241052	9606.ENSP00000261623	649
1491	9606.ENSP00000247470	9606.ENSP00000261623	285
1492	9606.ENSP00000247470	9606.ENSP00000261623	285
1493	9606.ENSP00000249071	9606.ENSP00000261623	974
1494	9606.ENSP00000249071	9606.ENSP00000261623	974
1495	9606.ENSP00000256682	9606.ENSP00000261623	295
1496	9606.ENSP00000256682	9606.ENSP00000261623	295
1497	9606.ENSP00000209875	9606.ENSP00000261667	317
1498	9606.ENSP00000209875	9606.ENSP00000261667	317
1499	9606.ENSP00000228872	9606.ENSP00000261667	407
1500	9606.ENSP00000228872	9606.ENSP00000261667	407
1501	9606.ENSP00000254508	9606.ENSP00000261667	244
1502	9606.ENSP00000254508	9606.ENSP00000261667	244
1503	9606.ENSP00000257904	9606.ENSP00000261667	279
1504	9606.ENSP00000257904	9606.ENSP00000261667	279
1505	9606.ENSP00000215882	9606.ENSP00000261692	270
1506	9606.ENSP00000215882	9606.ENSP00000261692	270
1507	9606.ENSP00000257904	9606.ENSP00000261692	256
1508	9606.ENSP00000257904	9606.ENSP00000261692	256
1509	9606.ENSP00000216117	9606.ENSP00000262031	361
1510	9606.ENSP00000216117	9606.ENSP00000262031	361
1511	9606.ENSP00000222250	9606.ENSP00000262031	382
1512	9606.ENSP00000222250	9606.ENSP00000262031	382
1513	9606.ENSP00000258052	9606.ENSP00000262031	217
1514	9606.ENSP00000258052	9606.ENSP00000262031	217
1515	9606.ENSP00000216117	9606.ENSP00000262053	211
1516	9606.ENSP00000216117	9606.ENSP00000262053	211
1517	9606.ENSP00000225916	9606.ENSP00000262053	327
1518	9606.ENSP00000225916	9606.ENSP00000262053	327
1519	9606.ENSP00000000233	9606.ENSP00000262225	920
1520	9606.ENSP00000000233	9606.ENSP00000262225	920
1521	9606.ENSP00000157812	9606.ENSP00000262225	282
1522	9606.ENSP00000157812	9606.ENSP00000262225	282
1523	9606.ENSP00000216254	9606.ENSP00000262225	228
1524	9606.ENSP00000216254	9606.ENSP00000262225	228
1525	9606.ENSP00000217971	9606.ENSP00000262225	258
1526	9606.ENSP00000217971	9606.ENSP00000262225	258
1527	9606.ENSP00000234160	9606.ENSP00000262225	618
1528	9606.ENSP00000234160	9606.ENSP00000262225	618
1529	9606.ENSP00000236671	9606.ENSP00000262225	256
1530	9606.ENSP00000236671	9606.ENSP00000262225	256
1531	9606.ENSP00000256682	9606.ENSP00000262225	912
1532	9606.ENSP00000256682	9606.ENSP00000262225	912
1533	9606.ENSP00000258739	9606.ENSP00000262225	936
1534	9606.ENSP00000258739	9606.ENSP00000262225	936
1535	9606.ENSP00000259512	9606.ENSP00000262225	296
1536	9606.ENSP00000259512	9606.ENSP00000262225	296
1537	9606.ENSP00000009530	9606.ENSP00000262262	329
1538	9606.ENSP00000009530	9606.ENSP00000262262	329
1539	9606.ENSP00000011653	9606.ENSP00000262262	259
1540	9606.ENSP00000011653	9606.ENSP00000262262	259
1541	9606.ENSP00000085219	9606.ENSP00000262262	365
1542	9606.ENSP00000085219	9606.ENSP00000262262	365
1543	9606.ENSP00000216223	9606.ENSP00000262262	318
1544	9606.ENSP00000216223	9606.ENSP00000262262	318
1545	9606.ENSP00000217971	9606.ENSP00000262262	900
1546	9606.ENSP00000217971	9606.ENSP00000262262	900
1547	9606.ENSP00000221972	9606.ENSP00000262262	603
1548	9606.ENSP00000221972	9606.ENSP00000262262	603
1549	9606.ENSP00000225831	9606.ENSP00000262262	356
1550	9606.ENSP00000225831	9606.ENSP00000262262	356
1551	9606.ENSP00000226279	9606.ENSP00000262262	802
1552	9606.ENSP00000226279	9606.ENSP00000262262	802
1553	9606.ENSP00000227752	9606.ENSP00000262262	240
1554	9606.ENSP00000227752	9606.ENSP00000262262	240
1555	9606.ENSP00000228463	9606.ENSP00000262262	278
1556	9606.ENSP00000228463	9606.ENSP00000262262	278
1557	9606.ENSP00000246551	9606.ENSP00000262262	276
1558	9606.ENSP00000246551	9606.ENSP00000262262	276
1559	9606.ENSP00000246657	9606.ENSP00000262262	434
1560	9606.ENSP00000246657	9606.ENSP00000262262	434
1561	9606.ENSP00000261623	9606.ENSP00000262262	903
1562	9606.ENSP00000261623	9606.ENSP00000262262	903
1563	9606.ENSP00000204566	9606.ENSP00000262301	358
1564	9606.ENSP00000204566	9606.ENSP00000262301	358
1565	9606.ENSP00000219150	9606.ENSP00000262301	310
1566	9606.ENSP00000219150	9606.ENSP00000262301	310
1567	9606.ENSP00000258787	9606.ENSP00000262301	492
1568	9606.ENSP00000258787	9606.ENSP00000262301	492
1569	9606.ENSP00000000233	9606.ENSP00000262506	243
1570	9606.ENSP00000000233	9606.ENSP00000262506	243
1571	9606.ENSP00000164227	9606.ENSP00000262506	209
1572	9606.ENSP00000164227	9606.ENSP00000262506	209
1573	9606.ENSP00000215574	9606.ENSP00000262506	422
1574	9606.ENSP00000215574	9606.ENSP00000262506	422
1575	9606.ENSP00000216117	9606.ENSP00000262506	268
1576	9606.ENSP00000216117	9606.ENSP00000262506	268
1577	9606.ENSP00000216223	9606.ENSP00000262506	229
1578	9606.ENSP00000216223	9606.ENSP00000262506	229
1579	9606.ENSP00000228251	9606.ENSP00000262506	403
1580	9606.ENSP00000228251	9606.ENSP00000262506	403
1581	9606.ENSP00000228872	9606.ENSP00000262506	250
1582	9606.ENSP00000228872	9606.ENSP00000262506	250
1583	9606.ENSP00000234038	9606.ENSP00000262506	216
1584	9606.ENSP00000234038	9606.ENSP00000262506	216
1585	9606.ENSP00000244007	9606.ENSP00000262506	233
1586	9606.ENSP00000244007	9606.ENSP00000262506	233
1587	9606.ENSP00000247970	9606.ENSP00000262506	442
1588	9606.ENSP00000247970	9606.ENSP00000262506	442
1589	9606.ENSP00000255641	9606.ENSP00000262506	273
1590	9606.ENSP00000255641	9606.ENSP00000262506	273
1591	9606.ENSP00000256682	9606.ENSP00000262506	236
1592	9606.ENSP00000256682	9606.ENSP00000262506	236
1593	9606.ENSP00000257904	9606.ENSP00000262506	204
1594	9606.ENSP00000257904	9606.ENSP00000262506	204
1595	9606.ENSP00000262053	9606.ENSP00000262506	342
1596	9606.ENSP00000262053	9606.ENSP00000262506	342
1597	9606.ENSP00000009530	9606.ENSP00000262510	395
1598	9606.ENSP00000009530	9606.ENSP00000262510	395
1599	9606.ENSP00000216223	9606.ENSP00000262510	410
1600	9606.ENSP00000216223	9606.ENSP00000262510	410
1601	9606.ENSP00000221972	9606.ENSP00000262510	279
1602	9606.ENSP00000221972	9606.ENSP00000262510	279
1603	9606.ENSP00000227752	9606.ENSP00000262510	230
1604	9606.ENSP00000227752	9606.ENSP00000262510	230
1605	9606.ENSP00000228928	9606.ENSP00000262510	264
1606	9606.ENSP00000228928	9606.ENSP00000262510	264
1607	9606.ENSP00000247470	9606.ENSP00000262510	530
1608	9606.ENSP00000247470	9606.ENSP00000262510	530
1609	9606.ENSP00000249071	9606.ENSP00000262510	205
1610	9606.ENSP00000249071	9606.ENSP00000262510	205
1611	9606.ENSP00000251642	9606.ENSP00000262510	521
1612	9606.ENSP00000251642	9606.ENSP00000262510	521
1613	9606.ENSP00000259951	9606.ENSP00000262510	370
1614	9606.ENSP00000259951	9606.ENSP00000262510	370
1615	9606.ENSP00000262053	9606.ENSP00000262510	260
1616	9606.ENSP00000262053	9606.ENSP00000262510	260
1617	9606.ENSP00000216034	9606.ENSP00000262570	490
1618	9606.ENSP00000216034	9606.ENSP00000262570	490
1619	9606.ENSP00000216254	9606.ENSP00000262570	927
1620	9606.ENSP00000216254	9606.ENSP00000262570	927
1621	9606.ENSP00000217901	9606.ENSP00000262570	917
1622	9606.ENSP00000217901	9606.ENSP00000262570	917
1623	9606.ENSP00000227525	9606.ENSP00000262570	376
1624	9606.ENSP00000227525	9606.ENSP00000262570	376
1625	9606.ENSP00000229379	9606.ENSP00000262570	358
1626	9606.ENSP00000229379	9606.ENSP00000262570	358
1627	9606.ENSP00000246554	9606.ENSP00000262570	205
1628	9606.ENSP00000246554	9606.ENSP00000262570	205
1629	9606.ENSP00000157812	9606.ENSP00000262584	856
1630	9606.ENSP00000157812	9606.ENSP00000262584	856
1631	9606.ENSP00000199706	9606.ENSP00000262584	220
1632	9606.ENSP00000199706	9606.ENSP00000262584	220
1633	9606.ENSP00000215071	9606.ENSP00000262584	228
1634	9606.ENSP00000215071	9606.ENSP00000262584	228
1635	9606.ENSP00000215754	9606.ENSP00000262584	564
1636	9606.ENSP00000215754	9606.ENSP00000262584	564
1637	9606.ENSP00000216185	9606.ENSP00000262584	248
1638	9606.ENSP00000216185	9606.ENSP00000262584	248
1639	9606.ENSP00000222247	9606.ENSP00000262584	999
1640	9606.ENSP00000222247	9606.ENSP00000262584	999
1641	9606.ENSP00000225729	9606.ENSP00000262584	636
1642	9606.ENSP00000225729	9606.ENSP00000262584	636
1643	9606.ENSP00000236671	9606.ENSP00000262584	246
1644	9606.ENSP00000236671	9606.ENSP00000262584	246
1645	9606.ENSP00000243563	9606.ENSP00000262584	405
1646	9606.ENSP00000243563	9606.ENSP00000262584	405
1647	9606.ENSP00000246554	9606.ENSP00000262584	293
1648	9606.ENSP00000246554	9606.ENSP00000262584	293
1649	9606.ENSP00000248342	9606.ENSP00000262584	949
1650	9606.ENSP00000248342	9606.ENSP00000262584	949
1651	9606.ENSP00000258105	9606.ENSP00000262584	308
1652	9606.ENSP00000258105	9606.ENSP00000262584	308
1653	9606.ENSP00000258424	9606.ENSP00000262584	214
1654	9606.ENSP00000258424	9606.ENSP00000262584	214
1655	9606.ENSP00000008938	9606.ENSP00000262629	255
1656	9606.ENSP00000008938	9606.ENSP00000262629	255
1657	9606.ENSP00000009530	9606.ENSP00000262629	674
1658	9606.ENSP00000009530	9606.ENSP00000262629	674
1659	9606.ENSP00000011653	9606.ENSP00000262629	472
1660	9606.ENSP00000011653	9606.ENSP00000262629	472
1661	9606.ENSP00000085219	9606.ENSP00000262629	299
1662	9606.ENSP00000085219	9606.ENSP00000262629	299
1663	9606.ENSP00000182290	9606.ENSP00000262629	334
1664	9606.ENSP00000182290	9606.ENSP00000262629	334
1665	9606.ENSP00000216223	9606.ENSP00000262629	276
1666	9606.ENSP00000216223	9606.ENSP00000262629	276
1667	9606.ENSP00000216338	9606.ENSP00000262629	334
1668	9606.ENSP00000216338	9606.ENSP00000262629	334
1669	9606.ENSP00000219150	9606.ENSP00000262629	405
1670	9606.ENSP00000219150	9606.ENSP00000262629	405
1671	9606.ENSP00000220166	9606.ENSP00000262629	250
1672	9606.ENSP00000220166	9606.ENSP00000262629	250
1673	9606.ENSP00000221972	9606.ENSP00000262629	271
1674	9606.ENSP00000221972	9606.ENSP00000262629	271
1675	9606.ENSP00000221978	9606.ENSP00000262629	699
1676	9606.ENSP00000221978	9606.ENSP00000262629	699
1677	9606.ENSP00000223795	9606.ENSP00000262629	360
1678	9606.ENSP00000223795	9606.ENSP00000262629	360
1679	9606.ENSP00000225831	9606.ENSP00000262629	376
1680	9606.ENSP00000225831	9606.ENSP00000262629	376
1681	9606.ENSP00000225941	9606.ENSP00000262629	353
1682	9606.ENSP00000225941	9606.ENSP00000262629	353
1683	9606.ENSP00000227752	9606.ENSP00000262629	648
1684	9606.ENSP00000227752	9606.ENSP00000262629	648
1685	9606.ENSP00000228463	9606.ENSP00000262629	488
1686	9606.ENSP00000228463	9606.ENSP00000262629	488
1687	9606.ENSP00000236671	9606.ENSP00000262629	221
1688	9606.ENSP00000236671	9606.ENSP00000262629	221
1689	9606.ENSP00000241261	9606.ENSP00000262629	253
1690	9606.ENSP00000241261	9606.ENSP00000262629	253
1691	9606.ENSP00000244007	9606.ENSP00000262629	921
1692	9606.ENSP00000244007	9606.ENSP00000262629	921
1693	9606.ENSP00000246115	9606.ENSP00000262629	532
1694	9606.ENSP00000246115	9606.ENSP00000262629	532
1695	9606.ENSP00000246551	9606.ENSP00000262629	983
1696	9606.ENSP00000246551	9606.ENSP00000262629	983
1697	9606.ENSP00000246657	9606.ENSP00000262629	357
1698	9606.ENSP00000246657	9606.ENSP00000262629	357
1699	9606.ENSP00000247470	9606.ENSP00000262629	345
1700	9606.ENSP00000247470	9606.ENSP00000262629	345
1701	9606.ENSP00000249071	9606.ENSP00000262629	469
1702	9606.ENSP00000249071	9606.ENSP00000262629	469
1703	9606.ENSP00000258787	9606.ENSP00000262629	236
1704	9606.ENSP00000258787	9606.ENSP00000262629	236
1705	9606.ENSP00000259392	9606.ENSP00000262629	224
1706	9606.ENSP00000259392	9606.ENSP00000262629	224
1707	9606.ENSP00000259951	9606.ENSP00000262629	232
1708	9606.ENSP00000259951	9606.ENSP00000262629	232
1709	9606.ENSP00000261623	9606.ENSP00000262629	365
1710	9606.ENSP00000261623	9606.ENSP00000262629	365
1711	9606.ENSP00000262262	9606.ENSP00000262629	579
1712	9606.ENSP00000262262	9606.ENSP00000262629	579
1713	9606.ENSP00000215730	9606.ENSP00000262764	217
1714	9606.ENSP00000215730	9606.ENSP00000262764	217
1715	9606.ENSP00000229266	9606.ENSP00000262764	510
1716	9606.ENSP00000229266	9606.ENSP00000262764	510
1717	9606.ENSP00000241052	9606.ENSP00000262764	230
1718	9606.ENSP00000241052	9606.ENSP00000262764	230
1719	9606.ENSP00000255389	9606.ENSP00000262764	281
1720	9606.ENSP00000255389	9606.ENSP00000262764	281
1721	9606.ENSP00000258052	9606.ENSP00000262764	325
1722	9606.ENSP00000258052	9606.ENSP00000262764	325
1723	9606.ENSP00000215909	9606.ENSP00000262776	551
1724	9606.ENSP00000215909	9606.ENSP00000262776	551
1725	9606.ENSP00000225655	9606.ENSP00000262776	308
1726	9606.ENSP00000225655	9606.ENSP00000262776	308
1727	9606.ENSP00000228928	9606.ENSP00000262776	209
1728	9606.ENSP00000228928	9606.ENSP00000262776	209
1729	9606.ENSP00000236671	9606.ENSP00000262776	378
1730	9606.ENSP00000236671	9606.ENSP00000262776	378
1731	9606.ENSP00000251413	9606.ENSP00000262776	673
1732	9606.ENSP00000251413	9606.ENSP00000262776	673
1733	9606.ENSP00000251642	9606.ENSP00000262776	246
1734	9606.ENSP00000251642	9606.ENSP00000262776	246
1735	9606.ENSP00000164227	9606.ENSP00000262809	500
1736	9606.ENSP00000164227	9606.ENSP00000262809	500
1737	9606.ENSP00000253794	9606.ENSP00000262809	758
1738	9606.ENSP00000253794	9606.ENSP00000262809	758
1739	9606.ENSP00000260599	9606.ENSP00000262809	222
1740	9606.ENSP00000260599	9606.ENSP00000262809	222
1741	9606.ENSP00000000233	9606.ENSP00000262812	929
1742	9606.ENSP00000000233	9606.ENSP00000262812	929
1743	9606.ENSP00000029410	9606.ENSP00000262812	282
1744	9606.ENSP00000029410	9606.ENSP00000262812	282
1745	9606.ENSP00000157812	9606.ENSP00000262812	265
1746	9606.ENSP00000157812	9606.ENSP00000262812	265
1747	9606.ENSP00000215071	9606.ENSP00000262812	436
1748	9606.ENSP00000215071	9606.ENSP00000262812	436
1749	9606.ENSP00000222284	9606.ENSP00000262812	224
1750	9606.ENSP00000222284	9606.ENSP00000262812	224
1751	9606.ENSP00000253047	9606.ENSP00000262812	237
1752	9606.ENSP00000253047	9606.ENSP00000262812	237
1753	9606.ENSP00000256682	9606.ENSP00000262812	924
1754	9606.ENSP00000256682	9606.ENSP00000262812	924
1755	9606.ENSP00000258739	9606.ENSP00000262812	907
1756	9606.ENSP00000258739	9606.ENSP00000262812	907
1757	9606.ENSP00000262225	9606.ENSP00000262812	912
1758	9606.ENSP00000262225	9606.ENSP00000262812	912
1759	9606.ENSP00000262584	9606.ENSP00000262812	305
1760	9606.ENSP00000262584	9606.ENSP00000262812	305
1761	9606.ENSP00000209875	9606.ENSP00000262815	269
1762	9606.ENSP00000209875	9606.ENSP00000262815	269
1763	9606.ENSP00000225941	9606.ENSP00000262815	305
1764	9606.ENSP00000225941	9606.ENSP00000262815	305
1765	9606.ENSP00000229195	9606.ENSP00000262815	235
1766	9606.ENSP00000229195	9606.ENSP00000262815	235
1767	9606.ENSP00000243563	9606.ENSP00000262815	234
1768	9606.ENSP00000243563	9606.ENSP00000262815	234
1769	9606.ENSP00000244007	9606.ENSP00000262815	203
1770	9606.ENSP00000244007	9606.ENSP00000262815	203
1771	9606.ENSP00000257904	9606.ENSP00000262815	210
1772	9606.ENSP00000257904	9606.ENSP00000262815	210
1773	9606.ENSP00000008938	9606.ENSP00000262865	960
1774	9606.ENSP00000008938	9606.ENSP00000262865	960
1775	9606.ENSP00000215754	9606.ENSP00000262865	213
1776	9606.ENSP00000215754	9606.ENSP00000262865	213
1777	9606.ENSP00000218516	9606.ENSP00000262865	900
1778	9606.ENSP00000218516	9606.ENSP00000262865	900
1779	9606.ENSP00000236671	9606.ENSP00000262865	907
1780	9606.ENSP00000236671	9606.ENSP00000262865	907
1781	9606.ENSP00000236826	9606.ENSP00000262865	928
1782	9606.ENSP00000236826	9606.ENSP00000262865	928
1783	9606.ENSP00000238609	9606.ENSP00000262865	204
1784	9606.ENSP00000238609	9606.ENSP00000262865	204
1785	9606.ENSP00000241052	9606.ENSP00000262865	207
1786	9606.ENSP00000241052	9606.ENSP00000262865	207
1787	9606.ENSP00000247470	9606.ENSP00000262865	900
1788	9606.ENSP00000247470	9606.ENSP00000262865	900
1789	9606.ENSP00000257264	9606.ENSP00000262865	907
1790	9606.ENSP00000257264	9606.ENSP00000262865	907
1791	9606.ENSP00000011653	9606.ENSP00000262866	900
1792	9606.ENSP00000011653	9606.ENSP00000262866	900
1793	9606.ENSP00000233668	9606.ENSP00000262866	307
1794	9606.ENSP00000233668	9606.ENSP00000262866	307
1795	9606.ENSP00000236671	9606.ENSP00000262866	227
1796	9606.ENSP00000236671	9606.ENSP00000262866	227
1797	9606.ENSP00000259608	9606.ENSP00000262866	285
1798	9606.ENSP00000259608	9606.ENSP00000262866	285
1799	9606.ENSP00000241052	9606.ENSP00000262887	243
1800	9606.ENSP00000241052	9606.ENSP00000262887	243
1801	9606.ENSP00000244137	9606.ENSP00000262887	358
1802	9606.ENSP00000244137	9606.ENSP00000262887	358
1803	9606.ENSP00000257904	9606.ENSP00000262887	210
1804	9606.ENSP00000257904	9606.ENSP00000262887	210
1805	9606.ENSP00000259512	9606.ENSP00000262887	311
1806	9606.ENSP00000259512	9606.ENSP00000262887	311
1807	9606.ENSP00000262506	9606.ENSP00000262887	686
1808	9606.ENSP00000262506	9606.ENSP00000262887	686
1809	9606.ENSP00000000233	9606.ENSP00000262958	261
1810	9606.ENSP00000000233	9606.ENSP00000262958	261
1811	9606.ENSP00000219150	9606.ENSP00000262958	256
1812	9606.ENSP00000219150	9606.ENSP00000262958	256
1813	9606.ENSP00000236671	9606.ENSP00000262958	230
1814	9606.ENSP00000236671	9606.ENSP00000262958	230
1815	9606.ENSP00000244007	9606.ENSP00000262958	922
1816	9606.ENSP00000244007	9606.ENSP00000262958	922
1817	9606.ENSP00000246115	9606.ENSP00000262958	763
1818	9606.ENSP00000246115	9606.ENSP00000262958	763
1819	9606.ENSP00000246792	9606.ENSP00000262958	364
1820	9606.ENSP00000246792	9606.ENSP00000262958	364
1821	9606.ENSP00000247881	9606.ENSP00000262958	256
1822	9606.ENSP00000247881	9606.ENSP00000262958	256
1823	9606.ENSP00000248553	9606.ENSP00000262958	229
1824	9606.ENSP00000248553	9606.ENSP00000262958	229
1825	9606.ENSP00000248564	9606.ENSP00000262958	959
1826	9606.ENSP00000248564	9606.ENSP00000262958	959
1827	9606.ENSP00000249071	9606.ENSP00000262958	628
1828	9606.ENSP00000249071	9606.ENSP00000262958	628
1829	9606.ENSP00000256682	9606.ENSP00000262958	361
1830	9606.ENSP00000256682	9606.ENSP00000262958	361
1831	9606.ENSP00000258787	9606.ENSP00000262958	221
1832	9606.ENSP00000258787	9606.ENSP00000262958	221
1833	9606.ENSP00000262506	9606.ENSP00000262958	241
1834	9606.ENSP00000262506	9606.ENSP00000262958	241
1835	9606.ENSP00000262629	9606.ENSP00000262958	212
1836	9606.ENSP00000262629	9606.ENSP00000262958	212
1837	9606.ENSP00000229829	9606.ENSP00000262960	202
1838	9606.ENSP00000229829	9606.ENSP00000262960	202
1839	9606.ENSP00000244137	9606.ENSP00000262960	245
1840	9606.ENSP00000244137	9606.ENSP00000262960	245
1841	9606.ENSP00000256997	9606.ENSP00000262960	386
1842	9606.ENSP00000256997	9606.ENSP00000262960	386
1843	9606.ENSP00000009530	9606.ENSP00000263025	405
1844	9606.ENSP00000009530	9606.ENSP00000263025	405
1845	9606.ENSP00000011653	9606.ENSP00000263025	226
1846	9606.ENSP00000011653	9606.ENSP00000263025	226
1847	9606.ENSP00000037243	9606.ENSP00000263025	292
1848	9606.ENSP00000037243	9606.ENSP00000263025	292
1849	9606.ENSP00000085219	9606.ENSP00000263025	203
1850	9606.ENSP00000085219	9606.ENSP00000263025	203
1851	9606.ENSP00000164227	9606.ENSP00000263025	505
1852	9606.ENSP00000164227	9606.ENSP00000263025	505
1853	9606.ENSP00000209875	9606.ENSP00000263025	240
1854	9606.ENSP00000209875	9606.ENSP00000263025	240
1855	9606.ENSP00000215574	9606.ENSP00000263025	247
1856	9606.ENSP00000215574	9606.ENSP00000263025	247
1857	9606.ENSP00000215754	9606.ENSP00000263025	558
1858	9606.ENSP00000215754	9606.ENSP00000263025	558
1859	9606.ENSP00000215909	9606.ENSP00000263025	214
1860	9606.ENSP00000215909	9606.ENSP00000263025	214
1861	9606.ENSP00000216117	9606.ENSP00000263025	673
1862	9606.ENSP00000216117	9606.ENSP00000263025	673
1863	9606.ENSP00000216185	9606.ENSP00000263025	230
1864	9606.ENSP00000216185	9606.ENSP00000263025	230
1865	9606.ENSP00000216223	9606.ENSP00000263025	910
1866	9606.ENSP00000216223	9606.ENSP00000263025	910
1867	9606.ENSP00000217958	9606.ENSP00000263025	252
1868	9606.ENSP00000217958	9606.ENSP00000263025	252
1869	9606.ENSP00000219150	9606.ENSP00000263025	255
1870	9606.ENSP00000219150	9606.ENSP00000263025	255
1871	9606.ENSP00000221418	9606.ENSP00000263025	266
1872	9606.ENSP00000221418	9606.ENSP00000263025	266
1873	9606.ENSP00000222330	9606.ENSP00000263025	262
1874	9606.ENSP00000222330	9606.ENSP00000263025	262
1875	9606.ENSP00000225655	9606.ENSP00000263025	436
1876	9606.ENSP00000225655	9606.ENSP00000263025	436
1877	9606.ENSP00000225831	9606.ENSP00000263025	671
1878	9606.ENSP00000225831	9606.ENSP00000263025	671
1879	9606.ENSP00000226253	9606.ENSP00000263025	210
1880	9606.ENSP00000226253	9606.ENSP00000263025	210
1881	9606.ENSP00000226279	9606.ENSP00000263025	292
1882	9606.ENSP00000226279	9606.ENSP00000263025	292
1883	9606.ENSP00000228251	9606.ENSP00000263025	277
1884	9606.ENSP00000228251	9606.ENSP00000263025	277
1885	9606.ENSP00000228463	9606.ENSP00000263025	248
1886	9606.ENSP00000228463	9606.ENSP00000263025	248
1887	9606.ENSP00000228872	9606.ENSP00000263025	577
1888	9606.ENSP00000228872	9606.ENSP00000263025	577
1889	9606.ENSP00000233668	9606.ENSP00000263025	299
1890	9606.ENSP00000233668	9606.ENSP00000263025	299
1891	9606.ENSP00000236671	9606.ENSP00000263025	353
1892	9606.ENSP00000236671	9606.ENSP00000263025	353
1893	9606.ENSP00000236826	9606.ENSP00000263025	466
1894	9606.ENSP00000236826	9606.ENSP00000263025	466
1895	9606.ENSP00000239940	9606.ENSP00000263025	234
1896	9606.ENSP00000239940	9606.ENSP00000263025	234
1897	9606.ENSP00000241052	9606.ENSP00000263025	740
1898	9606.ENSP00000241052	9606.ENSP00000263025	740
1899	9606.ENSP00000241261	9606.ENSP00000263025	933
1900	9606.ENSP00000241261	9606.ENSP00000263025	933
1901	9606.ENSP00000243347	9606.ENSP00000263025	224
1902	9606.ENSP00000243347	9606.ENSP00000263025	224
1903	9606.ENSP00000244007	9606.ENSP00000263025	960
1904	9606.ENSP00000244007	9606.ENSP00000263025	960
1905	9606.ENSP00000244137	9606.ENSP00000263025	275
1906	9606.ENSP00000244137	9606.ENSP00000263025	275
1907	9606.ENSP00000245185	9606.ENSP00000263025	261
1908	9606.ENSP00000245185	9606.ENSP00000263025	261
1909	9606.ENSP00000245206	9606.ENSP00000263025	290
1910	9606.ENSP00000245206	9606.ENSP00000263025	290
1911	9606.ENSP00000246115	9606.ENSP00000263025	932
1912	9606.ENSP00000246115	9606.ENSP00000263025	932
1913	9606.ENSP00000246657	9606.ENSP00000263025	390
1914	9606.ENSP00000246657	9606.ENSP00000263025	390
1915	9606.ENSP00000246792	9606.ENSP00000263025	542
1916	9606.ENSP00000246792	9606.ENSP00000263025	542
1917	9606.ENSP00000246912	9606.ENSP00000263025	211
1918	9606.ENSP00000246912	9606.ENSP00000263025	211
1919	9606.ENSP00000247470	9606.ENSP00000263025	309
1920	9606.ENSP00000247470	9606.ENSP00000263025	309
1921	9606.ENSP00000247970	9606.ENSP00000263025	910
1922	9606.ENSP00000247970	9606.ENSP00000263025	910
1923	9606.ENSP00000248437	9606.ENSP00000263025	307
1924	9606.ENSP00000248437	9606.ENSP00000263025	307
1925	9606.ENSP00000248553	9606.ENSP00000263025	687
1926	9606.ENSP00000248553	9606.ENSP00000263025	687
1927	9606.ENSP00000248564	9606.ENSP00000263025	616
1928	9606.ENSP00000248564	9606.ENSP00000263025	616
1929	9606.ENSP00000249071	9606.ENSP00000263025	652
1930	9606.ENSP00000249071	9606.ENSP00000263025	652
1931	9606.ENSP00000249636	9606.ENSP00000263025	309
1932	9606.ENSP00000249636	9606.ENSP00000263025	309
1933	9606.ENSP00000251412	9606.ENSP00000263025	214
1934	9606.ENSP00000251412	9606.ENSP00000263025	214
1935	9606.ENSP00000251413	9606.ENSP00000263025	214
1936	9606.ENSP00000251413	9606.ENSP00000263025	214
1937	9606.ENSP00000256682	9606.ENSP00000263025	446
1938	9606.ENSP00000256682	9606.ENSP00000263025	446
1939	9606.ENSP00000257904	9606.ENSP00000263025	349
1940	9606.ENSP00000257904	9606.ENSP00000263025	349
1941	9606.ENSP00000258052	9606.ENSP00000263025	440
1942	9606.ENSP00000258052	9606.ENSP00000263025	440
1943	9606.ENSP00000259254	9606.ENSP00000263025	212
1944	9606.ENSP00000259254	9606.ENSP00000263025	212
1945	9606.ENSP00000259874	9606.ENSP00000263025	946
1946	9606.ENSP00000259874	9606.ENSP00000263025	946
1947	9606.ENSP00000260383	9606.ENSP00000263025	276
1948	9606.ENSP00000260383	9606.ENSP00000263025	276
1949	9606.ENSP00000261623	9606.ENSP00000263025	441
1950	9606.ENSP00000261623	9606.ENSP00000263025	441
1951	9606.ENSP00000262053	9606.ENSP00000263025	284
1952	9606.ENSP00000262053	9606.ENSP00000263025	284
1953	9606.ENSP00000262506	9606.ENSP00000263025	287
1954	9606.ENSP00000262506	9606.ENSP00000263025	287
1955	9606.ENSP00000262629	9606.ENSP00000263025	270
1956	9606.ENSP00000262629	9606.ENSP00000263025	270
1957	9606.ENSP00000262764	9606.ENSP00000263025	225
1958	9606.ENSP00000262764	9606.ENSP00000263025	225
1959	9606.ENSP00000262815	9606.ENSP00000263025	250
1960	9606.ENSP00000262815	9606.ENSP00000263025	250
1961	9606.ENSP00000262887	9606.ENSP00000263025	218
1962	9606.ENSP00000262887	9606.ENSP00000263025	218
1963	9606.ENSP00000262958	9606.ENSP00000263025	368
1964	9606.ENSP00000262958	9606.ENSP00000263025	368
1965	9606.ENSP00000009530	9606.ENSP00000263102	502
1966	9606.ENSP00000009530	9606.ENSP00000263102	502
1967	9606.ENSP00000247970	9606.ENSP00000263102	357
1968	9606.ENSP00000247970	9606.ENSP00000263102	357
1969	9606.ENSP00000258739	9606.ENSP00000263102	692
1970	9606.ENSP00000258739	9606.ENSP00000263102	692
1971	9606.ENSP00000263025	9606.ENSP00000263102	479
1972	9606.ENSP00000263025	9606.ENSP00000263102	479
1973	9606.ENSP00000011653	9606.ENSP00000263205	220
1974	9606.ENSP00000011653	9606.ENSP00000263205	220
1975	9606.ENSP00000215730	9606.ENSP00000263205	425
1976	9606.ENSP00000215730	9606.ENSP00000263205	425
1977	9606.ENSP00000216223	9606.ENSP00000263205	230
1978	9606.ENSP00000216223	9606.ENSP00000263205	230
1979	9606.ENSP00000217121	9606.ENSP00000263205	266
1980	9606.ENSP00000217121	9606.ENSP00000263205	266
1981	9606.ENSP00000225916	9606.ENSP00000263205	276
1982	9606.ENSP00000225916	9606.ENSP00000263205	276
1983	9606.ENSP00000229195	9606.ENSP00000263205	219
1984	9606.ENSP00000229195	9606.ENSP00000263205	219
1985	9606.ENSP00000238788	9606.ENSP00000263205	263
1986	9606.ENSP00000238788	9606.ENSP00000263205	263
1987	9606.ENSP00000254616	9606.ENSP00000263205	294
1988	9606.ENSP00000254616	9606.ENSP00000263205	294
1989	9606.ENSP00000262815	9606.ENSP00000263205	228
1990	9606.ENSP00000262815	9606.ENSP00000263205	228
1991	9606.ENSP00000216446	9606.ENSP00000263256	402
1992	9606.ENSP00000216446	9606.ENSP00000263256	402
1993	9606.ENSP00000225573	9606.ENSP00000263256	201
1994	9606.ENSP00000225573	9606.ENSP00000263256	201
1995	9606.ENSP00000248564	9606.ENSP00000263256	288
1996	9606.ENSP00000248564	9606.ENSP00000263256	288
1997	9606.ENSP00000249636	9606.ENSP00000263256	270
1998	9606.ENSP00000249636	9606.ENSP00000263256	270
1999	9606.ENSP00000261667	9606.ENSP00000263256	200
[truncated: 34,573 more rows]
