# Supplementary material for: Biomarker prediction in autism spectrum disorder using a network-based approach
Source: BMC Med Genomics. 2023 Jan 23;16:12. doi: 10.1186/s12920-023-01439-5 (PMC9869547; doi:10.1186/s12920-023-01439-5)
Supplement: Supplementary file 4 — Additional file 4. The mRNA–miRNA network (\documentclass[12pt]{minimal} \usepackage{amsmath} \usepackage{wasysym} \usepackage{amsfonts} \usepackage{amssymb} \usepackage{amsbsy} \usepackage{mathrsfs} \usepackage{upgreek} \setlength{\oddsidemargin}{-69pt} \begin{document}$$G_{miR}$$\end{document}GmiR) for genes in \documentclass[12pt]{minimal} \usepackage{amsmath} \usepackage{wasysym} \usepackage{amsfonts} \usepackage{amssymb} \usepackage{amsbsy} \usepackage{mathrsfs} \usepackage{upgreek} \setlength{\oddsidemargin}{-69pt} \begin{document}$$G^{A}$$\end{document}GA. [file 12920_2023_1439_MOESM4_ESM.csv]

ID	Accession	Target	TargetID	Experiment	Literature	Tissue
hsa-mir-17-5p	MIMAT0000070	CDKN1A	1026	HITS-CLIP//Luciferase reporter assay//Northern blot//qRT-PCR//Reporter assay//Western blot	18212054|18493594|20190813|18941111|20227518|21283765|23333058|24989082|22473208|27774777|26482648	Peripheral blood
hsa-mir-17-5p	MIMAT0000070	CCL5	6352	HITS-CLIP	23313552	Peripheral blood
hsa-mir-17-5p	MIMAT0000070	TNF	7124	Luciferase reporter assay	26041742	Peripheral blood
hsa-mir-17-5p	MIMAT0000070	TP53	7157	qRT-PCR	24955218	Peripheral blood
hsa-mir-17-5p	MIMAT0000070	TLR7	51284	HITS-CLIP//Luciferase reporter assay	23313552|26041742	Peripheral blood
hsa-mir-18a-5p	MIMAT0000072	EEF2	1938	CLASH	23622248	Peripheral blood
hsa-mir-18a-5p	MIMAT0000072	FCGR2B	2213	qRT-PCR//Western blot	24169826	Peripheral blood
hsa-mir-18a-5p	MIMAT0000072	TP53	7157	qRT-PCR	24955218	Peripheral blood
hsa-mir-18a-5p	MIMAT0000072	RACK1	10399	CLASH	23622248	Peripheral blood
hsa-mir-19a-3p	MIMAT0000073	ACTB	60	PAR-CLIP	23592263|21572407	Peripheral blood
hsa-mir-19a-3p	MIMAT0000073	TNF	7124	Immunohistochemistry//Luciferase reporter assay//qRT-PCR//Western blot	21271217|23795660|26041742	Peripheral blood
hsa-mir-19a-3p	MIMAT0000073	TP53	7157	HITS-CLIP	22473208	Peripheral blood
hsa-mir-19a-3p	MIMAT0000073	TLR7	51284	Luciferase reporter assay	26041742	Peripheral blood
hsa-mir-19b-3p	MIMAT0000074	ACTB	60	PAR-CLIP	23592263|21572407	Peripheral blood
hsa-mir-19b-3p	MIMAT0000074	TP53	7157	HITS-CLIP//Immunoblot//Immunohistochemistry//Luciferase reporter assay//qRT-PCR	22473208|24742936	Peripheral blood
hsa-mir-20a-5p	MIMAT0000075	CDKN1A	1026	HITS-CLIP//Luciferase reporter assay//qRT-PCR//Western blot	20190813|18941111|21283765|23333058|22473208	Peripheral blood
hsa-mir-20a-5p	MIMAT0000075	CCL5	6352	HITS-CLIP	23313552	Peripheral blood
hsa-mir-20a-5p	MIMAT0000075	TP53	7157	qRT-PCR	24955218	Peripheral blood
hsa-mir-20a-5p	MIMAT0000075	TLR7	51284	HITS-CLIP	23313552	Peripheral blood
hsa-mir-20a-5p	MIMAT0000075	TUBB	203068	CLASH	23622248	Peripheral blood
hsa-mir-21-5p	MIMAT0000076	CCR7	1236	HITS-CLIP	22473208	Peripheral blood
hsa-mir-21-5p	MIMAT0000076	CXCL10	3627	qRT-PCR	24889251	Peripheral blood
hsa-mir-25-3p	MIMAT0000081	CDK4	1019	CLASH	23622248	Peripheral blood
hsa-mir-25-3p	MIMAT0000081	TP53	7157	Luciferase reporter assay//qRT-PCR//Western blot	20935678	Peripheral blood
hsa-mir-25-3p	MIMAT0000081	TUBB	203068	CLASH	23622248	Peripheral blood
hsa-mir-33a-5p	MIMAT0000091	ACTB	60	Flow//PAR-CLIP//qRT-PCR//Western blot	20371350|25544258	Peripheral blood
hsa-mir-93-5p	MIMAT0000093	CDKN1A	1026	HITS-CLIP//Luciferase reporter assay//Microarray//qRT-PCR//Western blot	18328430|19153141|20190813|22473208|27185265|28356951	Peripheral blood
hsa-mir-93-5p	MIMAT0000093	CCL5	6352	HITS-CLIP	23313552	Peripheral blood
hsa-mir-93-5p	MIMAT0000093	TLR7	51284	HITS-CLIP	23313552	Peripheral blood
hsa-mir-99a-5p	MIMAT0000097	RPS15	6209	CLASH	23622248	Peripheral blood
hsa-mir-181a-5p	MIMAT0000256	CD4	920	Flow//qRT-PCR//Western blot	23393335	Peripheral blood
hsa-mir-181a-5p	MIMAT0000256	CDKN1A	1026	qRT-PCR//Western blot	27534652	Peripheral blood
hsa-mir-181a-5p	MIMAT0000256	CDKN1B	1027	CLASH//Luciferase reporter assay//qRT-PCR//Reporter assay//Western blot	19273599|23622248|27534652	Peripheral blood
hsa-mir-181a-5p	MIMAT0000256	TUBB	203068	HITS-CLIP	22473208	Peripheral blood
hsa-mir-212-3p	MIMAT0000269	CDKN1A	1026	PAR-CLIP	26701625|27292025	Peripheral blood
hsa-mir-223-3p	MIMAT0000280	TP53	7157	PAR-CLIP	23592263	Peripheral blood
hsa-mir-146a-5p	MIMAT0000449	CDKN1A	1026	Luciferase reporter assay	20101223	Peripheral blood
hsa-mir-146a-5p	MIMAT0000449	PA2G4	5036	Microarray//qRT-PCR//Western blot	19944095	Peripheral blood
hsa-mir-146a-5p	MIMAT0000449	CCL5	6352	Luciferase reporter assay	24996260	Peripheral blood
hsa-mir-155-5p	MIMAT0000646	CAT	847	Proteomics	18668040	Peripheral blood
hsa-mir-155-5p	MIMAT0000646	CDK4	1019	Proteomics	18668040	Peripheral blood
hsa-mir-155-5p	MIMAT0000646	CDKN1B	1027	PAR-CLIP	23592263|23446348|22012620|20371350	Peripheral blood
hsa-mir-155-5p	MIMAT0000646	EEF2	1938	PAR-CLIP	20371350	Peripheral blood
hsa-mir-155-5p	MIMAT0000646	PLK1	5347	Proteomics	18668040	Peripheral blood
hsa-mir-155-5p	MIMAT0000646	CCL2	6347	Proteomics	18668040	Peripheral blood
hsa-mir-106b-5p	MIMAT0000680	CDKN1A	1026	HITS-CLIP//Luciferase reporter assay//Microarray//qRT-PCR//Reporter assay//Western blot	18676839|18328430|19153141|18212054|20190813|20385818|19422085|20101223|21283765|20709030|23803041|22473208|26238857	Peripheral blood
hsa-mir-106b-5p	MIMAT0000680	CCL5	6352	HITS-CLIP	23313552	Peripheral blood
hsa-mir-106b-5p	MIMAT0000680	TP53	7157	qRT-PCR	24955218	Peripheral blood
hsa-mir-106b-5p	MIMAT0000680	TLR7	51284	HITS-CLIP	23313552	Peripheral blood
hsa-mir-296-5p	MIMAT0000690	PLK1	5347	Luciferase reporter assay//PAR-CLIP//Western blot	26549165|26701625	Peripheral blood
hsa-mir-328-3p	MIMAT0000752	RPS9	6203	CLASH	23622248	Peripheral blood
hsa-mir-18a-3p	MIMAT0002891	CDKN1A	1026	PAR-CLIP	23592263|22012620|26701625	Peripheral blood
hsa-mir-18a-3p	MIMAT0002891	P4HB	5034	CLASH	23622248	Peripheral blood
hsa-mir-18a-3p	MIMAT0002891	RPS15	6209	CLASH	23622248	Peripheral blood
hsa-mir-18a-3p	MIMAT0002891	TUBB	203068	CLASH	23622248	Peripheral blood
hsa-mir-582-5p	MIMAT0003247	CDKN1A	1026	PAR-CLIP	23592263|26701625	Peripheral blood
hsa-mir-19a-5p	MIMAT0004490	RPLP0	6175	PAR-CLIP	20371350	Peripheral blood
hsa-mir-19b-1-5p	MIMAT0004491	RPLP0	6175	PAR-CLIP	20371350	Peripheral blood
hsa-mir-92a-1-5p	MIMAT0004507	EEF2	1938	CLASH	23622248	Peripheral blood
hsa-mir-92a-1-5p	MIMAT0004507	PLK1	5347	CLASH	23622248	Peripheral blood
hsa-mir-92a-1-5p	MIMAT0004507	TP53	7157	qRT-PCR	24955218	Peripheral blood
hsa-mir-92a-1-5p	MIMAT0004507	TUBB	203068	CLASH	23622248	Peripheral blood
hsa-mir-155-3p	MIMAT0004658	TP53	7157	ChIP-seq//Luciferase reporter assay//Western blot	27903673	Peripheral blood
hsa-mir-455-3p	MIMAT0004784	ACTB	60	CLASH	23622248	Peripheral blood
hsa-mir-455-3p	MIMAT0004784	CDKN1A	1026	PAR-CLIP	26701625|27292025	Peripheral blood
hsa-mir-455-3p	MIMAT0004784	RPL8	6132	CLASH	23622248	Peripheral blood
hsa-mir-33b-3p	MIMAT0004811	CDKN1B	1027	PAR-CLIP	23592263	Peripheral blood
hsa-mir-212-5p	MIMAT0022695	ITGAL	3683	HITS-CLIP	23824327	Peripheral blood
hsa-mir-146a-5p	MIMAT0000449	TYROBP	7305	Microarrays	tarbase	Peripheral blood
hsa-mir-20a-5p	MIMAT0000075	TYROBP	7305	Microarrays	tarbase	Peripheral blood
hsa-mir-92a-1-5p	MIMAT0004507	CD74	972	HITS-CLIP	tarbase	Peripheral blood
hsa-mir-126-3p	MIMAT0000445	CD74	972	Microarrays	tarbase	Peripheral blood
hsa-mir-126-3p	MIMAT0000445	FCGR2B	2213	Microarrays	tarbase	Peripheral blood
hsa-mir-17-5p	MIMAT0000070	ACTB	60	HITS-CLIP	tarbase	Peripheral blood
hsa-mir-181a-5p	MIMAT0000256	ACTB	60	HITS-CLIP	tarbase	Peripheral blood
hsa-mir-18a-5p	MIMAT0000072	ACTB	60	HITS-CLIP, PAR-CLIP	tarbase	Peripheral blood
hsa-mir-19a-5p	MIMAT0004490	ACTB	60	HITS-CLIP	tarbase	Peripheral blood
hsa-mir-19b-1-5p	MIMAT0004491	ACTB	60	PAR-CLIP, HITS-CLIP	tarbase	Peripheral blood
hsa-mir-21-5p	MIMAT0000076	ACTB	60	Biotin-Microarrays	tarbase	Peripheral blood
hsa-mir-25-3p	MIMAT0000081	ACTB	60	HITS-CLIP, PAR-CLIP	tarbase	Peripheral blood
hsa-mir-93-5p	MIMAT0000093	ACTB	60	HITS-CLIP, PAR-CLIP	tarbase	Peripheral blood
hsa-mir-155-5p	MIMAT0000646	ACTB	60	Microarrays	tarbase	Peripheral blood
hsa-mir-20a-5p	MIMAT0000075	ACTB	60	Microarrays	tarbase	Peripheral blood
hsa-mir-18a-3p	MIMAT0002891	RAB7A	7879	HITS-CLIP	tarbase	Peripheral blood
hsa-mir-212-3p	MIMAT0000269	RAB7A	7879	HITS-CLIP	tarbase	Peripheral blood
hsa-mir-25-3p	MIMAT0000081	RAB7A	7879	HITS-CLIP	tarbase	Peripheral blood
hsa-mir-93-5p	MIMAT0000093	RAB7A	7879	PAR-CLIP	tarbase	Peripheral blood
hsa-mir-17-3p	MIMAT0000071	RPLP0	6175	HITS-CLIP	tarbase	Peripheral blood
hsa-mir-181a-5p	MIMAT0000256	RPLP0	6175	PAR-CLIP	tarbase	Peripheral blood
hsa-mir-20a-3p	MIMAT0004493	RPLP0	6175	HITS-CLIP	tarbase	Peripheral blood
hsa-mir-155-5p	MIMAT0000646	RPLP0	6175	RNA-Seq	tarbase	Peripheral blood
hsa-mir-17-5p	MIMAT0000070	MAPK3	5595	Luciferase Reporter Assay	tarbase	Peripheral blood
hsa-mir-181a-5p	MIMAT0000256	MAPK3	5595	Western Blot	tarbase	Peripheral blood
hsa-mir-126-3p	MIMAT0000445	MAPK3	5595	Microarrays	tarbase	Peripheral blood
hsa-mir-146a-5p	MIMAT0000449	MAPK3	5595	Microarrays	tarbase	Peripheral blood
hsa-mir-99a-5p	MIMAT0000097	CCL2	6347	Microarrays	tarbase	Peripheral blood
hsa-mir-20a-5p	MIMAT0000075	CCL2	6347	Microarrays	tarbase	Peripheral blood
hsa-mir-17-5p	MIMAT0000070	CDKN1B	1027	PAR-CLIP, CLEAR-CLIP	tarbase	Peripheral blood
hsa-mir-18a-3p	MIMAT0002891	CDKN1B	1027	PAR-CLIP	tarbase	Peripheral blood
hsa-mir-18a-5p	MIMAT0000072	CDKN1B	1027	PAR-CLIP	tarbase	Peripheral blood
hsa-mir-19a-3p	MIMAT0000073	CDKN1B	1027	HITS-CLIP	tarbase	Peripheral blood
hsa-mir-19b-3p	MIMAT0000074	CDKN1B	1027	HITS-CLIP, Chimeric fragments	tarbase	Peripheral blood
hsa-mir-20a-5p	MIMAT0000075	CDKN1B	1027	PAR-CLIP	tarbase	Peripheral blood
hsa-mir-25-3p	MIMAT0000081	CDKN1B	1027	HITS-CLIP, PAR-CLIP	tarbase	Peripheral blood
hsa-mir-328-3p	MIMAT0000752	CDKN1B	1027	HITS-CLIP	tarbase	Peripheral blood
hsa-mir-33a-5p	MIMAT0000091	CDKN1B	1027	PAR-CLIP	tarbase	Peripheral blood
hsa-mir-582-5p	MIMAT0003247	CDKN1B	1027	HITS-CLIP	tarbase	Peripheral blood
hsa-mir-93-5p	MIMAT0000093	CDKN1B	1027	PAR-CLIP	tarbase	Peripheral blood
hsa-mir-212-3p	MIMAT0000269	CDKN1B	1027	Microarrays	tarbase	Peripheral blood
hsa-mir-18a-5p	MIMAT0000072	RPS15	6209	Chimeric fragments	tarbase	Peripheral blood
hsa-mir-181a-5p	MIMAT0000256	CTSD	1509	HITS-CLIP	tarbase	Peripheral blood
hsa-mir-20a-3p	MIMAT0004493	CTSD	1509	HITS-CLIP	tarbase	Peripheral blood
hsa-mir-296-5p	MIMAT0000690	CTSD	1509	HITS-CLIP	tarbase	Peripheral blood
hsa-mir-940	MIMAT0004983	CTSD	1509	HITS-CLIP	tarbase	Peripheral blood
hsa-mir-212-5p	MIMAT0022695	CAT	847	PAR-CLIP	tarbase	Peripheral blood
hsa-mir-223-3p	MIMAT0000280	CAT	847	PAR-CLIP	tarbase	Peripheral blood
hsa-mir-33a-5p	MIMAT0000091	CAT	847	PAR-CLIP	tarbase	Peripheral blood
hsa-mir-155-3p	MIMAT0004658	CDKN1A	1026	Luciferase Reporter Assay	tarbase	Peripheral blood
hsa-mir-155-5p	MIMAT0000646	CDKN1A	1026	Luciferase Reporter Assay, Western Blot, Chimeric fragments	tarbase	Peripheral blood
hsa-mir-17-3p	MIMAT0000071	CDKN1A	1026	Luciferase Reporter Assay	tarbase	Peripheral blood
hsa-mir-18a-5p	MIMAT0000072	CDKN1A	1026	Luciferase Reporter Assay, HITS-CLIP, PAR-CLIP	tarbase	Peripheral blood
hsa-mir-19a-3p	MIMAT0000073	CDKN1A	1026	Luciferase Reporter Assay	tarbase	Peripheral blood
hsa-mir-19a-5p	MIMAT0004490	CDKN1A	1026	Luciferase Reporter Assay	tarbase	Peripheral blood
hsa-mir-19b-1-5p	MIMAT0004491	CDKN1A	1026	Luciferase Reporter Assay	tarbase	Peripheral blood
hsa-mir-19b-3p	MIMAT0000074	CDKN1A	1026	Luciferase Reporter Assay	tarbase	Peripheral blood
hsa-mir-20a-3p	MIMAT0004493	CDKN1A	1026	Luciferase Reporter Assay	tarbase	Peripheral blood
hsa-mir-25-3p	MIMAT0000081	CDKN1A	1026	Luciferase Reporter Assay	tarbase	Peripheral blood
hsa-mir-92a-1-5p	MIMAT0004507	CDKN1A	1026	Luciferase Reporter Assay	tarbase	Peripheral blood
hsa-mir-99a-5p	MIMAT0000097	CDKN1A	1026	Microarrays	tarbase	Peripheral blood
hsa-mir-126-3p	MIMAT0000445	SNRPD2	6633	Microarrays	tarbase	Peripheral blood
hsa-mir-17-3p	MIMAT0000071	RAC2	5880	HITS-CLIP	tarbase	Peripheral blood
hsa-mir-20a-3p	MIMAT0004493	RAC2	5880	HITS-CLIP	tarbase	Peripheral blood
hsa-mir-155-5p	MIMAT0000646	RAC2	5880	Microarrays	tarbase	Peripheral blood
hsa-mir-20a-5p	MIMAT0000075	RAC2	5880	Microarrays	tarbase	Peripheral blood
hsa-mir-17-3p	MIMAT0000071	CDK4	1019	HITS-CLIP, PAR-CLIP	tarbase	Peripheral blood
hsa-mir-17-5p	MIMAT0000070	CDK4	1019	HITS-CLIP, PAR-CLIP	tarbase	Peripheral blood
hsa-mir-18a-5p	MIMAT0000072	CDK4	1019	HITS-CLIP	tarbase	Peripheral blood
hsa-mir-296-5p	MIMAT0000690	CDK4	1019	HITS-CLIP	tarbase	Peripheral blood
hsa-mir-93-5p	MIMAT0000093	CDK4	1019	PAR-CLIP	tarbase	Peripheral blood
hsa-mir-181a-5p	MIMAT0000256	TP53	7157	HITS-CLIP	tarbase	Peripheral blood
hsa-mir-93-5p	MIMAT0000093	TP53	7157	PAR-CLIP	tarbase	Peripheral blood
hsa-mir-940	MIMAT0004983	TP53	7157	HITS-CLIP	tarbase	Peripheral blood
hsa-mir-155-5p	MIMAT0000646	TP53	7157	Microarrays	tarbase	Peripheral blood
hsa-mir-212-3p	MIMAT0000269	TP53	7157	Microarrays	tarbase	Peripheral blood
hsa-mir-212-5p	MIMAT0022695	RPL8	6132	HITS-CLIP	tarbase	Peripheral blood
hsa-mir-328-3p	MIMAT0000752	RPL8	6132	HITS-CLIP	tarbase	Peripheral blood
hsa-mir-769-5p	MIMAT0003886	RPL8	6132	HITS-CLIP	tarbase	Peripheral blood
hsa-mir-21-5p	MIMAT0000076	PLK1	5347	HITS-CLIP	tarbase	Peripheral blood
hsa-mir-33a-5p	MIMAT0000091	PLK1	5347	PAR-CLIP	tarbase	Peripheral blood
hsa-mir-455-3p	MIMAT0004784	PLK1	5347	HITS-CLIP	tarbase	Peripheral blood
hsa-mir-126-3p	MIMAT0000445	PLK1	5347	Microarrays	tarbase	Peripheral blood
hsa-mir-212-3p	MIMAT0000269	PLK1	5347	Microarrays	tarbase	Peripheral blood
hsa-mir-106b-5p	MIMAT0000680	PLK1	5347	Chimeric fragments	tarbase	Peripheral blood
hsa-mir-17-5p	MIMAT0000070	PLK1	5347	Chimeric fragments	tarbase	Peripheral blood
hsa-mir-126-5p	MIMAT0000444	EEF2	1938	HITS-CLIP	tarbase	Peripheral blood
hsa-mir-17-3p	MIMAT0000071	EEF2	1938	PAR-CLIP, HITS-CLIP	tarbase	Peripheral blood
hsa-mir-19a-5p	MIMAT0004490	EEF2	1938	HITS-CLIP	tarbase	Peripheral blood
hsa-mir-19b-1-5p	MIMAT0004491	EEF2	1938	HITS-CLIP	tarbase	Peripheral blood
hsa-mir-296-5p	MIMAT0000690	EEF2	1938	HITS-CLIP	tarbase	Peripheral blood
hsa-mir-328-3p	MIMAT0000752	EEF2	1938	HITS-CLIP	tarbase	Peripheral blood
hsa-mir-455-3p	MIMAT0004784	EEF2	1938	HITS-CLIP	tarbase	Peripheral blood
hsa-mir-940	MIMAT0004983	EEF2	1938	HITS-CLIP	tarbase	Peripheral blood
hsa-mir-99a-5p	MIMAT0000097	EEF2	1938	Chimeric fragments	tarbase	Peripheral blood
hsa-mir-146a-5p	MIMAT0000449	CXCL10	3627	Microarrays	tarbase	Peripheral blood
hsa-mir-20a-5p	MIMAT0000075	CXCL10	3627	Microarrays	tarbase	Peripheral blood
hsa-mir-212-3p	MIMAT0000269	CXCL10	3627	Microarrays	tarbase	Peripheral blood
hsa-mir-126-5p	MIMAT0000444	PA2G4	5036	PAR-CLIP	tarbase	Peripheral blood
hsa-mir-18a-5p	MIMAT0000072	RPS9	6203	HITS-CLIP	tarbase	Peripheral blood
hsa-mir-18a-5p	MIMAT0000072	RPS9	6203	HITS-CLIP	tarbase	Peripheral blood
hsa-mir-18a-5p	MIMAT0000072	RPS9	6203	HITS-CLIP	tarbase	Peripheral blood
hsa-mir-18a-5p	MIMAT0000072	RPS9	6203	HITS-CLIP	tarbase	Peripheral blood
hsa-mir-18a-5p	MIMAT0000072	RPS9	6203	HITS-CLIP	tarbase	Peripheral blood
hsa-mir-18a-5p	MIMAT0000072	RPS9	6203	HITS-CLIP	tarbase	Peripheral blood
hsa-mir-18a-5p	MIMAT0000072	RPS9	6203	HITS-CLIP	tarbase	Peripheral blood
hsa-mir-18a-5p	MIMAT0000072	RPS9	6203	HITS-CLIP	tarbase	Peripheral blood
hsa-mir-18a-5p	MIMAT0000072	RPS9	6203	HITS-CLIP	tarbase	Peripheral blood
hsa-mir-18a-5p	MIMAT0000072	RPS9	6203	HITS-CLIP	tarbase	Peripheral blood
hsa-mir-181a-5p	MIMAT0000256	CFL1	1072	HITS-CLIP	tarbase	Peripheral blood
hsa-mir-21-5p	MIMAT0000076	CFL1	1072	SILAC	tarbase	Peripheral blood
hsa-mir-328-3p	MIMAT0000752	CFL1	1072	HITS-CLIP	tarbase	Peripheral blood
hsa-mir-455-3p	MIMAT0004784	CFL1	1072	HITS-CLIP	tarbase	Peripheral blood
hsa-mir-92a-1-5p	MIMAT0004507	CFL1	1072	HITS-CLIP	tarbase	Peripheral blood
hsa-mir-155-5p	MIMAT0000646	CFL1	1072	Microarrays	tarbase	Peripheral blood
hsa-mir-126-5p	MIMAT0000444	CALR	811	HITS-CLIP	tarbase	Peripheral blood
hsa-mir-181a-5p	MIMAT0000256	CALR	811	HITS-CLIP, PAR-CLIP, Chimeric fragments	tarbase	Peripheral blood
hsa-mir-212-5p	MIMAT0022695	CALR	811	HITS-CLIP	tarbase	Peripheral blood
hsa-mir-328-3p	MIMAT0000752	CALR	811	HITS-CLIP	tarbase	Peripheral blood
hsa-mir-25-3p	MIMAT0000081	CALR	811	Chimeric fragments	tarbase	Peripheral blood
hsa-mir-18a-5p	MIMAT0000072	P4HB	5034	PAR-CLIP, HITS-CLIP	tarbase	Peripheral blood
hsa-mir-212-5p	MIMAT0022695	P4HB	5034	HITS-CLIP	tarbase	Peripheral blood
hsa-mir-328-3p	MIMAT0000752	P4HB	5034	HITS-CLIP	tarbase	Peripheral blood
hsa-mir-146a-5p	MIMAT0000449	P4HB	5034	Microarrays	tarbase	Peripheral blood
hsa-mir-155-5p	MIMAT0000646	P4HB	5034	Microarrays	tarbase	Peripheral blood
hsa-mir-20a-5p	MIMAT0000075	P4HB	5034	Microarrays	tarbase	Peripheral blood
hsa-mir-146a-5p	MIMAT0000449	CXCR3	2833	Microarrays	tarbase	Peripheral blood
hsa-mir-18a-5p	MIMAT0000072	TUBB	203068	PAR-CLIP	tarbase	Peripheral blood
hsa-mir-18a-5p	MIMAT0000072	TUBB	203068	PAR-CLIP	tarbase	Peripheral blood
hsa-mir-18a-5p	MIMAT0000072	TUBB	203068	PAR-CLIP	tarbase	Peripheral blood
hsa-mir-18a-5p	MIMAT0000072	TUBB	203068	PAR-CLIP	tarbase	Peripheral blood
hsa-mir-18a-5p	MIMAT0000072	TUBB	203068	PAR-CLIP	tarbase	Peripheral blood
hsa-mir-18a-5p	MIMAT0000072	TUBB	203068	PAR-CLIP	tarbase	Peripheral blood
hsa-mir-18a-5p	MIMAT0000072	TUBB	203068	PAR-CLIP	tarbase	Peripheral blood
hsa-mir-18a-5p	MIMAT0000072	TUBB	203068	PAR-CLIP	tarbase	Peripheral blood
hsa-mir-21-5p	MIMAT0000076	TUBB	203068	PAR-CLIP	tarbase	Peripheral blood
hsa-mir-21-5p	MIMAT0000076	TUBB	203068	PAR-CLIP	tarbase	Peripheral blood
hsa-mir-21-5p	MIMAT0000076	TUBB	203068	PAR-CLIP	tarbase	Peripheral blood
hsa-mir-21-5p	MIMAT0000076	TUBB	203068	PAR-CLIP	tarbase	Peripheral blood
hsa-mir-21-5p	MIMAT0000076	TUBB	203068	PAR-CLIP	tarbase	Peripheral blood
hsa-mir-21-5p	MIMAT0000076	TUBB	203068	PAR-CLIP	tarbase	Peripheral blood
hsa-mir-21-5p	MIMAT0000076	TUBB	203068	PAR-CLIP	tarbase	Peripheral blood
hsa-mir-21-5p	MIMAT0000076	TUBB	203068	PAR-CLIP	tarbase	Peripheral blood
hsa-mir-328-3p	MIMAT0000752	TUBB	203068	HITS-CLIP	tarbase	Peripheral blood
hsa-mir-328-3p	MIMAT0000752	TUBB	203068	HITS-CLIP	tarbase	Peripheral blood
hsa-mir-328-3p	MIMAT0000752	TUBB	203068	HITS-CLIP	tarbase	Peripheral blood
hsa-mir-328-3p	MIMAT0000752	TUBB	203068	HITS-CLIP	tarbase	Peripheral blood
hsa-mir-328-3p	MIMAT0000752	TUBB	203068	HITS-CLIP	tarbase	Peripheral blood
hsa-mir-328-3p	MIMAT0000752	TUBB	203068	HITS-CLIP	tarbase	Peripheral blood
hsa-mir-328-3p	MIMAT0000752	TUBB	203068	HITS-CLIP	tarbase	Peripheral blood
hsa-mir-328-3p	MIMAT0000752	TUBB	203068	HITS-CLIP	tarbase	Peripheral blood
hsa-mir-769-5p	MIMAT0003886	TUBB	203068	PAR-CLIP	tarbase	Peripheral blood
hsa-mir-769-5p	MIMAT0003886	TUBB	203068	PAR-CLIP	tarbase	Peripheral blood
hsa-mir-769-5p	MIMAT0003886	TUBB	203068	PAR-CLIP	tarbase	Peripheral blood
hsa-mir-769-5p	MIMAT0003886	TUBB	203068	PAR-CLIP	tarbase	Peripheral blood
hsa-mir-769-5p	MIMAT0003886	TUBB	203068	PAR-CLIP	tarbase	Peripheral blood
hsa-mir-769-5p	MIMAT0003886	TUBB	203068	PAR-CLIP	tarbase	Peripheral blood
hsa-mir-769-5p	MIMAT0003886	TUBB	203068	PAR-CLIP	tarbase	Peripheral blood
hsa-mir-769-5p	MIMAT0003886	TUBB	203068	PAR-CLIP	tarbase	Peripheral blood
hsa-mir-940	MIMAT0004983	TUBB	203068	HITS-CLIP	tarbase	Peripheral blood
hsa-mir-940	MIMAT0004983	TUBB	203068	HITS-CLIP	tarbase	Peripheral blood
hsa-mir-940	MIMAT0004983	TUBB	203068	HITS-CLIP	tarbase	Peripheral blood
hsa-mir-940	MIMAT0004983	TUBB	203068	HITS-CLIP	tarbase	Peripheral blood
hsa-mir-940	MIMAT0004983	TUBB	203068	HITS-CLIP	tarbase	Peripheral blood
hsa-mir-940	MIMAT0004983	TUBB	203068	HITS-CLIP	tarbase	Peripheral blood
hsa-mir-940	MIMAT0004983	TUBB	203068	HITS-CLIP	tarbase	Peripheral blood
hsa-mir-940	MIMAT0004983	TUBB	203068	HITS-CLIP	tarbase	Peripheral blood
hsa-mir-155-5p	MIMAT0000646	TUBB	203068	RNA-Seq, Microarrays	tarbase	Peripheral blood
hsa-mir-155-5p	MIMAT0000646	TUBB	203068	RNA-Seq, Microarrays	tarbase	Peripheral blood
hsa-mir-155-5p	MIMAT0000646	TUBB	203068	RNA-Seq, Microarrays	tarbase	Peripheral blood
hsa-mir-155-5p	MIMAT0000646	TUBB	203068	RNA-Seq, Microarrays	tarbase	Peripheral blood
hsa-mir-155-5p	MIMAT0000646	TUBB	203068	RNA-Seq, Microarrays	tarbase	Peripheral blood
hsa-mir-155-5p	MIMAT0000646	TUBB	203068	RNA-Seq, Microarrays	tarbase	Peripheral blood
hsa-mir-155-5p	MIMAT0000646	TUBB	203068	RNA-Seq, Microarrays	tarbase	Peripheral blood
hsa-mir-155-5p	MIMAT0000646	TUBB	203068	RNA-Seq, Microarrays	tarbase	Peripheral blood
hsa-mir-126-3p	MIMAT0000445	TUBB	203068	Microarrays	tarbase	Peripheral blood
hsa-mir-126-3p	MIMAT0000445	TUBB	203068	Microarrays	tarbase	Peripheral blood
hsa-mir-126-3p	MIMAT0000445	TUBB	203068	Microarrays	tarbase	Peripheral blood
hsa-mir-126-3p	MIMAT0000445	TUBB	203068	Microarrays	tarbase	Peripheral blood
hsa-mir-126-3p	MIMAT0000445	TUBB	203068	Microarrays	tarbase	Peripheral blood
hsa-mir-126-3p	MIMAT0000445	TUBB	203068	Microarrays	tarbase	Peripheral blood
hsa-mir-126-3p	MIMAT0000445	TUBB	203068	Microarrays	tarbase	Peripheral blood
hsa-mir-126-3p	MIMAT0000445	TUBB	203068	Microarrays	tarbase	Peripheral blood
hsa-mir-155-5p	MIMAT0000646	TNF	7124	ELISA, qPCR	tarbase	Peripheral blood
hsa-mir-155-5p	MIMAT0000646	TNF	7124	ELISA, qPCR	tarbase	Peripheral blood
hsa-mir-155-5p	MIMAT0000646	TNF	7124	ELISA, qPCR	tarbase	Peripheral blood
hsa-mir-155-5p	MIMAT0000646	TNF	7124	ELISA, qPCR	tarbase	Peripheral blood
hsa-mir-155-5p	MIMAT0000646	TNF	7124	ELISA, qPCR	tarbase	Peripheral blood
hsa-mir-155-5p	MIMAT0000646	TNF	7124	ELISA, qPCR	tarbase	Peripheral blood
hsa-mir-155-5p	MIMAT0000646	TNF	7124	ELISA, qPCR	tarbase	Peripheral blood
hsa-mir-155-5p	MIMAT0000646	TNF	7124	ELISA, qPCR	tarbase	Peripheral blood
hsa-mir-328-3p	MIMAT0000752	TNF	7124	PAR-CLIP	tarbase	Peripheral blood
hsa-mir-328-3p	MIMAT0000752	TNF	7124	PAR-CLIP	tarbase	Peripheral blood
hsa-mir-328-3p	MIMAT0000752	TNF	7124	PAR-CLIP	tarbase	Peripheral blood
hsa-mir-328-3p	MIMAT0000752	TNF	7124	PAR-CLIP	tarbase	Peripheral blood
hsa-mir-328-3p	MIMAT0000752	TNF	7124	PAR-CLIP	tarbase	Peripheral blood
hsa-mir-328-3p	MIMAT0000752	TNF	7124	PAR-CLIP	tarbase	Peripheral blood
hsa-mir-328-3p	MIMAT0000752	TNF	7124	PAR-CLIP	tarbase	Peripheral blood
hsa-mir-328-3p	MIMAT0000752	TNF	7124	PAR-CLIP	tarbase	Peripheral blood
hsa-mir-99a-5p	MIMAT0000097	CCL5	6352	Microarrays	tarbase	Peripheral blood
hsa-mir-99a-5p	MIMAT0000097	CCL5	6352	Microarrays	tarbase	Peripheral blood
hsa-mir-212-3p	MIMAT0000269	CCL5	6352	Microarrays	tarbase	Peripheral blood
hsa-mir-212-3p	MIMAT0000269	CCL5	6352	Microarrays	tarbase	Peripheral blood
hsa-mir-17	MIMAT0000070	CDKN1A	1026	phenotypic analysis of target gene	20299512	Peripheral blood
hsa-mir-21	MIMAT0000076	CDKN1A	1026	other	17991735	Peripheral blood
hsa-mir-93	MIMAT0000093	CDKN1A	1026	Western blot	19422085	Peripheral blood
hsa-mir-93	MIMAT0000093	CDKN1A	1026	Western blot	18328430	Peripheral blood
hsa-mir-181a	MIMAT0000256	CDKN1B	1027	Western blot	19273599	Peripheral blood
hsa-mir-146a	MIMAT0000449	PA2G4	5036	other	19944095	Peripheral blood
hsa-mir-106b	MIMAT0000680	CDKN1A	1026	Western blot	19422085	Peripheral blood
hsa-mir-106b	MIMAT0000680	CDKN1A	1026	Western blot	18328430	Peripheral blood
hsa-mir-106b	MIMAT0000680	CDKN1A	1026	Western blot	18212054	Peripheral blood
hsa-mir-296-5p	MIMAT0000690	CDKN1B	1027	Western blot	20485139	Peripheral blood
